# Supplementary material for: Comparative proteomics analysis of Tibetan hull-less barley under osmotic stress via data-independent acquisition mass spectrometry
Source: Gigascience. 2020 Mar 3;9(3):giaa019. doi: 10.1093/gigascience/giaa019 (PMC7053489; doi:10.1093/gigascience/giaa019)
Supplement: giaa019_Supplemental_Figures_and_Tables [file giaa019_supplemental_figures_and_tables.zip]

Archive with 3 entries (3 files):
- Supplementary figures S1-S5.docx
- Supplementary tables S1-S6.xlsx
- Supplementary tables S7-S8.xlsx
