# Supplementary material for: Comparative proteomics analysis of Tibetan hull-less barley under osmotic stress via data-independent acquisition mass spectrometry
Source: Gigascience. 2020 Mar 3;9(3):giaa019. doi: 10.1093/gigascience/giaa019 (PMC7053489; doi:10.1093/gigascience/giaa019)
Supplement: giaa019_Supplemental_Figures_and_Tables [file giaa019_supplemental_figures_and_tables.zip › Supplementary tables S1-S6.xlsx]

## Sheet: Table S1
Table S1. Gene ontology enrichment list of DAPs in pairwise comparison.
Cultivar	Time point	GO entry	Gene number	Enrichment factor	Pvalue	Fdr	Enriched genes
DQ	1	GO:0006886~BP:intracellular protein transport	14	0.0127505	6.57135e-06	0.000716277	A0A287G454,A0A287GE49,A0A287KUM4,A0A287KUR0,A0A287KXC7,A0A287L9J8,A0A287L9L8,A0A287NKA4,A0A287RXX3,A0A287VTJ2,A0A287WP49,F2D3C1,F2DBG1,M0WWL7
DQ	1	GO:0009813~BP:flavonoid biosynthetic process	11	0.0144357	1.37778e-05	0.00075089	A0A287GWF6,A0A287J295,A0A287JHZ9,A0A287MU28,A0A287UT22,A0A287VHK2,A0A287VPE5,A0A287W9E1,F2CRF8,F2CYQ0,F2D1U2
DQ	1	GO:0043231~CC:intracellular membrane-bounded organelle	15	0.00947568	0.000119098	0.00336851	A0A287G9Y3,A0A287GWF6,A0A287J295,A0A287JHZ9,A0A287N0C5,A0A287N9V1,A0A287U4A9,A0A287UK02,A0A287UT22,A0A287VHK2,A0A287VPE5,A0A287W9E1,F2CRF8,F2D1U2,F2DC32
DQ	1	GO:0003735~MF:structural constituent of ribosome	18	0.00851466	0.000130406	0.00336851	A0A287F0Q4,A0A287FDB5,A0A287GKF9,A0A287GM74,A0A287IK57,A0A287ILH7,A0A287KSC4,A0A287L8S4,A0A287LAT3,A0A287MT79,A0A287P9T7,A0A287UVR8,A0A287W0J0,A0A287XW13,F2DAK8,F2EA93,F2ELB1,M0WZI8
DQ	1	GO:0052696~BP:flavonoid glucuronidation	9	0.0128755	0.000154519	0.00336851	A0A287GWF6,A0A287J295,A0A287JHZ9,A0A287UT22,A0A287VHK2,A0A287VPE5,A0A287W9E1,F2CRF8,F2D1U2
DQ	1	GO:0005789~CC:endoplasmic reticulum membrane	13	0.00914205	0.000403399	0.00653721	A0A287E6L0,A0A287GIF6,A0A287H0M9,A0A287HC22,A0A287IZU3,A0A287MTI4,A0A287PAM0,A0A287WL95,A0A287WXZ8,A0A2R9J5I4,F2CXI5,F2E2F7,M0Y0K6
DQ	1	GO:0009507~CC:chloroplast	30	0.00627221	0.000467416	0.00653721	A0A287E3D6,A0A287E7Z8,A0A287ESM8,A0A287FGR4,A0A287GIU0,A0A287GQW9,A0A287H0D8,A0A287HX90,A0A287I4S8,A0A287IZ18,A0A287J5I2,A0A287JYF3,A0A287KSZ9,A0A287KYZ2,A0A287L4B8,A0A287L8S4,A0A287LB74,A0A287LVA2,A0A287ML41,A0A287NJ23,A0A287QQ43,A0A287RAA9,A0A287TKL2,A0A287TLJ0,A0A287UN97,A0A287XSD4,F2D976,F2DFM0,F2E128,M0UZ78
DQ	1	GO:0006412~BP:translation	16	0.00802005	0.000526659	0.00653721	A0A287F0Q4,A0A287FDB5,A0A287GKF9,A0A287GM74,A0A287IK57,A0A287ILH7,A0A287KSC4,A0A287L8S4,A0A287LAT3,A0A287MT79,A0A287P9T7,A0A287UVR8,A0A287W0J0,F2EA93,F2ELB1,M0WZI8
DQ	1	GO:0015979~BP:photosynthesis	6	0.0145985	0.00053977	0.00653721	A0A287GQW9,A0A287KUJ3,A0A287LVA2,A0A287RAA9,A0A287V0L0,A0A287WGI2
DQ	1	GO:0004867~MF:serine-type endopeptidase inhibitor activity	4	0.02	0.000620742	0.00676609	A0A287DTW3,A0A287TEA9,F2DQ35,M0W4X5
DQ	1	GO:0010951~BP:negative regulation of endopeptidase activity	4	0.0191388	0.000756426	0.00749549	A0A287DTW3,A0A287TEA9,F2DQ35,M0W4X5
DQ	1	GO:0080044~MF:quercetin 7-O-glucosyltransferase activity	7	0.0117647	0.00102909	0.00802067	A0A287JHZ9,A0A287UT22,A0A287VHK2,A0A287VPE5,A0A287W9E1,F2CRF8,F2D1U2
DQ	1	GO:0080043~MF:quercetin 3-O-glucosyltransferase activity	7	0.0117647	0.00102909	0.00802067	A0A287JHZ9,A0A287UT22,A0A287VHK2,A0A287VPE5,A0A287W9E1,F2CRF8,F2D1U2
DQ	1	GO:0005198~MF:structural molecule activity	4	0.0178571	0.00103018	0.00802067	A0A287KUM4,A0A287KUR0,A0A287NKA4,A0A287VN11
DQ	1	GO:0008565~MF:protein transporter activity	5	0.0146628	0.00113083	0.00821736	A0A287U475,A0A287U4A9,A0A287VTJ2,A0A287WP49,F2D3C1
DQ	1	GO:0051082~MF:unfolded protein binding	7	0.0111288	0.00145939	0.00910341	A0A287HDY8,A0A287QW44,A0A287RH41,A0A287S8X8,A0A287TGY1,F2CU34,M0UZ78
DQ	1	GO:0019013~CC:viral nucleocapsid	4	0.0164609	0.00147489	0.00910341	A0A287FRQ3,A0A287HH01,A0A287HL01,A0A287T6T1
DQ	1	GO:0046658~CC:anchored component of plasma membrane	7	0.0110759	0.00150332	0.00910341	A0A287JDM5,A0A287JR69,A0A287M006,A0A287N339,A0A287PFV4,A0A287RPD3,F2EDB1
DQ	1	GO:0044550~BP:secondary metabolite biosynthetic process	8	0.00953516	0.00240056	0.0137716	A0A287H3X0,A0A287PM13,A0A287X5D9,F2CVP0,F2DJX6,F2DLA2,F2DQQ1,F2DS28
DQ	1	GO:0005743~CC:mitochondrial inner membrane	5	0.0115473	0.00370438	0.0198962	A0A287KSC4,A0A287UVR8,A0A2R9IRF0,F2ELB1,M0WZI8
DQ	1	GO:0005768~CC:endosome	7	0.00948509	0.0038601	0.0198962	A0A287FUL6,A0A287IVE3,A0A287L9J8,A0A287UT15,A0A287W4T5,F2CR07,M0WWL7
DQ	1	GO:0016192~BP:vesicle-mediated transport	6	0.0101523	0.00418476	0.0198962	A0A287GE49,A0A287KUM4,A0A287KUR0,A0A287MXV3,A0A287NKA4,A0A287VTJ2
DQ	1	GO:0030145~MF:manganese ion binding	4	0.0127796	0.00436506	0.0198962	A0A287DYI8,A0A287E752,A0A287MLK3,F2CX39
DQ	1	GO:0009536~CC:plastid	55	0.00473159	0.00438082	0.0198962	A0A0C5G4H2,A0A287E688,A0A287ERE4,A0A287FKM9,A0A287GT13,A0A287H0Y8,A0A287H8S3,A0A287IMN2,A0A287JBQ3,A0A287K9J3,A0A287KBT2,A0A287KVJ1,A0A287L071,A0A287LGV0,A0A287MEQ3,A0A287MVZ5,A0A287N6N0,A0A287NI06,A0A287P9T7,A0A287PM62,A0A287QAS1,A0A287QQN7,A0A287R1R8,A0A287R7L8,A0A287RQB0,A0A287S5Y0,A0A287SHJ5,A0A287SUV1,A0A287SYE6,A0A287SYJ8,A0A287TR53,A0A287UYX4,A0A287UZ25,A0A287V0L0,A0A287VN11,A0A287VU31,A0A…
DQ	1	GO:0016709~MF:oxidoreductase activity, acting on paired donors, with incorporation or reduction of molecular oxygen, NAD(P)H as one donor, and incorporation of one atom of oxygen	7	0.00909091	0.00495519	0.0208653	A0A287H3X0,F2CVP0,F2D8U3,F2DJX6,F2DLA2,F2DQQ1,F2DS28
DQ	1	GO:0006334~BP:nucleosome assembly	4	0.0123839	0.00497705	0.0208653	A0A287J037,A0A287PJA9,A0A287RFD6,P06353
DQ	1	GO:0005774~CC:vacuolar membrane	9	0.0078329	0.00611316	0.0239457	A0A287P2R6,A0A287T4P5,A0A287UT15,A0A287UYY8,B2CHJ2,F2CR07,F2CXI5,F2D8K5,F2DPK1
DQ	1	GO:0005576~CC:extracellular region	13	0.00677789	0.0061512	0.0239457	A0A287DTW3,A0A287DYI8,A0A287M9G1,A0A287MQA9,A0A287TEA9,A0A287X4L8,F2DP58,F2DQ35,F2DRB7,F2E122,F2E859,M0W4X5,M0X6C7
DQ	1	GO:0015992~BP:proton transport	5	0.010101	0.0069952	0.0262923	A0A287FJF9,A0A287VLD8,A0A287XWS8,B2CHJ2,M0UXN8
DQ	1	GO:0003723~MF:RNA binding	20	0.00577534	0.00761407	0.0272193	A0A287EHZ0,A0A287F884,A0A287FE18,A0A287GIU0,A0A287GKF9,A0A287HH01,A0A287HL01,A0A287ILH7,A0A287KBT2,A0A287P9T7,A0A287RPT4,A0A287RQB0,A0A287SYJ8,A0A287TNC9,A0A287UCV3,A0A287UN97,A0A287VC95,A0A287WHJ7,F2CR90,F2EA93
DQ	1	GO:0020037~MF:heme binding	15	0.00628667	0.00774126	0.0272193	A0A287H3X0,A0A287JSG2,A0A287MQA9,A0A287P787,A0A287VDW8,A0A287X4L8,A0A287XM10,F2CVP0,F2D8U3,F2DJX6,F2DLA2,F2DQQ1,F2DRB7,F2DS28,F2E859
DQ	1	GO:0009941~CC:chloroplast envelope	11	0.00681537	0.00938311	0.0319612	A0A287GTJ4,A0A287H0D3,A0A287P2R6,A0A287RH41,A0A287SNX4,A0A287UDH2,A0A287VD33,A0A287XFU0,A0A287XW13,F2DFU6,F2DPK1
DQ	1	GO:0006397~BP:mRNA processing	5	0.00888099	0.0126033	0.041629	A0A287F7D0,A0A287FE18,A0A287P2R6,A0A287UCV3,A0A287WYA1
DQ	1	GO:0042742~BP:defense response to bacterium	4	0.00961538	0.0138283	0.0435204	A0A287EQC9,A0A287F7N2,A0A287I1I3,A0A287KSF1
DQ	1	GO:0008152~BP:metabolic process	12	0.00627287	0.0139744	0.0435204	A0A287KHD6,A0A287LFG1,A0A287M5S3,A0A287N8P7,A0A287N8Z8,A0A287R2X6,A0A287TAH6,A0A287VD33,A0A287WLS0,F2CW04,F2DU61,F2EHZ1
DQ	24	GO:0019773~CC:proteasome core complex, alpha-subunit complex	4	0.08	1.25609e-06	0.00015073	A0A287NUW4,A0A287NV02,F2E3X4,M0WZB5
DQ	24	GO:0009570~CC:chloroplast stroma	22	0.0102708	7.58203e-06	0.000454922	A0A287EUR9,A0A287F884,A0A287HR41,A0A287HR89,A0A287IHN6,A0A287IS02,A0A287J8I5,A0A287JKF9,A0A287QVG8,A0A287RH41,A0A287TN02,A0A287TQ66,A0A287W492,A0A287W494,A0A287WBH8,F2CT95,F2D1J5,F2D449,F2D810,F2D8C5,F2DDK1,F2DSU7
DQ	24	GO:0004298~MF:threonine-type endopeptidase activity	4	0.0408163	3.47914e-05	0.00139166	A0A287NUW4,A0A287NV02,F2E3X4,M0WZB5
DQ	24	GO:0008061~MF:chitin binding	4	0.0314961	0.000119284	0.00205511	A0A287IRA5,F2D8G6,F2DNN0,M0X6C7
DQ	24	GO:0006032~BP:chitin catabolic process	4	0.03125	0.000123758	0.00205511	A0A287IRA5,F2D8G6,F2DNN0,M0X6C7
DQ	24	GO:0005576~CC:extracellular region	18	0.00938478	0.000130545	0.00205511	A0A287DTX1,A0A287EC36,A0A287EUP1,A0A287FN35,A0A287G0Z6,A0A287G3R7,A0A287JWH8,A0A287LPL5,A0A287LPQ2,A0A287PHH4,A0A287Q6V4,A0A287TEA9,A0A287UQV5,A0A287X922,F2D8G6,M0W4X5,M0X6C7,M0YYV7
DQ	24	GO:0004568~MF:chitinase activity	4	0.0307692	0.00013309	0.00205511	A0A287IRA5,F2D8G6,F2DNN0,M0X6C7
DQ	24	GO:0005618~CC:cell wall	16	0.00995025	0.000137007	0.00205511	A0A287ERI6,A0A287FN35,A0A287G3R7,A0A287G995,A0A287H8F6,A0A287HVG1,A0A287J1Z8,A0A287JWH8,A0A287LPQ2,A0A287PMP3,A0A287PS70,A0A287TUE5,A0A287UQV5,A0A287V4F1,F2CYF5,M0VYX8
DQ	24	GO:0009813~BP:flavonoid biosynthetic process	10	0.0131234	0.000157312	0.00209749	A0A287ENL8,A0A287GWF6,A0A287GY75,A0A287HR41,A0A287PTN6,A0A287TAG9,A0A287UT22,A0A287VCZ9,A0A287VPE5,F2CRF8
DQ	24	GO:0005643~CC:nuclear pore	6	0.0181269	0.000264147	0.00262529	A0A287HKP9,A0A287J643,A0A287M0Z7,A0A287R0J1,A0A287RLT0,A0A287V0X5
DQ	24	GO:0017056~MF:structural constituent of nuclear pore	4	0.0264901	0.000266984	0.00262529	A0A287ELG5,A0A287LK97,A0A287M0Z7,A0A287PPL5
DQ	24	GO:0052696~BP:flavonoid glucuronidation	9	0.0128755	0.000331922	0.00262529	A0A287ENL8,A0A287GWF6,A0A287GY75,A0A287PTN6,A0A287TAG9,A0A287UT22,A0A287VCZ9,A0A287VPE5,F2CRF8
DQ	24	GO:0098869~BP:cellular oxidant detoxification	12	0.0106952	0.000349251	0.00262529	A0A287EKE6,A0A287EUP1,A0A287G0Z6,A0A287IHN6,A0A287KSU3,A0A287LPL5,A0A287QVG8,A0A287W492,A0A287X922,F2CWQ4,F2DDK1,M0YYV7
DQ	24	GO:0010150~BP:leaf senescence	4	0.0248447	0.000358457	0.00262529	A0A287L375,A0A287MD82,A0A287PKS1,F2D449
DQ	24	GO:0006406~BP:mRNA export from nucleus	4	0.0248447	0.000358457	0.00262529	A0A287ELG5,A0A287J643,A0A287LK97,A0A287PPL5
DQ	24	GO:0005829~CC:cytosol	38	0.00646919	0.000388161	0.00262529	A0A0U2GJ84,A0A287F884,A0A287FP36,A0A287HKP9,A0A287HQG7,A0A287HR89,A0A287I5T1,A0A287IM18,A0A287K7Y3,A0A287KFD1,A0A287KTC5,A0A287KXC7,A0A287L375,A0A287LCN3,A0A287M1Q0,A0A287MC57,A0A287MFC2,A0A287NBE6,A0A287P5K7,A0A287QAK8,A0A287QEW3,A0A287QHH5,A0A287QUS2,A0A287R961,A0A287S8T8,A0A287UEZ3,A0A287WP49,A0A287WSB8,A0A287X1F5,F2CTG8,F2D6B9,F2DGG8,F2DX01,F2E1V5,F2E3D8,F2E8D9,M0YUD2,M0ZAM5
DQ	24	GO:0016671~MF:oxidoreductase activity, acting on a sulfur group of donors, disulfide as acceptor	4	0.0238095	0.000435339	0.00262529	A0A287IWZ8,A0A287JSM0,A0A287MQ69,A0A287SL76
DQ	24	GO:0080043~MF:quercetin 3-O-glucosyltransferase activity	8	0.0134454	0.00043807	0.00262529	A0A287ENL8,A0A287GY75,A0A287PTN6,A0A287TAG9,A0A287UT22,A0A287VCZ9,A0A287VPE5,F2CRF8
DQ	24	GO:0080044~MF:quercetin 7-O-glucosyltransferase activity	8	0.0134454	0.00043807	0.00262529	A0A287ENL8,A0A287GY75,A0A287PTN6,A0A287TAG9,A0A287UT22,A0A287VCZ9,A0A287VPE5,F2CRF8
DQ	24	GO:0000103~BP:sulfate assimilation	4	0.0235294	0.000459426	0.00262529	A0A287IWZ8,A0A287JSM0,A0A287MQ69,A0A287SL76
DQ	24	GO:0034599~BP:cellular response to oxidative stress	4	0.0235294	0.000459426	0.00262529	A0A287IWZ8,A0A287JSM0,A0A287MQ69,A0A287SL76
DQ	24	GO:0016485~BP:protein processing	5	0.0185874	0.000546712	0.00298207	A0A287LRB9,A0A287NZR6,A0A287RLX5,A0A287WLC3,F2CY68
DQ	24	GO:0006606~BP:protein import into nucleus	5	0.018315	0.000590498	0.00308086	A0A287ELG5,A0A287J643,A0A287LK97,A0A287PPL5,A0A287RLT0
DQ	24	GO:0051082~MF:unfolded protein binding	8	0.0127186	0.000649696	0.00322465	A0A287E4Z8,A0A287EI31,A0A287FNY0,A0A287KFD1,A0A287M7E6,A0A287RH41,A0A287S8X8,A0A287UDX4
DQ	24	GO:0046658~CC:anchored component of plasma membrane	8	0.0126582	0.000671803	0.00322465	A0A287MJH1,A0A287MY76,A0A287N339,A0A287NNM3,A0A287R6J9,A0A287W2D5,F2CR83,F2DH44
DQ	24	GO:0004867~MF:serine-type endopeptidase inhibitor activity	4	0.02	0.000954514	0.00440545	A0A287DTX1,A0A287LV22,A0A287TEA9,M0W4X5
DQ	24	GO:0031072~MF:heat shock protein binding	4	0.0195122	0.00106515	0.004734	A0A287E4Z8,A0A287EI31,A0A287S8X8,A0A287UDX4
DQ	24	GO:0042744~BP:hydrogen peroxide catabolic process	8	0.0113154	0.00145796	0.00624839	A0A287EUP1,A0A287G0Z6,A0A287IHN6,A0A287LPL5,A0A287QVG8,A0A287X922,F2CWQ4,M0YYV7
DQ	24	GO:0006979~BP:response to oxidative stress	9	0.0102506	0.0018425	0.00762412	A0A287EUP1,A0A287G0Z6,A0A287IHN6,A0A287KSU3,A0A287LPL5,A0A287QVG8,A0A287X922,F2CWQ4,M0YYV7
DQ	24	GO:0009507~CC:chloroplast	30	0.00627221	0.00215906	0.00863624	A0A287DZM9,A0A287FGR4,A0A287FH92,A0A287FNY0,A0A287IM18,A0A287IRP1,A0A287IWZ8,A0A287JD54,A0A287JSM0,A0A287LKL8,A0A287M1Q0,A0A287MVG8,A0A287NJS3,A0A287NWW5,A0A287P759,A0A287PUR4,A0A287QSH8,A0A287QSZ5,A0A287R961,A0A287S5H9,A0A287SPH2,A0A287V003,A0A287V966,A0A287WDD7,A0A287XSD4,F2D3M5,F2D976,F2DJZ0,F2DLN1,M0VYX8
DQ	24	GO:0006888~BP:ER to Golgi vesicle-mediated transport	5	0.0140845	0.00224707	0.00869835	A0A287G8A1,A0A287KXC7,A0A287SE84,A0A287WP49,A0A287XBD5
DQ	24	GO:0005759~CC:mitochondrial matrix	6	0.0123711	0.00241238	0.00904642	A0A287FNY0,A0A287HQG7,A0A287KSU3,A0A287RH41,A0A287S6L0,A0A287V805
DQ	24	GO:0016829~MF:lyase activity	5	0.013624	0.00264772	0.00962806	A0A287MXJ1,A0A287S0E5,A0A287SGX4,A0A287SII9,F2CPM8
DQ	24	GO:0050832~BP:defense response to fungus	5	0.0132626	0.00302061	0.010661	A0A287IUR8,A0A287P7T3,F2DNN0,F2DVG0,F2EAF6
DQ	24	GO:0006457~BP:protein folding	10	0.00904977	0.00313943	0.0107637	A0A287E4Z8,A0A287I1H2,A0A287IWZ8,A0A287JSM0,A0A287KFD1,A0A287M7E6,A0A287MQ69,A0A287S8X8,A0A287SL76,A0A287WBH8
DQ	24	GO:0015035~MF:protein disulfide oxidoreductase activity	5	0.0130208	0.00330404	0.0110135	A0A287IWZ8,A0A287JSM0,A0A287MQ69,A0A287SL76,A0A287W2I8
DQ	24	GO:0009534~CC:chloroplast thylakoid	4	0.0144404	0.00391706	0.012704	A0A287GSA2,A0A287IS02,A0A287JQ16,F2CPP1
DQ	24	GO:0042742~BP:defense response to bacterium	5	0.0120192	0.00485799	0.015341	A0A287MD82,A0A287PKS1,F2CT95,F2DVG0,F2EAF6
DQ	24	GO:0004364~MF:glutathione transferase activity	5	0.0119332	0.0050271	0.015468	A0A287EKE6,A0A287EUT1,A0A287KGB3,A0A287RY83,A0A287W492
DQ	24	GO:0005840~CC:ribosome	5	0.0116009	0.00574693	0.0172408	A0A287N9Y1,A0A287T1I8,A0A287WBH8,A0A287XV84,F2CPX0
DQ	24	GO:0030145~MF:manganese ion binding	4	0.0127796	0.0065092	0.0190513	A0A287ERI6,A0A287JWH8,A0A287V4F1,F2DNA9
DQ	24	GO:0016747~MF:transferase activity, transferring acyl groups other than amino-acyl groups	8	0.00893855	0.00675624	0.0193035	A0A287ESJ3,A0A287LT85,A0A287MEQ3,A0A287VFH2,F2CPZ9,F2CQ79,F2D6Z4,F2DG28
DQ	24	GO:0006749~BP:glutathione metabolic process	5	0.0108696	0.00779337	0.0217489	A0A287EKE6,A0A287EUT1,A0A287KGB3,A0A287RY83,A0A287W492
DQ	24	GO:0051537~MF:2 iron, 2 sulfur cluster binding	4	0.0121212	0.00807537	0.0220237	A0A287SP01,F2CPP1,F2D449,F2D976
DQ	24	GO:0010181~MF:FMN binding	4	0.010929	0.0122175	0.03258	A0A287E136,A0A287SGX4,F2CSM5,M0YQK2
DQ	24	GO:0008152~BP:metabolic process	13	0.00679561	0.0131948	0.0344213	A0A287E0T5,A0A287K215,A0A287KHD6,A0A287P3P9,A0A287P4F0,A0A287R262,A0A287R2X6,A0A287T811,F2CW04,F2D1J5,F2DSU7,F2EHZ1,M0XSW7
DQ	24	GO:0009793~BP:embryo development ending in seed dormancy	7	0.00828402	0.0143981	0.036059	A0A287F884,A0A287HR89,A0A287IRP1,A0A287NJS3,A0A287P9S9,A0A287PRK3,F2DTW0
DQ	24	GO:0009535~CC:chloroplast thylakoid membrane	10	0.00729395	0.0144236	0.036059	A0A287EI31,A0A287IID1,A0A287JJG8,A0A287JWE0,A0A287LT76,A0A287P7T3,A0A287RH41,A0A287UR13,F2CTD2,F2D1X4
DQ	24	GO:0004252~MF:serine-type endopeptidase activity	8	0.00780488	0.0152538	0.0373562	A0A287G995,A0A287J1Z8,A0A287KUF5,A0A287PS70,A0A287RLX5,A0A287TUE5,A0A287WLC3,F2CYF5
DQ	24	GO:0055114~BP:oxidation-reduction process	50	0.00493778	0.0165237	0.0396569	A0A287E136,A0A287E5F7,A0A287EKE6,A0A287ERI6,A0A287EUP1,A0A287EUR9,A0A287FFV7,A0A287FMN2,A0A287FQF9,A0A287FT11,A0A287FVA3,A0A287FVX8,A0A287G0Z6,A0A287GPW6,A0A287GY21,A0A287IHN6,A0A287IUR8,A0A287IWZ8,A0A287JSM0,A0A287KCE2,A0A287KSU3,A0A287LPL5,A0A287MQ69,A0A287N9P3,A0A287PUR4,A0A287QEG3,A0A287QJ00,A0A287QVG8,A0A287SGX4,A0A287SII9,A0A287SL76,A0A287SP01,A0A287SQA0,A0A287TN02,A0A287TPR4,A0A287UKS9,A0A…
DQ	24	GO:0015979~BP:photosynthesis	4	0.00973236	0.0191623	0.0450877	A0A287IS02,A0A287MVG8,A0A287QSZ5,A0A287SPH2
DQ	24	GO:0009658~BP:chloroplast organization	4	0.00956938	0.0204341	0.0471556	A0A287GSA2,A0A287HR89,A0A287IID1,A0A287LT76
DQ	48	GO:0016688~MF:L-ascorbate peroxidase activity	4	0.0512821	2.85841e-06	0.000271549	A0A287IHN6,A0A287P6G9,A0A287QVG8,F2CWQ4
DQ	48	GO:0006979~BP:response to oxidative stress	10	0.0113895	4.32371e-05	0.00205376	A0A287IHN6,A0A287KSU3,A0A287KT88,A0A287P6G9,A0A287QH02,A0A287QVG8,A0A287X3N2,F2CWQ4,F2DZ09,Q9LEH6
DQ	48	GO:0098869~BP:cellular oxidant detoxification	11	0.00980392	8.83083e-05	0.00279643	A0A287EKE6,A0A287IHN6,A0A287KSU3,A0A287KT88,A0A287P6G9,A0A287QVG8,A0A287VUS6,A0A287W492,F2CWQ4,F2DZ09,Q9LEH6
DQ	48	GO:0009570~CC:chloroplast stroma	16	0.00746965	0.000130834	0.0031073	A0A287EUR9,A0A287IHN6,A0A287ITT9,A0A287JJ40,A0A287M9D4,A0A287MIC8,A0A287MYS2,A0A287QVG8,A0A287R3G1,A0A287RH41,A0A287TN02,A0A287W492,A0A287X3N2,A0A287XW13,F2DT74,M0XSQ2
DQ	48	GO:0015979~BP:photosynthesis	6	0.0145985	0.000171438	0.00325731	A0A287HS68,A0A287HT89,A0A287SPH2,A0A287UC51,F2DNU6,F2DT74
DQ	48	GO:0010951~BP:negative regulation of endopeptidase activity	4	0.0191388	0.000318676	0.0050457	A0A287DTX1,A0A287G293,A0A287KT66,M0W4X5
DQ	48	GO:0005759~CC:mitochondrial matrix	6	0.0123711	0.000462712	0.00627966	A0A287JL94,A0A287KSU3,A0A287R8Y9,A0A287RH41,A0A287VN11,M0XSQ2
DQ	48	GO:0042744~BP:hydrogen peroxide catabolic process	7	0.00990099	0.000908862	0.0105025	A0A287IHN6,A0A287KT88,A0A287P6G9,A0A287QVG8,F2CWQ4,F2DZ09,Q9LEH6
DQ	48	GO:0003735~MF:structural constituent of ribosome	14	0.00662252	0.000994971	0.0105025	A0A287DWX7,A0A287F7L6,A0A287FQR2,A0A287H9T5,A0A287M355,A0A287PKA3,A0A287RTV4,A0A287SIW7,A0A287SLM8,A0A287W0J0,A0A287XV84,A0A287XW13,A0A287XWN6,F2EA93
DQ	48	GO:0031969~CC:chloroplast membrane	4	0.0137931	0.00138469	0.011535	A0A287EQU7,A0A287EQV7,A0A287IHN6,F2CWQ4
DQ	48	GO:0005840~CC:ribosome	5	0.0116009	0.00140389	0.011535	A0A287DWX7,A0A287PKA3,A0A287T1I8,A0A287W0J0,A0A287XV84
DQ	48	GO:0009813~BP:flavonoid biosynthetic process	7	0.00918635	0.00145705	0.011535	A0A287GHB8,A0A287GXU3,A0A287MU28,A0A287UT11,A0A287VCZ9,F2D1U2,M0ZCP2
DQ	48	GO:0009535~CC:chloroplast thylakoid membrane	10	0.00729395	0.00179239	0.0130983	A0A287HT89,A0A287HWS1,A0A287M9D4,A0A287RH41,A0A287SYE8,F2D2W7,F2D7P5,F2DNU6,F2DT74,F2EFA8
DQ	48	GO:0022625~CC:cytosolic large ribosomal subunit	6	0.00953895	0.00205939	0.0133927	A0A287F7L6,A0A287FQR2,A0A287GKJ5,A0A287M355,A0A287RTV4,A0A287SLM8
DQ	48	GO:0046658~CC:anchored component of plasma membrane	6	0.00949367	0.00211463	0.0133927	A0A287KNA2,A0A287MPQ0,A0A287PM70,A0A287QWU7,F2D4K4,F2DYW6
DQ	48	GO:0055114~BP:oxidation-reduction process	43	0.00424649	0.00227573	0.0134312	A0A287EEC1,A0A287EKE6,A0A287EUR9,A0A287HS68,A0A287HT89,A0A287I9U7,A0A287IHN6,A0A287JL94,A0A287JQM1,A0A287K1J7,A0A287KCE2,A0A287KG11,A0A287KSU3,A0A287KT88,A0A287MMB0,A0A287P6G9,A0A287P6Z4,A0A287QVG8,A0A287R3G1,A0A287RZR0,A0A287SIW7,A0A287TN02,A0A287V2H2,A0A287V3D4,A0A287V652,A0A287V8G1,A0A287VUS6,A0A287W492,A0A287WYB3,A0A287X3N2,A0A287XXG2,A0A2H4KDH0,F2CWQ4,F2D0W5,F2D1C5,F2D5H0,F2D7P5,F2DRI4,F2DZ0…
DQ	48	GO:0051537~MF:2 iron, 2 sulfur cluster binding	4	0.0121212	0.00242579	0.0134312	A0A287HT89,A0A287R3G1,A0A287VN11,F2D976
DQ	48	GO:0009408~BP:response to heat	4	0.0119048	0.00262053	0.0134312	A0A287PFG2,A0A287USU7,A0A287VH21,M0XSQ2
DQ	48	GO:0046872~MF:metal ion binding	33	0.00449714	0.00268623	0.0134312	A0A287E688,A0A287F6F5,A0A287FL60,A0A287HS68,A0A287HT89,A0A287IHN6,A0A287IMN2,A0A287JL94,A0A287KC14,A0A287KT88,A0A287P6G9,A0A287PFG2,A0A287QVG8,A0A287R3G1,A0A287RUL5,A0A287S5X1,A0A287UGY4,A0A287V1M8,A0A287V6W0,A0A287VH21,A0A287WHT8,A0A287WYU0,A0A287XH51,A0A287XHS0,A0A2H4KDH0,F2CS40,F2CWQ4,F2CWR5,F2D976,F2DZ09,F2E8F6,M0X6W2,Q9LEH6
DQ	48	GO:0006952~BP:defense response	12	0.00627615	0.00303227	0.0144033	A0A287E330,A0A287EC36,A0A287G293,A0A287HV57,A0A287KT66,A0A287MPQ0,A0A287Q0E8,A0A287QNA1,A0A287QP02,A0A287QWU7,A0A287T4H5,F2DYW6
DQ	48	GO:0006412~BP:translation	12	0.00601504	0.00431018	0.0194984	A0A287F7L6,A0A287FQR2,A0A287GKJ5,A0A287H9T5,A0A287PKA3,A0A287RTV4,A0A287SIW7,A0A287SLM8,A0A287W0J0,A0A287XV84,A0A287XWN6,F2EA93
DQ	48	GO:0009658~BP:chloroplast organization	4	0.00956938	0.00654257	0.0253399	A0A287ELZ0,A0A287SYE8,A0A287V652,F2CY08
DQ	48	GO:0004364~MF:glutathione transferase activity	4	0.00954654	0.00660689	0.0253399	A0A287EKE6,A0A287EUT1,A0A287W492,F2DAF3
DQ	48	GO:0080043~MF:quercetin 3-O-glucosyltransferase activity	5	0.00840336	0.00674449	0.0253399	A0A287GHB8,A0A287UT11,A0A287VCZ9,F2D1U2,M0ZCP2
DQ	48	GO:0080044~MF:quercetin 7-O-glucosyltransferase activity	5	0.00840336	0.00674449	0.0253399	A0A287GHB8,A0A287UT11,A0A287VCZ9,F2D1U2,M0ZCP2
DQ	48	GO:0022627~CC:cytosolic small ribosomal subunit	4	0.00943396	0.00693514	0.0253399	A0A287H9T5,A0A287SIW7,A0A287XWN6,F2EA93
DQ	48	GO:0020037~MF:heme binding	13	0.00544845	0.00759837	0.0267338	A0A287EEC1,A0A287HS68,A0A287IHN6,A0A287KT88,A0A287P6G9,A0A287QVG8,A0A287RZR0,A0A287XXG2,F2CWQ4,F2DRI4,F2DZ09,M0UZP5,Q9LEH6
DQ	48	GO:0005829~CC:cytosol	26	0.00442629	0.00787945	0.0267338	A0A287HC37,A0A287JKP5,A0A287JU50,A0A287KJA4,A0A287LCN3,A0A287M9D4,A0A287MU28,A0A287NN64,A0A287P512,A0A287QE55,A0A287QEW3,A0A287R1G0,A0A287R3E7,A0A287S8T8,A0A287SLI1,A0A287T4R1,A0A287THS9,A0A287X2N4,F2CR79,F2CTG8,F2CXZ3,F2D4K4,F2DZM0,F2E8F6,F2EGX9,M0YXN7
DQ	48	GO:0006749~BP:glutathione metabolic process	4	0.00869565	0.00964143	0.031584	A0A287EKE6,A0A287EUT1,A0A287W492,F2DAF3
DQ	48	GO:0043231~CC:intracellular membrane-bounded organelle	9	0.00568541	0.0140264	0.0430802	A0A287GHB8,A0A287UT11,A0A287VCZ9,A0A287WHT8,A0A287XH51,F2D1U2,F2DQE8,M0X6W2,M0ZCP2
DQ	48	GO:0052696~BP:flavonoid glucuronidation	5	0.00715308	0.0140578	0.0430802	A0A287GHB8,A0A287UT11,A0A287VCZ9,F2D1U2,M0ZCP2
DQ	48	GO:0042803~MF:protein homodimerization activity	4	0.00779727	0.0148266	0.0440163	A0A287P2I4,A0A287R3E7,A0A287R8Y9,A0A287SLI1
DQ	48	GO:0009941~CC:chloroplast envelope	9	0.00557621	0.0158279	0.0455653	A0A287FCS2,A0A287FJS1,A0A287NGC0,A0A287P6T4,A0A287RH41,A0A287TN02,A0A287W492,A0A287XW13,F2D2W7
DQ	4	GO:0009813~BP:flavonoid biosynthetic process	14	0.0183727	1.37311e-07	7.94477e-06	A0A287GHB9,A0A287GHF9,A0A287KFG9,A0A287MU28,A0A287RY28,A0A287SQ56,A0A287TWT2,F2CQQ5,F2CWX5,F2D1X0,F2D634,F2DJ22,F2EG22,M0VMP1
DQ	4	GO:0052696~BP:flavonoid glucuronidation	13	0.018598	2.90962e-07	7.94477e-06	A0A287GHB9,A0A287GHF9,A0A287KFG9,A0A287RY28,A0A287SQ56,A0A287TWT2,F2CQQ5,F2CWX5,F2D1X0,F2D634,F2DJ22,F2EG22,M0VMP1
DQ	4	GO:0080043~MF:quercetin 3-O-glucosyltransferase activity	12	0.0201681	2.91551e-07	7.94477e-06	A0A287GHB9,A0A287GHF9,A0A287RY28,A0A287SQ56,A0A287TWT2,F2CQQ5,F2CWX5,F2D1X0,F2D634,F2DJ22,F2EG22,M0VMP1
DQ	4	GO:0080044~MF:quercetin 7-O-glucosyltransferase activity	12	0.0201681	2.91551e-07	7.94477e-06	A0A287GHB9,A0A287GHF9,A0A287RY28,A0A287SQ56,A0A287TWT2,F2CQQ5,F2CWX5,F2D1X0,F2D634,F2DJ22,F2EG22,M0VMP1
DQ	4	GO:0031314~CC:extrinsic component of mitochondrial inner membrane	4	0.0869565	6.53102e-07	1.42376e-05	A0A287JP65,A0A287SWX6,A0A287VPF5,F2D3X4
DQ	4	GO:0006744~BP:ubiquinone biosynthetic process	5	0.042735	4.21356e-06	7.65464e-05	A0A287JP65,A0A287SWX6,A0A287VPF5,F2D3X4,F2DJ49
DQ	4	GO:0015266~MF:protein channel activity	4	0.0421053	2.39471e-05	0.000372891	A0A287HMG3,A0A287P113,A0A287QRP2,F2D0U5
DQ	4	GO:0019013~CC:viral nucleocapsid	6	0.0246914	2.90952e-05	0.000396423	A0A287G9K8,A0A287HH01,A0A287NYJ2,A0A287WTW4,F2CUT8,F2DGM0
DQ	4	GO:0006099~BP:tricarboxylic acid cycle	6	0.0194805	0.000128064	0.00155099	A0A287H480,A0A287ITR5,A0A287KKD6,A0A287L777,A0A287U3W0,F2CZV8
DQ	4	GO:0005829~CC:cytosol	38	0.00646919	0.000151899	0.0016557	A0A287ECU6,A0A287EG05,A0A287FUN1,A0A287GDC5,A0A287GYQ9,A0A287H480,A0A287H4W4,A0A287HBY0,A0A287I1M8,A0A287JYF3,A0A287KKD6,A0A287KP21,A0A287M9D4,A0A287MU28,A0A287N753,A0A287P5K7,A0A287PU20,A0A287QER9,A0A287QNH2,A0A287QTI0,A0A287R289,A0A287RGY4,A0A287S4F3,A0A287SFC6,A0A287U3W0,A0A287VFU4,A0A287WTW4,A0A287X019,A0A287X9F8,A0A287XLG6,A0A287XXH1,F2CXZ3,F2E3M1,F2E5K9,F2E705,F2EF49,M0UL54,M0YUD2
DQ	4	GO:0006906~BP:vesicle fusion	4	0.0272109	0.00018992	0.00188193	A0A023ZT67,A0A287MQ57,A0A287MQK1,F2DFL5
DQ	4	GO:0006749~BP:glutathione metabolic process	7	0.0152174	0.000266284	0.00241875	A0A287FH00,A0A287IHY1,A0A287K5G3,A0A287P715,A0A287QD71,F2CSD6,F2CVA6
DQ	4	GO:0016746~MF:transferase activity, transferring acyl groups	4	0.0246914	0.000297563	0.00249495	A0A287IX96,A0A287KVD7,A0A287SRZ2,A0A287VMD6
DQ	4	GO:0005484~MF:SNAP receptor activity	4	0.0228571	0.000423618	0.00329817	A0A023ZT67,A0A287MQ57,A0A287MQK1,F2DFL5
DQ	4	GO:0000932~CC:P-body	6	0.015625	0.000483883	0.00351622	A0A287G9K8,A0A287LZG6,A0A287R658,A0A287UCV3,A0A287WTW4,F2DB39
DQ	4	GO:0031201~CC:SNARE complex	4	0.021164	0.000600462	0.00409065	A0A023ZT67,A0A287MQ57,A0A287MQK1,F2DFL5
DQ	4	GO:0006886~BP:intracellular protein transport	11	0.0100182	0.000640805	0.00410869	A0A023ZT67,A0A287G616,A0A287IBN1,A0A287KMU0,A0A287MQ57,A0A287QPN3,A0A287UNZ8,A0A287VTJ2,F2DTL9,M0X0B4,M0YZA4
DQ	4	GO:0004364~MF:glutathione transferase activity	6	0.0143198	0.00080618	0.00488187	A0A287FH00,A0A287IHY1,A0A287P715,A0A287QD71,F2CSD6,F2CVA6
DQ	4	GO:0000149~MF:SNARE binding	4	0.0187793	0.00102517	0.00575387	A0A023ZT67,A0A287MQ57,A0A287MQK1,F2DFL5
DQ	4	GO:0042744~BP:hydrogen peroxide catabolic process	8	0.0113154	0.00105576	0.00575387	A0A287G0Z6,A0A287KHB5,A0A287T8N7,A0A287VL20,F2DB35,F2DRB7,F2DRI1,F2E859
DQ	4	GO:0071013~CC:catalytic step 2 spliceosome	4	0.0182648	0.00115935	0.00601759	A0A287G9K8,A0A287KES8,A0A287WTW4,F2E1C6
DQ	4	GO:0006979~BP:response to oxidative stress	9	0.0102506	0.00130606	0.00647096	A0A287EY79,A0A287G0Z6,A0A287KHB5,A0A287VL20,A0A287WH04,F2DB35,F2DRB7,F2DRI1,F2E859
DQ	4	GO:0009611~BP:response to wounding	4	0.0168067	0.00167057	0.00783229	A0A287ECU6,A0A287EI07,A0A287MU28,A0A287SAK2
DQ	4	GO:0030529~CC:intracellular ribonucleoprotein complex	4	0.0166667	0.00173263	0.00783229	A0A287K1C5,A0A287KSK2,A0A287NYJ2,F2CUT8
DQ	4	GO:0055114~BP:oxidation-reduction process	53	0.00523405	0.0017964	0.00783229	A0A287EBY5,A0A287FMN2,A0A287FVA3,A0A287G0Z6,A0A287G2E5,A0A287GK21,A0A287GLY5,A0A287GY13,A0A287GY45,A0A287H3X0,A0A287I9U7,A0A287IGZ0,A0A287KCE2,A0A287KHB5,A0A287N6W8,A0A287PMV0,A0A287PP45,A0A287RGY4,A0A287RXB8,A0A287SGX4,A0A287SWX6,A0A287T5B1,A0A287T8N7,A0A287UKW4,A0A287UP21,A0A287V2U2,A0A287VJK9,A0A287VL20,A0A287VV81,A0A287W2I8,A0A287W7I7,A0A287WH04,A0A287X175,A0A287X5H1,A0A287X9F8,A0A287Y1B5,A9Y…
DQ	4	GO:0020037~MF:heme binding	17	0.0071249	0.00245141	0.0102771	A0A287FVA3,A0A287G0Z6,A0A287G2E5,A0A287GY13,A0A287GY45,A0A287H3X0,A0A287KHB5,A0A287T8N7,A0A287VL20,A0A287WH04,F2DB35,F2DJ49,F2DPG1,F2DRB7,F2DRI1,F2DS28,F2E859
DQ	4	GO:0000398~BP:mRNA splicing, via spliceosome	5	0.0127226	0.00294036	0.0118704	A0A287G9K8,A0A287Q1C9,A0A287WTW4,F2DGM0,F2E1C6
DQ	4	GO:0006887~BP:exocytosis	4	0.013468	0.00430874	0.0161949	A0A023ZT67,A0A287MQK1,F2D3H6,F2DFL5
DQ	4	GO:0045735~MF:nutrient reservoir activity	4	0.013468	0.00430874	0.0161949	A0A287KQ98,A0A287S5Q9,A0A287V4F1,M0WNQ4
DQ	4	GO:0003924~MF:GTPase activity	9	0.00837989	0.00541953	0.0194061	A0A0U2IAL9,A0A287FNM2,A0A287GBU8,A0A287GME4,A0A287MXJ7,A0A287T5B1,F2D8W7,F2E1C6,F2EAZ2
DQ	4	GO:0009941~CC:chloroplast envelope	12	0.00743494	0.00551917	0.0194061	A0A287DZA1,A0A287I8X6,A0A287P2X0,A0A287PP45,A0A287QEG7,A0A287QRP2,A0A287TFK8,A0A287WYK3,F2CSC3,F2CVI3,F2D0U5,F2DPK1
DQ	4	GO:0098869~BP:cellular oxidant detoxification	9	0.00802139	0.0072604	0.0247307	A0A287G0Z6,A0A287KHB5,A0A287T8N7,A0A287VL20,A0A287WH04,F2DB35,F2DRB7,F2DRI1,F2E859
DQ	4	GO:0046658~CC:anchored component of plasma membrane	6	0.00949367	0.00773545	0.0251027	A0A287GHA3,A0A287JR69,A0A287N339,A0A287R6J9,A0A287RNI8,F2DC76
DQ	4	GO:0004601~MF:peroxidase activity	8	0.00832466	0.00783021	0.0251027	A0A287G0Z6,A0A287KHB5,A0A287VL20,A0A287WH04,F2DB35,F2DRB7,F2DRI1,F2E859
DQ	4	GO:0009664~BP:plant-type cell wall organization	5	0.0102881	0.0080823	0.0251706	A0A287G0Z6,A0A287G3R7,A0A287VL20,F2DB35,F2E859
DQ	4	GO:0009535~CC:chloroplast thylakoid membrane	10	0.00729395	0.0104875	0.0315232	A0A287DU44,A0A287JHG7,A0A287M9D4,A0A287QEG7,A0A287QW66,A0A287RJN1,A0A287TFK8,A0A287WGI2,A0A287WYK3,F2D1X4
DQ	4	GO:0044550~BP:secondary metabolite biosynthetic process	7	0.00834327	0.0107005	0.0315232	A0A287GY22,A0A287H3X0,A0A287PMV0,A0A287SWX6,F2DJ49,F2DPG1,F2DS28
DQ	4	GO:0005525~MF:GTP binding	12	0.00680658	0.0109953	0.031539	A0A0U2IAL9,A0A287EG05,A0A287FNM2,A0A287GBU8,A0A287GME4,A0A287MXJ7,A0A287T5B1,F2D8W7,F2DWU3,F2E1C6,F2EAZ2,M0YAR4
DQ	4	GO:0043231~CC:intracellular membrane-bounded organelle	11	0.00694883	0.0116792	0.0326419	A0A287GHF9,A0A287KFG9,A0A287RY28,A0A287SQ56,A0A287TWT2,F2CQQ5,F2CWX5,F2D1X0,F2D634,F2DJ22,F2EG22
DQ	8	GO:0042823~BP:pyridoxal phosphate biosynthetic process	4	0.0909091	8.45893e-07	0.000100661	A0A287NMU1,A0A287UCH3,F2CTG8,F2DTH8
DQ	8	GO:0080043~MF:quercetin 3-O-glucosyltransferase activity	10	0.0168067	2.81451e-05	0.00100932	A0A287ENL8,A0A287JDS6,A0A287LTT2,A0A287RY28,A0A287S013,A0A287SK81,A0A287TAG9,A0A287W9E1,D3WYW1,F2EG22
DQ	8	GO:0080044~MF:quercetin 7-O-glucosyltransferase activity	10	0.0168067	2.81451e-05	0.00100932	A0A287ENL8,A0A287JDS6,A0A287LTT2,A0A287RY28,A0A287S013,A0A287SK81,A0A287TAG9,A0A287W9E1,D3WYW1,F2EG22
DQ	8	GO:0044550~BP:secondary metabolite biosynthetic process	12	0.0143027	3.39267e-05	0.00100932	A0A287E7S0,A0A287GY22,A0A287GZU0,A0A287K3U8,A0A287PLY7,A0A287SEU4,A0A287SWX6,A0A287TLU5,F2DFD7,F2DZK7,M0V7W8,M0WH61
DQ	8	GO:0016709~MF:oxidoreductase activity, acting on paired donors, with incorporation or reduction of molecular oxygen, NAD(P)H as one donor, and incorporation of one atom of oxygen	11	0.0142857	6.37863e-05	0.00151811	A0A287E7S0,A0A287GY22,A0A287GZU0,A0A287K3U8,A0A287SEU4,A0A287SWX6,A0A287TLU5,F2D8U3,F2DFD7,M0V7W8,M0WH61
DQ	8	GO:0052696~BP:flavonoid glucuronidation	10	0.0143062	0.000117155	0.00232357	A0A287ENL8,A0A287JDS6,A0A287LTT2,A0A287RY28,A0A287S013,A0A287SK81,A0A287TAG9,A0A287W9E1,D3WYW1,F2EG22
DQ	8	GO:0009813~BP:flavonoid biosynthetic process	10	0.0131234	0.000245159	0.00416771	A0A287ENL8,A0A287JDS6,A0A287LTT2,A0A287RY28,A0A287S013,A0A287SK81,A0A287TAG9,A0A287W9E1,D3WYW1,F2EG22
DQ	8	GO:0009535~CC:chloroplast thylakoid membrane	14	0.0102115	0.000400423	0.00595629	A0A287LT76,A0A287M941,A0A287Q7T4,A0A287QW66,A0A287RGX3,A0A287RH41,A0A287TVF2,A0A287U4S6,A0A287UDH2,A0A287V6Q2,A0A287XB94,F2CTD2,F2CTN1,F2E1W2
DQ	8	GO:0010287~CC:plastoglobule	6	0.017094	0.000510581	0.00675101	A0A287F7U4,A0A287RGX3,A0A287RVK1,A0A287TVF2,A0A287V6Q2,F2E1W2
DQ	8	GO:0005759~CC:mitochondrial matrix	7	0.014433	0.000720787	0.00857737	A0A287EP64,A0A287GNB6,A0A287KSU3,A0A287RH41,A0A287U224,A0A287WV64,M0XSQ2
DQ	8	GO:0016168~MF:chlorophyll binding	4	0.0216216	0.000849175	0.00918653	A0A287Q7T4,A0A287RGX3,A0A287TVF2,A0A287V6Q2
DQ	8	GO:0000287~MF:magnesium ion binding	12	0.00978793	0.001258	0.0124751	A0A1M4LV24,A0A287ETB3,A0A287HZ31,A0A287INL5,A0A287ITT2,A0A287ITT9,A0A287QQN7,A0A287XDV1,F2CVI3,F2CX32,F2CZ44,F2D4Y1
DQ	8	GO:0042742~BP:defense response to bacterium	6	0.0144231	0.00136577	0.0125021	A0A287KSF1,A0A287PKS1,A0A287RYJ8,F2CT95,F2CXC1,F2E1W2
DQ	8	GO:0055114~BP:oxidation-reduction process	57	0.00562907	0.00234776	0.0187189	A0A287E0U3,A0A287E136,A0A287E159,A0A287E2T2,A0A287EAH0,A0A287EEC1,A0A287FDY1,A0A287FEY6,A0A287FFV7,A0A287G0Z6,A0A287GFM8,A0A287GK21,A0A287GPW6,A0A287GXL9,A0A287GY13,A0A287GY45,A0A287GZU0,A0A287GZY6,A0A287ILZ1,A0A287IN78,A0A287JMR1,A0A287K3U8,A0A287KSU3,A0A287L9J7,A0A287LAF9,A0A287LSE9,A0A287LTL6,A0A287M941,A0A287MCL6,A0A287N5P6,A0A287NAX6,A0A287NET5,A0A287PLY7,A0A287PQE9,A0A287PUS9,A0A287R3G1,A0A…
DQ	8	GO:0005777~CC:peroxisome	7	0.0119454	0.00235952	0.0187189	A0A287E136,A0A287E159,A0A287E8D6,A0A287IHZ0,A0A287ILZ1,A0A287TLJ0,A0A287VW27
DQ	8	GO:0004871~MF:signal transducer activity	4	0.0165975	0.00270308	0.0201042	A0A287M006,A0A287T3U9,A0A287TEE2,F2DFZ2
DQ	8	GO:0004553~MF:hydrolase activity, hydrolyzing O-glycosyl compounds	9	0.0100559	0.00306092	0.0214264	A0A287E7Z8,A0A287K1L9,A0A287RTY4,A0A287TI43,A0A287XI80,F2CYE7,F2DT99,F2DXV8,F2E076
DQ	8	GO:0010181~MF:FMN binding	5	0.0136612	0.00336792	0.0222657	A0A287E136,A0A287E159,A0A287LSE9,A0A287SGX4,A0A287UCH3
DQ	8	GO:0018298~BP:protein-chromophore linkage	4	0.0144404	0.00486792	0.0278306	A0A287Q7T4,A0A287RGX3,A0A287TVF2,A0A287V6Q2
DQ	8	GO:0004601~MF:peroxidase activity	9	0.00936524	0.0050036	0.0278306	A0A287E0U3,A0A287G0Z6,A0A287KSU3,A0A287LAF9,A0A287N5P6,A0A287PUS9,A0A287X922,F2D1D4,F2DB86
DQ	8	GO:0009941~CC:chloroplast envelope	13	0.00805452	0.0050576	0.0278306	A0A287JEQ7,A0A287M7H8,A0A287M941,A0A287RGX3,A0A287RH41,A0A287TVF2,A0A287UDH2,A0A287V6Q2,A0A287XFU0,F2CPP1,F2CVI3,F2DAL0,F2E1W2
DQ	8	GO:0009570~CC:chloroplast stroma	16	0.00746965	0.00514514	0.0278306	A0A287HZ31,A0A287ITT2,A0A287ITT9,A0A287L5I5,A0A287LJT2,A0A287M5W4,A0A287N5P6,A0A287R3G1,A0A287RH41,A0A287XFU0,F2CT95,F2CTN1,F2CUU5,F2CVI3,F2DAL0,M0XSQ2
DQ	8	GO:0015979~BP:photosynthesis	5	0.0121655	0.00586923	0.0303669	A0A287JMR1,A0A287MVG8,A0A287SPH2,A0A287V0L0,F2CWI6
DQ	8	GO:0051287~MF:NAD binding	7	0.0101597	0.00616413	0.0305638	A0A287FDY1,A0A287INL5,A0A287ITT2,A0A287ITT9,A0A287LTL6,F2D4Y1,M0XSQ2
DQ	8	GO:0006099~BP:tricarboxylic acid cycle	4	0.012987	0.00753493	0.0358663	A0A287INL5,A0A287ITT2,A0A287ITT9,F2CZV8
DQ	8	GO:0005829~CC:cytosol	34	0.00578822	0.00951279	0.042817	A0A0U2GJL1,A0A287DUD2,A0A287EXJ5,A0A287H162,A0A287H5A3,A0A287HC37,A0A287HG34,A0A287HID8,A0A287IQT8,A0A287JEF8,A0A287JEQ7,A0A287KP21,A0A287KUQ5,A0A287L4B8,A0A287LAY6,A0A287LTL6,A0A287M5W4,A0A287NVM4,A0A287NZQ2,A0A287P5K7,A0A287R3E7,A0A287R8L1,A0A287SHZ5,A0A287UCH3,A0A287X019,A0A287XH77,A0A287XLG6,F2CTG8,F2CX32,F2CYH1,F2D2P4,F2DG15,F2DTG7,F2E5K9
DQ	8	GO:0004197~MF:cysteine-type endopeptidase activity	4	0.0120846	0.0100746	0.042817	A0A287H0U9,A0A287KZ17,A0A287N6K9,B4ESF1
DQ	8	GO:0009416~BP:response to light stimulus	4	0.0120846	0.0100746	0.042817	A0A287RGX3,A0A287TVF2,A0A287V6Q2,M0XSQ2
XL	1	GO:0006412~BP:translation	25	0.0125313	3.45561e-06	0.000270449	A0A191TDK4,A0A287FDB5,A0A287GWN7,A0A287H9T5,A0A287I0Y4,A0A287ILH7,A0A287ILN5,A0A287LL06,A0A287MQP2,A0A287P2Y9,A0A287PS50,A0A287RM83,A0A287RUX0,A0A287TWW0,A0A287UEF8,A0A287VJR8,F2CS23,F2CUI5,F2CUZ1,F2D810,F2DLH9,F2E1F3,F2E6P0,M0UVA2,M0VYX8
XL	1	GO:0080044~MF:quercetin 7-O-glucosyltransferase activity	12	0.0201681	5.66066e-06	0.000270449	A0A287E8I8,A0A287GHB9,A0A287GHC4,A0A287GY75,A0A287JHZ9,A0A287LTT2,A0A287PC06,A0A287RY28,A0A287UT22,A0A287VCZ9,A0A287W9Z2,F2CRF8
XL	1	GO:0080043~MF:quercetin 3-O-glucosyltransferase activity	12	0.0201681	5.66066e-06	0.000270449	A0A287E8I8,A0A287GHB9,A0A287GHC4,A0A287GY75,A0A287JHZ9,A0A287LTT2,A0A287PC06,A0A287RY28,A0A287UT22,A0A287VCZ9,A0A287W9Z2,F2CRF8
XL	1	GO:0003735~MF:structural constituent of ribosome	25	0.0118259	9.45602e-06	0.000270449	A0A191TDK4,A0A287FDB5,A0A287GWN7,A0A287H9T5,A0A287I0Y4,A0A287ILH7,A0A287ILN5,A0A287LL06,A0A287MQP2,A0A287P2Y9,A0A287PS50,A0A287RM83,A0A287RUX0,A0A287TWW0,A0A287UEF8,A0A287VJR8,F2CS23,F2CUI5,F2CUZ1,F2D810,F2DLH9,F2E1F3,F2E6P0,M0UVA2,M0VYX8
XL	1	GO:0009941~CC:chloroplast envelope	21	0.0130112	9.7188e-06	0.000270449	A0A287FZE4,A0A287H0D3,A0A287HIL4,A0A287HLK2,A0A287HT18,A0A287NGC0,A0A287P6T4,A0A287RH41,A0A287S128,A0A287TFK2,A0A287U4A6,A0A287UDH2,A0A287WE46,A0A287WNN0,A0A287XAI1,F2CQ88,F2CW18,F2D1J5,F2D810,F2E6P0,M0XX43
XL	1	GO:0031409~MF:pigment binding	5	0.0462963	1.22931e-05	0.000270449	A0A287HT18,A0A287S128,A0A287TFK2,F2CW18,M0XX43
XL	1	GO:0009768~BP:photosynthesis, light harvesting in photosystem I	5	0.0462963	1.22931e-05	0.000270449	A0A287HT18,A0A287S128,A0A287TFK2,F2CW18,M0XX43
XL	1	GO:0055114~BP:oxidation-reduction process	76	0.00750543	1.5119e-05	0.00029104	A0A287DW69,A0A287E5R8,A0A287E7A3,A0A287EKP1,A0A287EX20,A0A287FF62,A0A287FQF9,A0A287FQG4,A0A287G0Z6,A0A287G487,A0A287G6R3,A0A287G9L0,A0A287GJ47,A0A287GK21,A0A287GLK5,A0A287GY21,A0A287GYA8,A0A287H3X0,A0A287HIL4,A0A287I0Y4,A0A287I4I9,A0A287I9U7,A0A287IAZ3,A0A287IIZ4,A0A287IWZ8,A0A287IZU3,A0A287KC96,A0A287KCE2,A0A287KG64,A0A287L0G7,A0A287LTP7,A0A287N5P6,A0A287P787,A0A287PNM7,A0A287PQE9,A0A287PUR4,A0A…
XL	1	GO:0005685~CC:U1 snRNP	5	0.0423729	2.03582e-05	0.000320981	A0A287F1U7,A0A287T7Q8,A0A287U5F3,F2DLQ1,F2DP88
XL	1	GO:0005759~CC:mitochondrial matrix	10	0.0206186	2.08429e-05	0.000320981	A0A287GNB6,A0A287HQG7,A0A287IL15,A0A287QDY2,A0A287RH41,A0A287SW63,A0A287V805,A0A287VN11,F2DK88,M0UZ78
XL	1	GO:0052696~BP:flavonoid glucuronidation	12	0.0171674	3.03791e-05	0.000425308	A0A287E8I8,A0A287GHB9,A0A287GHC4,A0A287GY75,A0A287JHZ9,A0A287LTT2,A0A287PC06,A0A287RY28,A0A287UT22,A0A287VCZ9,A0A287W9Z2,F2CRF8
XL	1	GO:0016226~BP:iron-sulfur cluster assembly	5	0.0381679	3.67028e-05	0.000471019	A0A287JNP5,A0A287SGZ7,A0A287VN11,A0A287XLH8,F2DK88
XL	1	GO:0010287~CC:plastoglobule	8	0.022792	4.56436e-05	0.000540701	A0A287F7U4,A0A287HT18,A0A287S128,A0A287TFK2,A0A287TH29,F2CW18,F2D4R2,M0XX43
XL	1	GO:0009813~BP:flavonoid biosynthetic process	12	0.015748	7.24401e-05	0.000796841	A0A287E8I8,A0A287GHB9,A0A287GHC4,A0A287GY75,A0A287JHZ9,A0A287LTT2,A0A287PC06,A0A287RY28,A0A287UT22,A0A287VCZ9,A0A287W9Z2,F2CRF8
XL	1	GO:0009570~CC:chloroplast stroma	23	0.0107376	8.67651e-05	0.000890789	A0A287F884,A0A287FZE4,A0A287GT56,A0A287H0D3,A0A287HZ31,A0A287I4H5,A0A287LUB6,A0A287M8M1,A0A287N5P6,A0A287PBF5,A0A287PTL4,A0A287RH41,A0A287UP21,A0A287W5V6,A0A287WBY0,A0A287WE46,A0A287WNN0,F2CRS9,F2CTN1,F2D1J5,F2D810,F2D9C5,Q40001
XL	1	GO:0046540~CC:U4/U6 x U5 tri-snRNP complex	4	0.0380952	0.000137642	0.0013248	A0A287GTV7,A0A287IC60,A0A287WTW4,F2DP88
XL	1	GO:0051213~MF:dioxygenase activity	10	0.0164745	0.000152312	0.0013356	A0A287DW69,A0A287FQF9,A0A287GK21,A0A287UUU3,A0A287V3B2,A0A287V3T6,A0A287VV81,F2CWD8,F2E479,F2E8M0
XL	1	GO:0019013~CC:viral nucleocapsid	6	0.0246914	0.000156109	0.0013356	A0A287GTV7,A0A287IC60,A0A287U5F3,A0A287WTW4,F2CX56,F2DP88
XL	1	GO:0016168~MF:chlorophyll binding	5	0.027027	0.000244209	0.00197938	A0A287HT18,A0A287S128,A0A287TFK2,F2CW18,M0XX43
XL	1	GO:0018298~BP:protein-chromophore linkage	6	0.0216606	0.000345075	0.00265708	A0A287HT18,A0A287S128,A0A287TFK2,A0A287XSD4,F2CW18,M0XX43
XL	1	GO:0000243~CC:commitment complex	4	0.028169	0.000555247	0.00391631	A0A287F1U7,A0A287NTX1,A0A287T7Q8,A0A287U5F3
XL	1	GO:0000398~BP:mRNA splicing, via spliceosome	7	0.0178117	0.000559473	0.00391631	A0A287F1U7,A0A287GLY6,A0A287GTV7,A0A287IC60,A0A287WTW4,F2DLQ1,F2DP88
XL	1	GO:0046872~MF:metal ion binding	53	0.00722268	0.000637882	0.00427104	A0A140DC38,A0A287DW69,A0A287E688,A0A287EC35,A0A287EML5,A0A287F6F5,A0A287FL60,A0A287FQF9,A0A287G0Z6,A0A287G8M3,A0A287G9T5,A0A287GK21,A0A287GLY6,A0A287GQW9,A0A287GWN7,A0A287GWW3,A0A287HRZ8,A0A287HT18,A0A287HXU2,A0A287IL15,A0A287J5P2,A0A287JNP5,A0A287KC96,A0A287KG64,A0A287KUQ5,A0A287MHI9,A0A287NWM2,A0A287PFG2,A0A287PQE9,A0A287PTL4,A0A287S128,A0A287S6R9,A0A287SGX4,A0A287TFK2,A0A287UAN6,A0A287UIY2,A0A…
XL	1	GO:0009535~CC:chloroplast thylakoid membrane	15	0.0109409	0.000818963	0.00523607	A0A287FZE4,A0A287H0M9,A0A287HT18,A0A287K319,A0A287PBF5,A0A287RH41,A0A287S128,A0A287SSP8,A0A287TFK2,A0A287UDH2,F2CPN4,F2CTN1,F2CW18,F2D7P5,M0XX43
XL	1	GO:0046658~CC:anchored component of plasma membrane	9	0.0142405	0.000850012	0.00523607	A0A287GBP7,A0A287GHA3,A0A287HMS6,A0A287JDM5,A0A287PBV1,A0A287PM70,F2D6T5,F2E7F3,F2EDB1
XL	1	GO:0016746~MF:transferase activity, transferring acyl groups	4	0.0246914	0.00100395	0.00594646	A0A287IX96,A0A287VHN6,A0A287XLH8,F2E9Y3
XL	1	GO:0009522~CC:photosystem I	4	0.0236686	0.0012113	0.00690891	A0A287HT18,A0A287S128,A0A287TFK2,M0XX43
XL	1	GO:0071004~CC:U2-type prespliceosome	4	0.0233918	0.00127596	0.00701777	A0A287F1U7,A0A287NTX1,A0A287T7Q8,F2DP88
XL	1	GO:0007264~BP:small GTPase mediated signal transduction	8	0.0143369	0.00133337	0.00708064	A0A287GPD6,A0A287HVF6,A0A287UP48,A0A287WP94,A0A287X931,F2DEK7,F2DLZ9,M0UKZ0
XL	1	GO:0005829~CC:cytosol	43	0.00732039	0.00142154	0.00729725	A0A287EBQ9,A0A287EML5,A0A287EXJ5,A0A287F884,A0A287GYU5,A0A287H883,A0A287HBY0,A0A287HG34,A0A287HKP9,A0A287HQG7,A0A287IQT8,A0A287ITX4,A0A287JID7,A0A287JKP5,A0A287KJA4,A0A287KUQ5,A0A287L4B8,A0A287LCN3,A0A287M741,A0A287N753,A0A287PLG8,A0A287PYU0,A0A287QNH2,A0A287QUS2,A0A287S4F3,A0A287S8T8,A0A287SC09,A0A287SRA3,A0A287TI08,A0A287UVI4,A0A287VFU4,A0A287W5V6,A0A287WL21,A0A287WP49,A0A287WTW4,A0A287X019,A0A…
XL	1	GO:0005506~MF:iron ion binding	21	0.00878661	0.00213488	0.0106055	A0A287FF62,A0A287GLK5,A0A287GY21,A0A287GYA8,A0A287H3X0,A0A287I9U7,A0A287LTP7,A0A287P787,A0A287QEK2,A0A287SAK2,A0A287SES9,A0A287UUU3,A0A287V3B2,A0A287V3T6,A0A287VV81,A0A287XM10,A0A287XX84,F2CPN4,F2DM79,F2DNE0,F2E8M0
XL	1	GO:0000932~CC:P-body	6	0.015625	0.00227834	0.0109645	A0A287FW00,A0A287IC60,A0A287SIR9,A0A287UCV3,A0A287WTW4,F2DB39
XL	1	GO:0006099~BP:tricarboxylic acid cycle	5	0.0162338	0.00334378	0.0156043	A0A287HQG7,A0A287L809,A0A287UAN6,F2CZV8,M0VN24
XL	1	GO:0030145~MF:manganese ion binding	5	0.0159744	0.00361589	0.0163778	A0A287JWH8,A0A287V3N5,A0A287V4F1,F2DNA9,M0WNQ4
XL	1	GO:0022627~CC:cytosolic small ribosomal subunit	6	0.0141509	0.00391988	0.0172475	A0A287FDB5,A0A287H9T5,A0A287I0Y4,A0A287VJR8,F2CS23,M0VYX8
XL	1	GO:0005525~MF:GTP binding	16	0.00907544	0.00414045	0.0177119	A0A287E555,A0A287GPD6,A0A287HVF6,A0A287NI06,A0A287NPV4,A0A287NYP7,A0A287SW22,A0A287UP48,A0A287US68,A0A287WNN0,A0A287WP94,A0A287X931,F2CV92,F2DEK7,F2DLZ9,M0UKZ0
XL	1	GO:0003743~MF:translation initiation factor activity	7	0.0127042	0.0045543	0.0189557	A0A287EHH4,A0A287HVF6,A0A287QRK0,A0A287QW97,A0A287S9E2,A0A287WNN0,F2CU19
XL	1	GO:0009416~BP:response to light stimulus	5	0.0151057	0.00473286	0.0191805	A0A287HT18,A0A287S128,A0A287TFK2,F2CW18,M0XX43
XL	1	GO:0005623~CC:cell	4	0.0163934	0.00584459	0.0230786	A0A287HW53,A0A287WMR9,F2CSM9,F2CYJ8
XL	1	GO:0003723~MF:RNA binding	26	0.00750794	0.00678318	0.0261152	A0A287E463,A0A287EPB6,A0A287F884,A0A287FPI1,A0A287GCS8,A0A287GLY6,A0A287GTV7,A0A287IC60,A0A287ILH7,A0A287IW01,A0A287MLD9,A0A287N7V3,A0A287P2Y9,A0A287PLG8,A0A287RUX0,A0A287T8J6,A0A287TQV5,A0A287U5F3,A0A287UCV3,A0A287V3N5,A0A287VC95,A0A287VJR8,A0A287WTW4,F2CS78,F2DP88,Q9M6N6
XL	1	GO:0031408~BP:oxylipin biosynthetic process	4	0.0155642	0.00723349	0.0271697	A0A287IIZ4,A0A287PQE9,A0A287SAK2,F2DM79
XL	1	GO:0005507~MF:copper ion binding	8	0.010989	0.00751381	0.0275506	A0A287EKP1,A0A287G6R3,A0A287JD54,A0A287PNM7,A0A287RH41,A0A287SW63,A0A287T604,F2D7P5
XL	1	GO:0016829~MF:lyase activity	5	0.013624	0.00769825	0.0275705	A0A287K5I9,A0A287KRF7,A0A287KUQ5,A0A287S0E5,A0A287SGX4
XL	1	GO:0043231~CC:intracellular membrane-bounded organelle	14	0.00884397	0.00791577	0.0277052	A0A140DC38,A0A287E8I8,A0A287G9Y3,A0A287GHC4,A0A287JHZ9,A0A287LTT2,A0A287PC06,A0A287RY28,A0A287UT22,A0A287VCZ9,A0A287W9Z2,A0A287XH51,F2CRF8,F2DQE8
XL	1	GO:0009055~MF:electron carrier activity	8	0.0106242	0.00923421	0.0312824	A0A287ITX4,A0A287JNP5,A0A287PM70,A0A287SW63,A0A287V805,F2CPN4,F2CQX3,F2D7P5
XL	1	GO:0000413~BP:protein peptidyl-prolyl isomerization	5	0.012987	0.00959902	0.0312824	A0A287H0M9,A0A287IBR4,A0A287IJR3,A0A287JVY4,F2DP24
XL	1	GO:0016747~MF:transferase activity, transferring acyl groups other than amino-acyl groups	9	0.0100559	0.00975035	0.0312824	A0A287FDU2,A0A287LT85,A0A287MW65,A0A287N6A2,A0A287RRQ2,A0A287SBR8,A0A287V5X7,A0A287VFH2,F2CQ79
XL	1	GO:0004553~MF:hydrolase activity, hydrolyzing O-glycosyl compounds	9	0.0100559	0.00975035	0.0312824	A0A287E767,A0A287E7Z8,A0A287GBP7,A0A287HMS6,A0A287JDX5,A0A287X3Q9,F2CYE7,F2D6T5,M0USX1
XL	1	GO:0102483~MF:scopolin beta-glucosidase activity	4	0.0141844	0.0105219	0.0330688	A0A287E653,A0A287M741,A0A287PHH4,F2CR03
XL	1	GO:0051539~MF:4 iron, 4 sulfur cluster binding	6	0.0116279	0.0109378	0.0336884	A0A287GNB6,A0A287IL15,A0A287SGX4,A0A287UC51,A0A287VN11,F2DK88
XL	1	GO:0003755~MF:peptidyl-prolyl cis-trans isomerase activity	5	0.0123153	0.0122135	0.0368801	A0A287H0M9,A0A287IBR4,A0A287IJR3,A0A287JVY4,F2DP24
XL	1	GO:0006887~BP:exocytosis	4	0.013468	0.0129203	0.038264	A0A287IA87,A0A287JRF9,A0A287QQ94,F2DFL5
XL	1	GO:0050660~MF:flavin adenine dinucleotide binding	9	0.00958466	0.0132447	0.0384845	A0A1M4LV24,A0A287EX20,A0A287KCE2,A0A287KRF7,A0A287SW63,A0A287VJK9,A0A287WMR9,F2CPN4,F2DJ07
XL	1	GO:0045454~BP:cell redox homeostasis	7	0.0102941	0.0149043	0.0425048	A0A287HW53,A0A287ITX4,A0A287IWZ8,A0A287WMR9,F2CQX3,F2CYJ8,F2D9C5
XL	1	GO:0005840~CC:ribosome	5	0.0116009	0.0159341	0.044425	A0A287ILN5,A0A287P2Y9,F2CUZ1,F2DLH9,M0UVA2
XL	1	GO:0005743~CC:mitochondrial inner membrane	5	0.0115473	0.016262	0.044425	A0A287E5R8,A0A287G9U9,A0A287MQX4,A0A287P6T4,F2E6P0
XL	1	GO:0004722~MF:protein serine/threonine phosphatase activity	6	0.0106762	0.0167057	0.044425	A0A287FL60,A0A287HRZ8,A0A287HXU2,A0A287J5P2,A0A287S6R9,A0A287V1M8
XL	1	GO:0005789~CC:endoplasmic reticulum membrane	12	0.00843882	0.0167315	0.044425	A0A287EFR9,A0A287F0E3,A0A287H0M9,A0A287HC22,A0A287IJR3,A0A287IXL0,A0A287IZU3,A0A287K5I9,A0A287P0M2,A0A287VZ33,F2DN53,F2DP24
XL	1	GO:0020037~MF:heme binding	18	0.00754401	0.0171652	0.044804	A0A287FF62,A0A287G0Z6,A0A287GLK5,A0A287GY21,A0A287GYA8,A0A287H3X0,A0A287KG64,A0A287LTP7,A0A287P787,A0A287QEK2,A0A287SES9,A0A287WYD2,A0A287XM10,A0A287XX84,F2CTB8,F2DBE3,F2DNE0,F2E859
XL	1	GO:0044550~BP:secondary metabolite biosynthetic process	8	0.00953516	0.017472	0.0448447	A0A287GLK5,A0A287GY22,A0A287H3X0,A0A287L0G7,A0A287QEK2,A0A287SES9,A0A287X5D9,F2DNE0
XL	1	GO:0051537~MF:2 iron, 2 sulfur cluster binding	4	0.0121212	0.0194355	0.0488353	A0A287GNB6,A0A287JNP5,A0A287VN11,F2DK88
XL	1	GO:0004197~MF:cysteine-type endopeptidase activity	4	0.0120846	0.019661	0.0488353	A0A287H0U9,A0A287RKH3,A0A287SDB5,B4ESE7
XL	1	GO:0005777~CC:peroxisome	6	0.0102389	0.0204434	0.0499727	A0A287I4I9,A0A287L8U3,A0A287PLM2,F2CPN4,F2DAC4,F2DDF2
XL	24	GO:0006979~BP:response to oxidative stress	15	0.0170843	3.20968e-06	0.000468613	A0A287EUN8,A0A287HE12,A0A287MQA9,A0A287QVG8,A0A287VDW8,A0A287X3N2,F2CV30,F2CWQ4,F2CY15,F2CZS1,F2DRB7,F2DZ09,F2ECQ4,M0VCJ6,M0W9Q0
XL	24	GO:0080163~BP:regulation of protein serine/threonine phosphatase activity	4	0.0506329	3.01209e-05	0.00140022	A0A287JBS3,A0A287QNA1,A0A2R9IR23,F2E5Z3
XL	24	GO:0004864~MF:protein phosphatase inhibitor activity	4	0.0493827	3.3992e-05	0.00140022	A0A287JBS3,A0A287QNA1,A0A2R9IR23,F2E5Z3
XL	24	GO:0010427~MF:abscisic acid binding	4	0.045977	4.79527e-05	0.00140022	A0A287JBS3,A0A287QNA1,A0A2R9IR23,F2E5Z3
XL	24	GO:0004872~MF:receptor activity	4	0.045977	4.79527e-05	0.00140022	A0A287JBS3,A0A287QNA1,A0A2R9IR23,F2E5Z3
XL	24	GO:0042744~BP:hydrogen peroxide catabolic process	11	0.0155587	0.000103496	0.00181637	A0A287EUN8,A0A287HE12,A0A287MQA9,A0A287QVG8,F2CV30,F2CWQ4,F2CZS1,F2DRB7,F2DZ09,F2ECQ4,M0VCJ6
XL	24	GO:0046564~MF:oxalate decarboxylase activity	5	0.0304878	0.000105586	0.00181637	A0A287E8C0,A0A287J9M2,A0A287MLK3,A0A287XBB5,A0A287XBL6
XL	24	GO:0033609~BP:oxalate metabolic process	5	0.0304878	0.000105586	0.00181637	A0A287E8C0,A0A287J9M2,A0A287MLK3,A0A287XBB5,A0A287XBL6
XL	24	GO:0003735~MF:structural constituent of ribosome	22	0.0104068	0.000111968	0.00181637	A0A287DWD3,A0A287FDB5,A0A287GEM0,A0A287I2W7,A0A287ISE0,A0A287IWR7,A0A287KSC4,A0A287M355,A0A287P5H3,A0A287PKA3,A0A287PXM5,A0A287S8Z2,A0A287TWW0,A0A287UEF8,A0A287WA10,A0A287X905,A0A287XW13,F2CUZ1,F2D2Y2,F2D810,F2E1G7,M0X4T7
XL	24	GO:0009570~CC:chloroplast stroma	22	0.0102708	0.000135301	0.00194971	A0A287HCW5,A0A287HZ31,A0A287IRW8,A0A287JKF9,A0A287M9D4,A0A287PGT0,A0A287PXM5,A0A287QVG8,A0A287SE21,A0A287UP21,A0A287W5V6,A0A287WE46,A0A287WNN0,A0A287X3N2,A0A287XFU0,A0A287XW13,F2CVI3,F2D0W9,F2D360,F2D449,F2D810,F2DR86
XL	24	GO:0046872~MF:metal ion binding	54	0.00735895	0.000159088	0.00194971	A0A287DUK3,A0A287EDT2,A0A287EUN8,A0A287EW24,A0A287FL60,A0A287FVX5,A0A287GQW9,A0A287HCW5,A0A287HE12,A0A287HQS2,A0A287HT89,A0A287IL15,A0A287J9M2,A0A287KAQ4,A0A287KC96,A0A287KIF1,A0A287KQG1,A0A287KSZ9,A0A287M5U5,A0A287MHI9,A0A287MQA9,A0A287N040,A0A287N9V1,A0A287NBZ8,A0A287PFG2,A0A287QEG7,A0A287QVG8,A0A287RSP6,A0A287S5X1,A0A287S8X8,A0A287S995,A0A287TFA6,A0A287TIZ0,A0A287U0G6,A0A287V6W0,A0A287VDW8,A0A…
XL	24	GO:0046658~CC:anchored component of plasma membrane	10	0.0158228	0.00016025	0.00194971	A0A287GR56,A0A287JR69,A0A287KTD0,A0A287MPQ0,A0A287MXD6,A0A287NNM3,A0A287PM70,A0A287UUU8,A0A287W2D5,F2E1K1
XL	24	GO:0005576~CC:extracellular region	20	0.0104275	0.000201272	0.00216818	A0A287E8C0,A0A287EUN8,A0A287FN57,A0A287HE12,A0A287J9M2,A0A287KT66,A0A287L3T1,A0A287MQA9,A0A287PHH4,A0A287RAV7,A0A287RLW1,A0A287TEA9,A0A287Y1L0,F2CU77,F2CV30,F2CZS1,F2DRB7,F2DZ09,F2ECQ4,M0VCJ6
XL	24	GO:0098869~BP:cellular oxidant detoxification	14	0.0124777	0.000207908	0.00216818	A0A287EUN8,A0A287HE12,A0A287MQA9,A0A287QVG8,A0A287VDW8,F2CV30,F2CWQ4,F2CY15,F2CZS1,F2DRB7,F2DZ09,F2ECQ4,M0VCJ6,M0W9Q0
XL	24	GO:0004601~MF:peroxidase activity	12	0.012487	0.000482328	0.00469466	A0A287EUN8,A0A287HE12,A0A287JT14,A0A287MQA9,A0A287VDW8,F2CV30,F2CY15,F2CZS1,F2DRB7,F2DZ09,F2ECQ4,M0VCJ6
XL	24	GO:0022625~CC:cytosolic large ribosomal subunit	9	0.0143084	0.000632071	0.00576765	A0A287GEM0,A0A287ISE0,A0A287M355,A0A287PXM5,A0A287S8Z2,A0A287WA10,A0A287X905,F2D2Y2,F2E1G7
XL	24	GO:0006412~BP:translation	19	0.00952381	0.000837093	0.00718915	A0A287DWD3,A0A287FDB5,A0A287GEM0,A0A287I2W7,A0A287ISE0,A0A287IWR7,A0A287KSC4,A0A287P5H3,A0A287PKA3,A0A287PXM5,A0A287S8Z2,A0A287TWW0,A0A287U4U9,A0A287UEF8,A0A287X905,F2CUZ1,F2D810,F2E1G7,M0X4T7
XL	24	GO:0055114~BP:oxidation-reduction process	66	0.00651787	0.000961253	0.00779683	A0A287E136,A0A287E4I7,A0A287E7A3,A0A287EDT2,A0A287EUN8,A0A287EYG6,A0A287FRA6,A0A287G2E5,A0A287GLY5,A0A287GV51,A0A287GY45,A0A287GYA8,A0A287GYH4,A0A287HCW5,A0A287HE12,A0A287HT89,A0A287HYY1,A0A287JQM1,A0A287KC96,A0A287KT76,A0A287L0G7,A0A287L5Q2,A0A287LSE9,A0A287M4Z7,A0A287MKT2,A0A287MQA9,A0A287N0I8,A0A287N2N5,A0A287N6W8,A0A287NET5,A0A287P5D3,A0A287P8Y9,A0A287PP45,A0A287PVL0,A0A287QAS1,A0A287QVG8,A0A…
XL	24	GO:0020037~MF:heme binding	21	0.00880134	0.00137111	0.0105359	A0A287E4I7,A0A287EUN8,A0A287G2E5,A0A287GY45,A0A287GYA8,A0A287HE12,A0A287MQA9,A0A287QVG8,A0A287RZR0,A0A287VDW8,F2CV30,F2CWQ4,F2CY15,F2CZS1,F2DH29,F2DJX6,F2DRB7,F2DSR5,F2DZ09,F2ECQ4,M0VCJ6
XL	24	GO:0043086~BP:negative regulation of catalytic activity	4	0.021164	0.00170389	0.0124384	A0A287HRP7,A0A287JBS3,A0A287UXZ3,A0A2R9IR23
XL	24	GO:0009607~BP:response to biotic stimulus	5	0.0176056	0.00189151	0.0131505	A0A287JBS3,A0A287QNA1,A0A287RAV7,A0A2R9IR23,F2E5Z3
XL	24	GO:0005200~MF:structural constituent of cytoskeleton	4	0.0199005	0.00222641	0.0141646	A0A287HQV0,A0A287LTT9,A0A287SHT8,F2DR86
XL	24	GO:0005829~CC:cytosol	41	0.00697991	0.00223141	0.0141646	A0A0U2GJ84,A0A0U2GJL1,A0A161G0W4,A0A287EG58,A0A287FUN1,A0A287GMQ0,A0A287GYQ9,A0A287KKD6,A0A287LCN3,A0A287M9D4,A0A287MFC2,A0A287N9G2,A0A287NBE6,A0A287NN64,A0A287P5K7,A0A287P8Y9,A0A287QHH5,A0A287R3E7,A0A287RAC0,A0A287S4F3,A0A287S994,A0A287SC09,A0A287SEV4,A0A287SJ60,A0A287SLI1,A0A287SRA3,A0A287SWT6,A0A287T032,A0A287T7Y0,A0A287W5V6,A0A287WJ58,A0A287WN82,A0A287WUK4,A0A287X2N4,A0A287XLG6,F2CXZ3,F2DGV9,…
XL	24	GO:0005618~CC:cell wall	15	0.00932836	0.00285348	0.0171773	A0A287E8C0,A0A287FN57,A0A287J9M2,A0A287LIA5,A0A287LT15,A0A287MKT2,A0A287MLK3,A0A287PS70,A0A287UXZ3,A0A287XBB5,A0A287XBL6,F2CYF5,F2D3J4,F2DXV8,F2EIY0
XL	24	GO:0009941~CC:chloroplast envelope	15	0.00929368	0.00295742	0.0171773	A0A287E4I7,A0A287HYY1,A0A287NBZ8,A0A287PP45,A0A287PXM5,A0A287QEG7,A0A287WE46,A0A287WNN0,A0A287XFU0,A0A287XW13,F2CVI3,F2CYS6,F2D360,F2D810,F2DR86
XL	24	GO:0030145~MF:manganese ion binding	5	0.0159744	0.00305897	0.0171773	A0A287E8C0,A0A287MLK3,A0A287XBB5,A0A287XBL6,F2DNA9
XL	24	GO:0030433~BP:ubiquitin-dependent ERAD pathway	4	0.0176211	0.00374459	0.0202485	A0A287F136,A0A287P4B6,A0A287URV3,A0A287XWD4
XL	24	GO:0004721~MF:phosphoprotein phosphatase activity	5	0.0150602	0.00407182	0.0212316	A0A287EW24,A0A287KAQ4,A0A287S995,A0A287U0G6,A0A287WGK1
XL	24	GO:0003723~MF:RNA binding	26	0.00750794	0.00436875	0.0219944	A0A161G0W4,A0A287EHZ0,A0A287GIU0,A0A287HH01,A0A287I2W7,A0A287ISE0,A0A287KBT2,A0A287MFC2,A0A287MI25,A0A287MPK1,A0A287N2P0,A0A287N7V3,A0A287PKA3,A0A287PM94,A0A287RSP6,A0A287SYJ8,A0A287VB93,A0A287WHH1,A0A287WNW7,A0A287X905,F2CXF8,F2CYF9,F2DS81,F2E1G7,Q8L827,Q9M6N6
XL	24	GO:0015031~BP:protein transport	7	0.0119658	0.00528471	0.0257189	A0A287F3K3,A0A287HSE2,A0A287J4X8,A0A287MGQ2,A0A287MXY0,A0A287VFP5,F2CV36
XL	24	GO:0080043~MF:quercetin 3-O-glucosyltransferase activity	7	0.0117647	0.00583072	0.0266027	A0A287JHZ9,A0A287S013,A0A287VCZ9,A0A287W9E1,A0A287X368,A0A287XT07,F2E875
XL	24	GO:0080044~MF:quercetin 7-O-glucosyltransferase activity	7	0.0117647	0.00583072	0.0266027	A0A287JHZ9,A0A287S013,A0A287VCZ9,A0A287W9E1,A0A287X368,A0A287XT07,F2E875
XL	24	GO:0050832~BP:defense response to fungus	5	0.0132626	0.00743428	0.0328911	A0A287GYQ9,A0A287Y1L0,F2D6E2,F2DG99,F2EAF6
XL	24	GO:0009813~BP:flavonoid biosynthetic process	8	0.0104987	0.00804718	0.0345555	A0A287JHZ9,A0A287R1U6,A0A287S013,A0A287VCZ9,A0A287W9E1,A0A287X368,A0A287XT07,F2E875
XL	24	GO:0018298~BP:protein-chromophore linkage	4	0.0144404	0.00853025	0.0355833	A0A287NBZ8,A0A287P2I4,A0A287QEG7,A0A287XSD4
XL	24	GO:0015979~BP:photosynthesis	5	0.0121655	0.0110509	0.0445061	A0A287GQW9,A0A287H9K1,A0A287HT89,A0A287QSZ5,F2DNU6
XL	24	GO:0045735~MF:nutrient reservoir activity	4	0.013468	0.0112789	0.0445061	A0A287E8C0,A0A287MLK3,A0A287XBB5,A0A287XBL6
XL	24	GO:0009658~BP:chloroplast organization	5	0.0119617	0.0119267	0.0458237	A0A287IID1,A0A287NQY0,A0A287PGT0,A0A287SJV0,A0A287V652
XL	24	GO:0006099~BP:tricarboxylic acid cycle	4	0.012987	0.0130218	0.0487484	A0A287KKD6,A0A287VIR8,F2CZV8,M0VN24
XL	48	GO:0009535~CC:chloroplast thylakoid membrane	16	0.0116703	2.03369e-05	0.0011642	A0A0X9V2N7,A0A287DYT9,A0A287HQ76,A0A287HT18,A0A287MQZ6,A0A287QW66,A0A287R8E3,A0A287S128,A0A287SFZ8,A0A287T727,A0A287TFK8,A0A287UDH2,A0A287XY23,F2CTN1,F2D7P5,F2DD22
XL	48	GO:0003723~MF:RNA binding	29	0.00837424	2.1984e-05	0.0011642	A0A287E463,A0A287G9K8,A0A287GTV7,A0A287KB67,A0A287LKL8,A0A287M0F4,A0A287MFC2,A0A287MWN1,A0A287N7V3,A0A287NBK1,A0A287NFB7,A0A287P2N3,A0A287PLG8,A0A287R691,A0A287SNQ0,A0A287UCV3,A0A287UG55,A0A287UN97,A0A287VC95,A0A287WHJ7,A0A287WRL8,A0A287WZ29,F2CR90,F2CS78,F2DFG0,F2DGI1,F2DM63,F2DVU2,F2E1G7
XL	48	GO:0004871~MF:signal transducer activity	6	0.0248963	3.7594e-05	0.0011642	A0A287M006,A0A287T3U9,A0A287TEE2,F2D6E2,F2E2H0,F2EBE7
XL	48	GO:0005840~CC:ribosome	8	0.0185615	4.04629e-05	0.0011642	A0A287GJK1,A0A287L587,A0A287P4M1,A0A287R8E3,A0A287VCG8,F2CPX0,F2CUZ1,M0UVA2
XL	48	GO:0009768~BP:photosynthesis, light harvesting in photosystem I	4	0.037037	5.58816e-05	0.0011642	A0A287HQ76,A0A287HT18,A0A287S128,A0A287TFK8
XL	48	GO:0031409~MF:pigment binding	4	0.037037	5.58816e-05	0.0011642	A0A287HQ76,A0A287HT18,A0A287S128,A0A287TFK8
XL	48	GO:0000398~BP:mRNA splicing, via spliceosome	7	0.0178117	0.000128163	0.00228862	A0A287G9K8,A0A287GTV7,A0A287KSF1,A0A287MFC2,A0A287T032,F2DGM0,F2DLQ1
XL	48	GO:0046658~CC:anchored component of plasma membrane	9	0.0142405	0.000151846	0.0023726	A0A287KTD0,A0A287LSN3,A0A287M006,A0A287MPQ0,A0A287PM70,A0A287RPD3,A0A287TI43,A0A287XMN3,F2EBE7
XL	48	GO:0046961~MF:proton-transporting ATPase activity, rotational mechanism	4	0.028777	0.000183473	0.00254824	A0A287DYT9,A0A287KYQ2,F2CQP9,M0US99
XL	48	GO:0019013~CC:viral nucleocapsid	5	0.0205761	0.000323123	0.00352339	A0A287G9K8,A0A287GTV7,F2CUT8,F2CX56,F2DGM0
XL	48	GO:0052696~BP:flavonoid glucuronidation	9	0.0128755	0.000336722	0.00352339	A0A287DUT1,A0A287E8I8,A0A287GHB9,A0A287UT11,A0A287W591,D3WYW1,F2CQQ5,F2D6L6,M0VMP1
XL	48	GO:0016671~MF:oxidoreductase activity, acting on a sulfur group of donors, disulfide as acceptor	4	0.0238095	0.000438975	0.00352339	A0A287MQ86,A0A287RFB9,A0A287SFZ8,F2CZB1
XL	48	GO:0003735~MF:structural constituent of ribosome	18	0.00851466	0.000442618	0.00352339	A0A287G5M7,A0A287GJK1,A0A287I0Y4,A0A287L587,A0A287M0F4,A0A287MT79,A0A287MWN1,A0A287PS10,A0A287VCG8,A0A287WRL8,A0A287XW13,F2CSC5,F2CUZ1,F2DVU2,F2E1F3,F2E1G7,M0UVA2,M0XWV5
XL	48	GO:0080044~MF:quercetin 7-O-glucosyltransferase activity	8	0.0134454	0.00044387	0.00352339	A0A287E8I8,A0A287GHB9,A0A287UT11,A0A287W591,D3WYW1,F2CQQ5,F2D6L6,M0VMP1
XL	48	GO:0080043~MF:quercetin 3-O-glucosyltransferase activity	8	0.0134454	0.00044387	0.00352339	A0A287E8I8,A0A287GHB9,A0A287UT11,A0A287W591,D3WYW1,F2CQQ5,F2D6L6,M0VMP1
XL	48	GO:0009522~CC:photosystem I	4	0.0236686	0.000450994	0.00352339	A0A287HQ76,A0A287HT18,A0A287S128,A0A287TFK8
XL	48	GO:0050832~BP:defense response to fungus	6	0.0159151	0.000579036	0.00404174	A0A287GYU5,A0A287IUR8,A0A287KSF1,A0A287Y1W3,F2D6E2,F2DG99
XL	48	GO:0009534~CC:chloroplast thylakoid	5	0.0180505	0.000643058	0.00404174	A0A287GSA2,A0A287MQ86,A0A287XW13,F2CYS6,F2D0K8
XL	48	GO:0009813~BP:flavonoid biosynthetic process	9	0.011811	0.00065389	0.00404174	A0A287DUT1,A0A287E8I8,A0A287GHB9,A0A287UT11,A0A287W591,D3WYW1,F2CQQ5,F2D6L6,M0VMP1
XL	48	GO:0022625~CC:cytosolic large ribosomal subunit	8	0.0127186	0.000658167	0.00404174	A0A287M0F4,A0A287MWN1,A0A287WRL8,F2CSC5,F2DVU2,F2E1F3,F2E1G7,M0XWV5
XL	48	GO:0016168~MF:chlorophyll binding	4	0.0216216	0.000679012	0.00404174	A0A287HQ76,A0A287HT18,A0A287S128,A0A287TFK8
XL	48	GO:0005743~CC:mitochondrial inner membrane	6	0.0138568	0.00128975	0.00732812	A0A191TDJ4,A0A287DYT9,A0A287GY73,A0A287MQX4,A0A287VTD4,M0YI48
XL	48	GO:0071013~CC:catalytic step 2 spliceosome	4	0.0182648	0.00143702	0.00780992	A0A287G9K8,A0A287KSF1,A0A287MFC2,A0A287PA72
XL	48	GO:0006412~BP:translation	16	0.00802005	0.00152493	0.00794234	A0A287G5M7,A0A287GJK1,A0A287I0Y4,A0A287L587,A0A287M0F4,A0A287MT79,A0A287MWN1,A0A287PS10,A0A287VCG8,A0A287WRL8,F2CSC5,F2CUZ1,F2DVU2,F2E1F3,F2E1G7,M0UVA2
XL	48	GO:0090502~BP:RNA phosphodiester bond hydrolysis, endonucleolytic	6	0.0131004	0.00177129	0.00885646	A0A287E463,A0A287KB67,A0A287KPY7,A0A287QTI0,A0A287QV95,F2CS78
XL	48	GO:0030529~CC:intracellular ribonucleoprotein complex	4	0.0166667	0.00214122	0.00992463	A0A287K1C5,A0A287NBK1,F2CUT8,F2CX56
XL	48	GO:0010287~CC:plastoglobule	5	0.014245	0.00214372	0.00992463	A0A287HQ76,A0A287HT18,A0A287S128,A0A287TFK8,F2CQF1
XL	48	GO:0005759~CC:mitochondrial matrix	6	0.0123711	0.00243703	0.0108796	A0A287DWU3,A0A287GNB6,A0A287S6L0,A0A287U224,A0A287V805,M0UZ78
XL	48	GO:0005829~CC:cytosol	35	0.00595846	0.00257485	0.0110985	A0A0U2GJL1,A0A287DTM8,A0A287EG58,A0A287FP36,A0A287FQF1,A0A287FYF3,A0A287GKP9,A0A287GYU5,A0A287IHD9,A0A287L4B8,A0A287LG29,A0A287M741,A0A287MFC2,A0A287N9G2,A0A287NFB7,A0A287NNT6,A0A287P5K7,A0A287PLG8,A0A287QTI0,A0A287R1G0,A0A287S4F3,A0A287S8T8,A0A287SJ60,A0A287SVU1,A0A287T032,A0A287TI08,A0A287UEZ3,A0A287VFU4,A0A287WMY8,A0A287WPA8,A0A287XLG6,F2CZB1,F2D119,F2E330,Q75XW0
XL	48	GO:0009570~CC:chloroplast stroma	16	0.00746965	0.00314431	0.0131013	A0A287DUS3,A0A287K1C5,A0A287KQB9,A0A287LGQ1,A0A287MIC8,A0A287MQ86,A0A287N5P6,A0A287R8E3,A0A287T953,A0A287TN02,A0A287UP21,A0A287XW13,F2CTN1,F2CW45,F2DSU7,F2DY57
XL	48	GO:0009941~CC:chloroplast envelope	13	0.00805452	0.0032775	0.0132157	A0A287DUS3,A0A287HQ76,A0A287HT18,A0A287M7H8,A0A287R8E3,A0A287S128,A0A287TFK8,A0A287TN02,A0A287UDH2,A0A287XW13,F2CW45,F2CYS6,F2D0K8
XL	48	GO:0018298~BP:protein-chromophore linkage	4	0.0144404	0.00394743	0.0154197	A0A287HQ76,A0A287HT18,A0A287S128,A0A287TFK8
XL	48	GO:0044550~BP:secondary metabolite biosynthetic process	8	0.00953516	0.00455403	0.0172501	A0A287GLK5,A0A287NWG6,A0A287PMV0,A0A287RGQ6,A0A287RZR4,F2DJX6,F2DQQ1,M0V7W8
XL	48	GO:0004252~MF:serine-type endopeptidase activity	9	0.00878049	0.00550802	0.0202501	A0A287G995,A0A287LZZ0,A0A287RLX5,A0A287VQN4,A0A287VQR5,A0A287W4I4,A0A287WLC3,A0A287XY23,F2DHJ4
XL	48	GO:0005507~MF:copper ion binding	7	0.00961538	0.00633773	0.0226347	A0A287DUS3,A0A287FES6,A0A287H3P6,A0A287LSN3,F2D7P5,M0WSW2,M0YI48
XL	48	GO:0016747~MF:transferase activity, transferring acyl groups other than amino-acyl groups	8	0.00893855	0.00683384	0.0235705	A0A287JVP9,A0A287N6A2,A0A287RRQ2,F2CT79,F2D3Q9,F2D6Z4,F2DG28,F2E8W1
XL	48	GO:0051603~BP:proteolysis involved in cellular protein catabolic process	8	0.00890869	0.00697686	0.0235705	A0A287GR41,A0A287H0U9,A0A287HDI0,A0A287M558,A0A287N6A2,A0A287RRQ2,B4ESE6,F2D6Z4
XL	48	GO:0006334~BP:nucleosome assembly	4	0.0123839	0.00745748	0.0240154	A0A287J037,A0A287T8I9,A0A287UY34,P06353
XL	48	GO:0055114~BP:oxidation-reduction process	52	0.0051353	0.00762627	0.0240154	A0A0X9V2N7,A0A287DUS3,A0A287EBY5,A0A287ESH4,A0A287EYG6,A0A287F2Z4,A0A287FES6,A0A287FH37,A0A287GLK5,A0A287H3P6,A0A287H893,A0A287I0Y4,A0A287I9U7,A0A287IRE0,A0A287IUR8,A0A287J8T7,A0A287KT76,A0A287LG29,A0A287MQ86,A0A287N5P6,A0A287NWG6,A0A287PDN8,A0A287PMV0,A0A287QFM9,A0A287RFB9,A0A287RGQ6,A0A287RTM6,A0A287RZR4,A0A287S6N1,A0A287SFZ8,A0A287SIR6,A0A287T7T7,A0A287TN02,A0A287UC14,A0A287UP21,A0A287V805,A0A…
XL	48	GO:0009055~MF:electron carrier activity	7	0.00929615	0.00768493	0.0240154	A0A191TDJ4,A0A287LSN3,A0A287PM70,A0A287RPD3,A0A287V805,F2D7P5,F2D976
XL	48	GO:0009416~BP:response to light stimulus	4	0.0120846	0.00823592	0.0251095	A0A287HQ76,A0A287HT18,A0A287S128,A0A287TFK8
XL	48	GO:0005774~CC:vacuolar membrane	9	0.0078329	0.0116541	0.0346848	A0A287HXD3,A0A287JU69,A0A287KYQ2,A0A287M8Y0,A0A287PDY3,A0A287RKB4,A0A287UYY8,A0A287WYN6,F2EDH2
XL	48	GO:0016829~MF:lyase activity	4	0.0108992	0.0124395	0.0361612	A0A287K5I9,A0A287NNT6,A0A287S0E5,A0A287SIR6
XL	48	GO:0005509~MF:calcium ion binding	14	0.00645756	0.0169064	0.0480297	A0A287F369,A0A287IUR8,A0A287J489,A0A287LGQ1,A0A287MVG8,A0A287N894,A0A287QWM9,A0A287RST7,A0A287XB07,F2CUW0,F2DG99,F2DIT0,F2EJV2,M0XYC3
XL	4	GO:0009535~CC:chloroplast thylakoid membrane	24	0.0175055	1.55641e-07	1.68291e-05	A0A287DV89,A0A287ETU8,A0A287H0M9,A0A287J7L1,A0A287JHG7,A0A287JWE0,A0A287K2F6,A0A287KX25,A0A287M8B6,A0A287NAF4,A0A287NBZ8,A0A287QEG7,A0A287RGX3,A0A287RKK1,A0A287RKV0,A0A287TDR1,A0A287UDH2,A0A287WGI2,F2D7P5,F2DNU6,F2E1W2,M0XWI0,M0XX43,M0YS97
XL	4	GO:0003735~MF:structural constituent of ribosome	31	0.0146641	2.0276e-07	1.68291e-05	A0A287EGB6,A0A287F2X4,A0A287G5M7,A0A287GEM0,A0A287I0Y4,A0A287I2W7,A0A287IFK7,A0A287IWR7,A0A287L587,A0A287M2L0,A0A287MDJ8,A0A287N9Y1,A0A287P9T7,A0A287R7R3,A0A287SIW7,A0A287SSY9,A0A287SU63,A0A287U0T7,A0A287UEF8,A0A287VCG8,A0A287WA10,A0A287X281,F2D1H7,F2DBD4,F2DLH9,F2DVU2,F2E1F3,F2E446,F2E6P0,M0WZI8,M0XWV5
XL	4	GO:0009654~CC:photosystem II oxygen evolving complex	6	0.0582524	1.4586e-06	8.07092e-05	A0A287DV89,A0A287QSZ5,A0A287U5P8,A0A287WGI2,F2CWI6,F2DNU6
XL	4	GO:0006412~BP:translation	26	0.0130326	1.32574e-05	0.000550183	A0A287F2X4,A0A287G5M7,A0A287GEM0,A0A287I0Y4,A0A287I2W7,A0A287IFK7,A0A287IWR7,A0A287L587,A0A287M2L0,A0A287MDJ8,A0A287N9Y1,A0A287P9T7,A0A287R7R3,A0A287SIW7,A0A287SSY9,A0A287SU63,A0A287U0T7,A0A287U4Y9,A0A287UEF8,A0A287VCG8,F2DLH9,F2DVU2,F2E1F3,F2E446,F2E6P0,M0WZI8
XL	4	GO:0055114~BP:oxidation-reduction process	84	0.00829548	2.27196e-05	0.000623839	A0A287DW69,A0A287E0U3,A0A287E3U7,A0A287EBY5,A0A287EKE6,A0A287EUF1,A0A287EUR9,A0A287EYB4,A0A287FEY6,A0A287FME8,A0A287FQF9,A0A287FQG4,A0A287GLY5,A0A287GPW6,A0A287GYH4,A0A287H239,A0A287HBT9,A0A287HEA4,A0A287I0Y4,A0A287I9U7,A0A287IGZ0,A0A287IIZ4,A0A287IPN7,A0A287J7L1,A0A287JIK5,A0A287JMR1,A0A287KC96,A0A287KUJ3,A0A287L5Q2,A0A287LG29,A0A287LTP7,A0A287MMB0,A0A287N2N5,A0A287N6W8,A0A287N8X8,A0A287NK66,A0A…
XL	4	GO:0009768~BP:photosynthesis, light harvesting in photosystem I	5	0.0462963	2.63064e-05	0.000623839	A0A287NBZ8,A0A287QEG7,A0A287RGX3,A0A287RKK1,M0XX43
XL	4	GO:0031409~MF:pigment binding	5	0.0462963	2.63064e-05	0.000623839	A0A287NBZ8,A0A287QEG7,A0A287RGX3,A0A287RKK1,M0XX43
XL	4	GO:0002181~BP:cytoplasmic translation	6	0.0352941	3.8952e-05	0.000808253	A0A287EGB6,A0A287WA10,A0A287X281,F2D1H7,F2DBD4,M0XWV5
XL	4	GO:0003723~MF:RNA binding	36	0.0103956	6.38692e-05	0.00117803	A0A287E463,A0A287F884,A0A287FPI1,A0A287GN02,A0A287HKF9,A0A287I2W7,A0A287IC60,A0A287ITA6,A0A287KBT2,A0A287LJL2,A0A287M2L0,A0A287MPK1,A0A287N7V3,A0A287NFB7,A0A287P8Q5,A0A287P9T7,A0A287PLG8,A0A287PPL5,A0A287Q4Z7,A0A287R671,A0A287R691,A0A287RZ11,A0A287SNQ0,A0A287U0C3,A0A287U0T7,A0A287UAA3,A0A287UCV3,A0A287UM44,A0A287VMG3,A0A287WPV3,A0A287X3E9,A0A287XNU7,F2CR90,F2CXF8,F2DM63,F2DVU2
XL	4	GO:0006662~BP:glycerol ether metabolic process	5	0.0359712	0.000107477	0.00178411	A0A287EYB4,A0A287IGZ0,A0A287N8X8,A0A287XZZ4,F2D9C5
XL	4	GO:0007017~BP:microtubule-based process	4	0.0449438	0.000118696	0.00179123	A0A287E965,F2CXV9,F2CZX0,F2D8W7
XL	4	GO:0009579~CC:thylakoid	6	0.0288462	0.000137672	0.00186387	A0A287EI37,A0A287I4H5,A0A287N8X8,A0A287TN02,F2CT95,F2ECM5
XL	4	GO:0005747~CC:mitochondrial respiratory chain complex I	5	0.0340136	0.000145966	0.00186387	A0A191TDL4,A0A287XB15,F2CUT7,F2D7B2,F2EIC5
XL	4	GO:0006099~BP:tricarboxylic acid cycle	7	0.0227273	0.000274242	0.00321375	A0A287GP95,A0A287HQG7,A0A287KQ52,A0A287L777,A0A287L809,A0A287Q768,M0Y818
XL	4	GO:0016671~MF:oxidoreductase activity, acting on a sulfur group of donors, disulfide as acceptor	5	0.0297619	0.000300094	0.00321375	A0A287EYB4,A0A287IGZ0,A0A287N6W8,A0A287N8X8,F2D9C5
XL	4	GO:0009522~CC:photosystem I	5	0.0295858	0.000309759	0.00321375	A0A287NBZ8,A0A287QEG7,A0A287RGX3,A0A287RKK1,M0XX43
XL	4	GO:0015979~BP:photosynthesis	8	0.0194647	0.000405248	0.00395712	A0A287DV89,A0A287JMR1,A0A287K2F6,A0A287KUJ3,A0A287QSZ5,A0A287WGI2,F2CWI6,F2DNU6
XL	4	GO:0004364~MF:glutathione transferase activity	8	0.0190931	0.000465282	0.00429093	A0A287EKE6,A0A287FGX5,A0A287FH00,A0A287LCS6,A0A287MUD8,A0A287RY83,A0A287W492,F2DGU9
XL	4	GO:0016168~MF:chlorophyll binding	5	0.027027	0.000500328	0.00437129	A0A287NBZ8,A0A287QEG7,A0A287RGX3,A0A287RKK1,M0XX43
XL	4	GO:0005840~CC:ribosome	8	0.0185615	0.000568876	0.00472167	A0A287L587,A0A287N9Y1,A0A287P4M1,A0A287SU63,A0A287T1I8,A0A287VCG8,F2CXC2,F2DLH9
XL	4	GO:0022625~CC:cytosolic large ribosomal subunit	10	0.0158983	0.000640676	0.00488868	A0A287GEM0,A0A287IFK7,A0A287WA10,A0A287X281,F2D1H7,F2DBD4,F2DVU2,F2E1F3,F2E446,M0XWV5
XL	4	GO:0010287~CC:plastoglobule	7	0.019943	0.000647897	0.00488868	A0A287IJZ4,A0A287NBZ8,A0A287QEG7,A0A287RGX3,A0A287RKK1,F2E1W2,M0XX43
XL	4	GO:0006749~BP:glutathione metabolic process	8	0.0173913	0.000898751	0.00635904	A0A287EKE6,A0A287FGX5,A0A287FH00,A0A287LCS6,A0A287MUD8,A0A287RY83,A0A287W492,F2DGU9
XL	4	GO:0009813~BP:flavonoid biosynthetic process	11	0.0144357	0.00091938	0.00635904	A0A287E8I8,A0A287ENL8,A0A287KFG9,A0A287MWN3,A0A287SQ56,A0A287TJ85,A0A287UT22,D3WYW1,F2CQQ5,F2D1U2,M0VMP1
XL	4	GO:0006457~BP:protein folding	14	0.0126697	0.00101746	0.00675593	A0A287E4Z8,A0A287EWU0,A0A287EYB4,A0A287IGZ0,A0A287IH64,A0A287JQ64,A0A287JVY4,A0A287M7J3,A0A287MWF4,A0A287N8X8,A0A287RLW1,A0A287TCE0,A0A287TMA9,F2D9C5
XL	4	GO:0015035~MF:protein disulfide oxidoreductase activity	7	0.0182292	0.00115136	0.00720453	A0A287EYB4,A0A287GLY5,A0A287IGZ0,A0A287L5Q2,A0A287N8X8,A0A287XZZ4,F2D9C5
XL	4	GO:0019898~CC:extrinsic component of membrane	5	0.0229358	0.00117182	0.00720453	A0A287DV89,A0A287QSZ5,A0A287U5P8,A0A287WGI2,F2CWI6
XL	4	GO:0009507~CC:chloroplast	41	0.00857203	0.00121839	0.00722331	A0A0C5CEJ1,A0A287EBY5,A0A287EGB6,A0A287FW05,A0A287GN02,A0A287GSJ3,A0A287H239,A0A287H9X1,A0A287HVD1,A0A287IGZ0,A0A287IL15,A0A287JBI1,A0A287JMR1,A0A287JUX6,A0A287KC96,A0A287LJL2,A0A287MDJ8,A0A287N8X8,A0A287NED0,A0A287NRT8,A0A287P6M2,A0A287PLG8,A0A287PRX1,A0A287Q4Z7,A0A287QSZ5,A0A287R992,A0A287RDP6,A0A287RYJ8,A0A287S5R6,A0A287S7Z8,A0A287SU63,A0A287T032,A0A287UID7,A0A287V652,A0A287VA91,A0A287X9C2,A0A…
XL	4	GO:0005759~CC:mitochondrial matrix	8	0.0164948	0.00129468	0.00741094	A0A287GNB6,A0A287HQG7,A0A287IH64,A0A287IL15,A0A287SW63,A0A287V805,A0A287WV64,M0UZ78
XL	4	GO:0052696~BP:flavonoid glucuronidation	10	0.0143062	0.00148606	0.00772513	A0A287E8I8,A0A287ENL8,A0A287KFG9,A0A287SQ56,A0A287TJ85,A0A287UT22,D3WYW1,F2CQQ5,F2D1U2,M0VMP1
XL	4	GO:0080043~MF:quercetin 3-O-glucosyltransferase activity	9	0.0151261	0.00148918	0.00772513	A0A287E8I8,A0A287ENL8,A0A287SQ56,A0A287TJ85,A0A287UT22,D3WYW1,F2CQQ5,F2D1U2,M0VMP1
XL	4	GO:0080044~MF:quercetin 7-O-glucosyltransferase activity	9	0.0151261	0.00148918	0.00772513	A0A287E8I8,A0A287ENL8,A0A287SQ56,A0A287TJ85,A0A287UT22,D3WYW1,F2CQQ5,F2D1U2,M0VMP1
XL	4	GO:0009853~BP:photorespiration	4	0.0253165	0.00163246	0.00821177	A0A287EBY5,A0A287FJ05,A0A287H239,A0A287XB15
XL	4	GO:0051213~MF:dioxygenase activity	9	0.014827	0.00172229	0.00840884	A0A287DW69,A0A287E3U7,A0A287EUF1,A0A287FQF9,A0A287RK22,A0A287UUU3,A0A287V3B2,A0A287VDW8,F2E479
XL	4	GO:0009658~BP:chloroplast organization	7	0.0167464	0.0019555	0.00866441	A0A287ETU8,A0A287FJ05,A0A287GSA2,A0A287H9X1,A0A287U0T7,A0A287V652,F2E1W2
XL	4	GO:0005762~CC:mitochondrial large ribosomal subunit	4	0.0242424	0.00197271	0.00866441	A0A287EGB6,A0A287MDJ8,A0A287U0T7,A0A287UEF8
XL	4	GO:0009407~BP:toxin catabolic process	4	0.0240964	0.00202524	0.00866441	A0A287FGX5,A0A287FH00,A0A287LCS6,F2DGU9
XL	4	GO:0019013~CC:viral nucleocapsid	5	0.0205761	0.00202725	0.00866441	A0A287IC60,A0A287NXV6,A0A287S808,F2CUT8,F2D0Y7
XL	4	GO:0005507~MF:copper ion binding	10	0.0137363	0.00203561	0.00866441	A0A191TDJ3,A0A287EI37,A0A287IH64,A0A287PNM7,A0A287SW63,A0A287X704,A0A287XNH0,F2CT95,F2D7P5,M0WSW2
XL	4	GO:0009409~BP:response to cold	5	0.0204082	0.00211181	0.00876401	A0A287E965,A0A287KBT2,A0A287S2K7,F2CR90,F2CXF8
XL	4	GO:0000103~BP:sulfate assimilation	4	0.0235294	0.00224557	0.00887537	A0A287EYB4,A0A287IGZ0,A0A287N8X8,F2D9C5
XL	4	GO:0034599~BP:cellular response to oxidative stress	4	0.0235294	0.00224557	0.00887537	A0A287EYB4,A0A287IGZ0,A0A287N8X8,F2D9C5
XL	4	GO:0009055~MF:electron carrier activity	10	0.0132802	0.00263256	0.0101629	A0A287GLY5,A0A287JNP5,A0A287L5Q2,A0A287LIH1,A0A287LXX9,A0A287PM79,A0A287SW63,A0A287T4R5,A0A287V805,F2D7P5
XL	4	GO:0009570~CC:chloroplast stroma	21	0.00980392	0.00294855	0.0106478	A0A287DXY4,A0A287EI37,A0A287EUR9,A0A287F884,A0A287I4H5,A0A287IH64,A0A287IRX3,A0A287MYS2,A0A287NMR6,A0A287P2H1,A0A287S2G9,A0A287T4R5,A0A287TN02,A0A287TPY0,A0A287TQ66,A0A287U0T7,A0A287UP21,A0A287VMG3,A0A287W492,F2CT95,F2D9C5
XL	4	GO:0009941~CC:chloroplast envelope	17	0.0105328	0.00294966	0.0106478	A0A287ETU8,A0A287GTJ4,A0A287HZ95,A0A287NBZ8,A0A287QEG7,A0A287RGX3,A0A287RKK1,A0A287T4R5,A0A287TDR1,A0A287TN02,A0A287TPY0,A0A287U0T7,A0A287UDH2,A0A287W492,F2E1W2,F2E6P0,M0XX43
XL	4	GO:0006979~BP:response to oxidative stress	11	0.0125285	0.0029506	0.0106478	A0A287E0U3,A0A287HEA4,A0A287J7L1,A0A287P6G9,A0A287PDS9,A0A287UF89,A0A287VDW8,A0A287X4L8,F2CZQ2,F2DRB7,M0W9Q0
XL	4	GO:0098869~BP:cellular oxidant detoxification	13	0.0115865	0.00314274	0.0110215	A0A287E0U3,A0A287EKE6,A0A287HEA4,A0A287J7L1,A0A287P6G9,A0A287PDS9,A0A287UF89,A0A287VDW8,A0A287W492,A0A287X4L8,F2CZQ2,F2DRB7,M0W9Q0
XL	4	GO:0050662~MF:coenzyme binding	8	0.0144144	0.00318693	0.0110215	A0A287LG13,A0A287R6C5,A0A287RSI1,A0A287RSW0,A0A287RXR1,A0A287SRA3,F2CUT7,F2DLK3
XL	4	GO:0006511~BP:ubiquitin-dependent protein catabolic process	11	0.0123596	0.00328583	0.0111316	A0A287DUQ8,A0A287F0B7,A0A287HNX4,A0A287KEZ4,A0A287NV02,A0A287PKY8,A0A287T443,A0A287TFZ4,A0A287XB15,F2DL47,M0V6P0
XL	4	GO:0018298~BP:protein-chromophore linkage	5	0.0180505	0.0038588	0.0128112	A0A287NBZ8,A0A287QEG7,A0A287RGX3,A0A287RKK1,M0XX43
XL	4	GO:0005773~CC:vacuole	13	0.0112749	0.00398312	0.0129647	A0A287KB93,A0A287N0Q9,A0A287R7G2,A0A287RKH3,A0A287RST7,A0A287S2B4,A0A287S2K7,A0A287TZL5,A0A287X6A1,F2CT58,F2CUW0,F2DE38,F2DG99
XL	4	GO:0050832~BP:defense response to fungus	6	0.0159151	0.00432584	0.0138094	A0A287GYQ9,A0A287GYU5,A0A287RYJ8,A0A287VMG3,F2DG99,F2DNN0
XL	4	GO:0000413~BP:protein peptidyl-prolyl isomerization	6	0.0155844	0.00484046	0.0151607	A0A287H0M9,A0A287I1M8,A0A287JVY4,A0A287MWF4,A0A287NVM4,A0A287TCE0
XL	4	GO:0050790~BP:regulation of catalytic activity	5	0.0170648	0.00505318	0.0155339	A0A287GU13,A0A287H4V7,A0A287IH64,F2CQ16,F2EBV2
XL	4	GO:0003676~MF:nucleic acid binding	26	0.00878378	0.00526963	0.0159047	A0A287F7Z7,A0A287HTW2,A0A287JBI1,A0A287JXW0,A0A287KK86,A0A287MBL6,A0A287MWP3,A0A287NGI0,A0A287P841,A0A287PA72,A0A287PNH9,A0A287QL44,A0A287QMR1,A0A287S808,A0A287U3U7,A0A287WP25,A0A287WP70,A0A287WRP3,A0A287WXV3,A0A287WYA1,A0A287X4S1,F2CUT8,F2D0Y7,F2D6E3,F2DXK4,F2EH32
XL	4	GO:0006508~BP:proteolysis	24	0.00893522	0.00555846	0.0164769	A0A287DWK1,A0A287ETU8,A0A287G995,A0A287GTJ4,A0A287HXP5,A0A287J089,A0A287KSM8,A0A287KUF5,A0A287LG02,A0A287LJH4,A0A287NLH8,A0A287PYR1,A0A287QA48,A0A287SFB4,A0A287SHZ5,A0A287UDH2,A0A287VDP4,A0A287VH58,A0A287VSA1,A0A287X9C2,F2CTA8,F2DX18,F2DXI0,F2EFX1
XL	4	GO:0009735~BP:response to cytokinin	4	0.0188679	0.00572315	0.0166674	A0A287NVM4,A0A287SXX7,A0A287W492,F2CXF2
XL	4	GO:0006108~BP:malate metabolic process	4	0.0186047	0.00606549	0.0173599	A0A287GP95,A0A287KC96,A0A287L777,A0A287Q768
XL	4	GO:0003755~MF:peptidyl-prolyl cis-trans isomerase activity	6	0.0147783	0.0064103	0.0180358	A0A287H0M9,A0A287I1M8,A0A287JVY4,A0A287MWF4,A0A287NVM4,A0A287TCE0
XL	4	GO:0042742~BP:defense response to bacterium	6	0.0144231	0.0072785	0.0201372	A0A287EI37,A0A287GYQ9,A0A287GYU5,A0A287RYJ8,F2CT95,F2E1W2
XL	4	GO:0006334~BP:nucleosome assembly	5	0.0154799	0.00799107	0.0211674	A0A287PJA9,A0A287RFD6,A0A287SMA1,A0A287T8I9,P06353
XL	4	GO:0006414~BP:translational elongation	4	0.0173913	0.00799513	0.0211674	A0A287NIJ9,F2DBD4,F2EG53,M0XWV5
XL	4	GO:0022627~CC:cytosolic small ribosomal subunit	6	0.0141509	0.0080334	0.0211674	A0A287F2X4,A0A287G5M7,A0A287I0Y4,A0A287I2W7,A0A287M2L0,A0A287SIW7
XL	4	GO:0009416~BP:response to light stimulus	5	0.0151057	0.00894684	0.0232059	A0A287NBZ8,A0A287QEG7,A0A287RGX3,A0A287RKK1,M0XX43
XL	4	GO:0004252~MF:serine-type endopeptidase activity	11	0.0107317	0.00961119	0.0245455	A0A287ETU8,A0A287G995,A0A287GTJ4,A0A287J089,A0A287KSM8,A0A287KUF5,A0A287PYR1,A0A287QA48,A0A287SFB4,F2DX18,F2EFX1
XL	4	GO:0009536~CC:plastid	79	0.00679628	0.0105713	0.0265885	A0A0C5G4H2,A0A287F487,A0A287F6M7,A0A287FA65,A0A287FQG4,A0A287G887,A0A287GG81,A0A287GHW5,A0A287H171,A0A287H8S3,A0A287HRG7,A0A287HTW2,A0A287HXP5,A0A287ID53,A0A287IFP8,A0A287ILQ6,A0A287INV7,A0A287IPN7,A0A287ITN2,A0A287JGT3,A0A287JU25,A0A287JVV6,A0A287JVY4,A0A287KB93,A0A287KBT2,A0A287L587,A0A287LG13,A0A287LIH1,A0A287MVZ5,A0A287N6N0,A0A287N6W8,A0A287NBF1,A0A287NIJ9,A0A287P9T7,A0A287PM62,A0A287QQK1,A0A…
XL	4	GO:0006397~BP:mRNA processing	7	0.0124334	0.0111791	0.0276733	A0A287F7D0,A0A287PX41,A0A287SDF9,A0A287UAA3,A0A287UCV3,A0A287WYA1,F2CXF8
XL	4	GO:0045454~BP:cell redox homeostasis	8	0.0117647	0.0113361	0.0276733	A0A287EYB4,A0A287GLY5,A0A287IGZ0,A0A287L5Q2,A0A287N8X8,A0A287RLW1,A0A287XZZ4,F2D9C5
XL	4	GO:0005618~CC:cell wall	15	0.00932836	0.0134274	0.0323036	A0A287DWK1,A0A287DYI8,A0A287E1I1,A0A287G995,A0A287HVG1,A0A287J089,A0A287M9G1,A0A287PYR1,A0A287SFB4,A0A287TZL5,A0A287UQV5,A0A287XI80,F2DX18,F2EFX1,F2EIY0
XL	4	GO:0010181~MF:FMN binding	5	0.0136612	0.014101	0.0334396	A0A287DXY4,A0A287IIZ4,A0A287S6U5,A0A287SGX4,A0A287XFT6
XL	4	GO:0006606~BP:protein import into nucleus	4	0.014652	0.0157982	0.0369366	A0A287JN60,A0A287LK97,A0A287PPL5,A0A287RLT0
XL	4	GO:0003993~MF:acid phosphatase activity	5	0.0131926	0.0164546	0.037937	A0A287IU22,A0A287TIZ0,A0A287V077,A0A287VHX3,A0A287X8B0
XL	4	GO:0009534~CC:chloroplast thylakoid	4	0.0144404	0.0167134	0.0380059	A0A287GSA2,A0A287GTJ4,A0A287P2H1,F2CTY4
XL	4	GO:0000166~MF:nucleotide binding	29	0.00769027	0.0199447	0.0447408	A0A287F7Z7,A0A287HKF9,A0A287HQR7,A0A287HTW2,A0A287HUI3,A0A287I4H5,A0A287ITA6,A0A287KK86,A0A287MBL6,A0A287P841,A0A287QL44,A0A287R671,A0A287R691,A0A287S808,A0A287U3U7,A0A287WKR7,A0A287WLH9,A0A287WP25,A0A287WP70,A0A287WPV3,A0A287WRP3,A0A287WXV3,A0A287WYA1,A0A287XH51,F2CR90,F2CUT8,F2CXF8,F2D0Y7,F2DXK4
XL	8	GO:0009813~BP:flavonoid biosynthetic process	18	0.023622	2.55375e-08	4.13708e-06	A0A287E8I8,A0A287GHB8,A0A287GN52,A0A287GXU3,A0A287LTW1,A0A287SXT6,A0A287T5V4,A0A287TAG9,A0A287TWT2,A0A287VHK2,A0A287W413,A0A287W591,A0A287W9Z2,A0A287XT07,F2CTA0,F2CYQ0,F2D1U2,M0ZCP2
XL	8	GO:0003735~MF:structural constituent of ribosome	29	0.0137181	8.48126e-07	5.2372e-05	A0A287DWD3,A0A287EGB6,A0A287F7L6,A0A287G5M7,A0A287GEM0,A0A287GJK1,A0A287HHF8,A0A287HJG6,A0A287HUA7,A0A287IA97,A0A287L587,A0A287LAT3,A0A287M355,A0A287MT79,A0A287PS58,A0A287RM83,A0A287SLM8,A0A287SPG0,A0A287U1D3,A0A287UIJ6,A0A287WMX5,A0A287X281,A0A287XW13,F2CUI5,F2D1R9,F2D810,F2E598,F2EA93,F2EFD1
XL	8	GO:0052696~BP:flavonoid glucuronidation	15	0.0214592	9.69851e-07	5.2372e-05	A0A287E8I8,A0A287GHB8,A0A287LTW1,A0A287SXT6,A0A287T5V4,A0A287TAG9,A0A287TWT2,A0A287VHK2,A0A287W413,A0A287W591,A0A287W9Z2,A0A287XT07,F2CTA0,F2D1U2,M0ZCP2
XL	8	GO:0004364~MF:glutathione transferase activity	11	0.026253	2.29739e-06	7.71008e-05	A0A287E578,A0A287EKE6,A0A287FGX5,A0A287IHY1,A0A287KGB3,A0A287LCS6,A0A287QD71,A0A287W4R9,F2DGU9,M0V7T4,M0YJ76
XL	8	GO:0009407~BP:toxin catabolic process	7	0.0421687	2.65506e-06	7.71008e-05	A0A287E578,A0A287FGX5,A0A287KGB3,A0A287LCS6,F2DGU9,M0V7T4,M0YJ76
XL	8	GO:0080043~MF:quercetin 3-O-glucosyltransferase activity	13	0.0218487	3.33151e-06	7.71008e-05	A0A287E8I8,A0A287GHB8,A0A287LTW1,A0A287T5V4,A0A287TAG9,A0A287TWT2,A0A287VHK2,A0A287W591,A0A287W9Z2,A0A287XT07,F2CTA0,F2D1U2,M0ZCP2
XL	8	GO:0080044~MF:quercetin 7-O-glucosyltransferase activity	13	0.0218487	3.33151e-06	7.71008e-05	A0A287E8I8,A0A287GHB8,A0A287LTW1,A0A287T5V4,A0A287TAG9,A0A287TWT2,A0A287VHK2,A0A287W591,A0A287W9Z2,A0A287XT07,F2CTA0,F2D1U2,M0ZCP2
XL	8	GO:0006749~BP:glutathione metabolic process	11	0.023913	5.91601e-06	0.000119799	A0A287E578,A0A287EKE6,A0A287FGX5,A0A287IHY1,A0A287KGB3,A0A287LCS6,A0A287QD71,A0A287W4R9,F2DGU9,M0V7T4,M0YJ76
XL	8	GO:0009570~CC:chloroplast stroma	27	0.012605	8.87561e-06	0.000159761	A0A287DXY4,A0A287EUR9,A0A287FZE4,A0A287HR89,A0A287IHN6,A0A287ITT2,A0A287ITT9,A0A287J8I5,A0A287JJ40,A0A287K6S5,A0A287LJT2,A0A287M8M1,A0A287MIC8,A0A287PQG2,A0A287Q7N0,A0A287RH41,A0A287T953,A0A287TN02,A0A287TTB0,A0A287XW13,F2CVI3,F2CXL1,F2D360,F2D449,F2D810,F2D8C5,Q40001
XL	8	GO:0006412~BP:translation	25	0.0125313	1.9319e-05	0.000312968	A0A287DWD3,A0A287F7L6,A0A287G5M7,A0A287GEM0,A0A287GJK1,A0A287HHF8,A0A287HJG6,A0A287HUA7,A0A287IA97,A0A287L587,A0A287LAT3,A0A287LLP1,A0A287MT79,A0A287PS58,A0A287RM83,A0A287SLM8,A0A287SPG0,A0A287UIJ6,A0A287WMX5,F2CUI5,F2D1R9,F2D810,F2E598,F2EA93,F2EFD1
XL	8	GO:0006102~BP:isocitrate metabolic process	4	0.0597015	2.55441e-05	0.000369228	A0A287ITT2,A0A287ITT9,A0A287PU20,F2E1K6
XL	8	GO:0098869~BP:cellular oxidant detoxification	17	0.0151515	2.73502e-05	0.000369228	A0A287EKE6,A0A287G100,A0A287IHN6,A0A287KSU3,A0A287LAF9,A0A287UF89,A0A287VYX4,A0A287X4L8,A0A287XMF2,F2CV30,F2CWQ4,F2CZQ2,F2D0J6,F2D1D4,F2D5X0,F2DB60,Q945R5
XL	8	GO:0004871~MF:signal transducer activity	7	0.0290456	3.95923e-05	0.000493381	A0A287EPP8,A0A287H4I9,A0A287JDM5,A0A287TEE2,A0A287X074,F2D2A2,F2D6E2
XL	8	GO:0006979~BP:response to oxidative stress	14	0.0159453	6.25808e-05	0.000724149	A0A287G100,A0A287IHN6,A0A287KSU3,A0A287UF89,A0A287X4L8,A0A287XMF2,F2CV30,F2CWQ4,F2CZQ2,F2D0J6,F2D1D4,F2D5X0,F2DB60,Q945R5
XL	8	GO:0009534~CC:chloroplast thylakoid	7	0.0252708	0.00010437	0.0011272	A0A287GSA2,A0A287ITT2,A0A287ITT9,A0A287P2X0,A0A287VYX4,A0A287XW13,F2DQ96
XL	8	GO:0009505~CC:plant-type cell wall	13	0.0151692	0.000171922	0.00174071	A0A287FES6,A0A287FNG9,A0A287G100,A0A287LXV4,A0A287X4L8,A0A287XMF2,F2CXC1,F2D0J6,F2D1D4,F2D5X0,F2DB60,M0Y3R7,Q8W011
XL	8	GO:0005829~CC:cytosol	50	0.00851209	0.000212005	0.00202028	A0A287DXY4,A0A287DZM8,A0A287E6J4,A0A287ECU6,A0A287EG05,A0A287EVF1,A0A287FI32,A0A287FUN1,A0A287GN52,A0A287GZB1,A0A287H162,A0A287HBY0,A0A287HID8,A0A287HR89,A0A287IHD9,A0A287JZC4,A0A287KFD1,A0A287KUJ8,A0A287LJN3,A0A287LXN0,A0A287NFB7,A0A287PCV9,A0A287PHV8,A0A287PQG2,A0A287PU20,A0A287QER9,A0A287QEW3,A0A287R961,A0A287RAC0,A0A287S4F3,A0A287S994,A0A287SC09,A0A287SHZ5,A0A287SJX3,A0A287TTB0,A0A287TUA1,A0A…
XL	8	GO:0042744~BP:hydrogen peroxide catabolic process	11	0.0155587	0.000348917	0.00314026	A0A287G100,A0A287IHN6,A0A287X4L8,A0A287XMF2,F2CV30,F2CWQ4,F2D0J6,F2D1D4,F2D5X0,F2DB60,Q945R5
XL	8	GO:0022627~CC:cytosolic small ribosomal subunit	8	0.0188679	0.000389831	0.00326925	A0A287G5M7,A0A287HJG6,A0A287IA97,A0A287MT79,A0A287SPG0,F2E598,F2EA93,F2EFD1
XL	8	GO:1901800~BP:positive regulation of proteasomal protein catabolic process	4	0.0333333	0.000403611	0.00326925	A0A287URV3,A0A287UY56,F2D121,F2E7G1
XL	8	GO:0022625~CC:cytosolic large ribosomal subunit	10	0.0158983	0.000474722	0.00351145	A0A287F7L6,A0A287GEM0,A0A287HUA7,A0A287M355,A0A287SLM8,A0A287U1D3,A0A287UIJ6,A0A287WMX5,A0A287X281,F2CUI5
XL	8	GO:0046658~CC:anchored component of plasma membrane	10	0.0158228	0.000493687	0.00351145	A0A287GR56,A0A287JDM5,A0A287N339,A0A287PHV8,A0A287PM70,A0A287Q5V9,A0A287R6J9,A0A287X074,F2DH44,F2E7F3
XL	8	GO:0036402~MF:proteasome-activating ATPase activity	4	0.03125	0.000541891	0.00351145	A0A287URV3,A0A287UY56,F2D121,F2E7G1
XL	8	GO:0031597~CC:cytosolic proteasome complex	4	0.03125	0.000541891	0.00351145	A0A287URV3,A0A287UY56,F2D121,F2E7G1
XL	8	GO:0045899~BP:positive regulation of RNA polymerase II transcriptional preinitiation complex assembly	4	0.03125	0.000541891	0.00351145	A0A287URV3,A0A287UY56,F2D121,F2E7G1
XL	8	GO:0031595~CC:nuclear proteasome complex	4	0.0296296	0.000689675	0.0042972	A0A287URV3,A0A287UY56,F2D121,F2E7G1
XL	8	GO:0008540~CC:proteasome regulatory particle, base subcomplex	5	0.0240385	0.000763076	0.00457846	A0A287GKC1,A0A287URV3,A0A287UY56,F2D121,F2E7G1
XL	8	GO:0009941~CC:chloroplast envelope	18	0.0111524	0.00082615	0.00470437	A0A287F0Q9,A0A287FJS1,A0A287FZE4,A0A287MAK4,A0A287P2R6,A0A287P2X0,A0A287QRP2,A0A287RH41,A0A287TN02,A0A287V0B8,A0A287V6Q2,A0A287WYK3,A0A287XAI1,A0A287XW13,F2CVI3,F2D360,F2D810,F2E9F1
XL	8	GO:0009735~BP:response to cytokinin	5	0.0235849	0.00084214	0.00470437	A0A287FZE4,A0A287T953,F2CXD7,F2CXF2,F2D810
XL	8	GO:0000162~BP:tryptophan biosynthetic process	4	0.0266667	0.00110553	0.00596988	A0A287PA34,A0A287SU56,A0A287XVS5,M0UMD3
XL	8	GO:0030433~BP:ubiquitin-dependent ERAD pathway	5	0.0220264	0.00119616	0.00625091	A0A287IZ33,A0A287URV3,A0A287UY56,F2D121,F2E7G1
XL	8	GO:0015979~BP:photosynthesis	7	0.0170316	0.00140293	0.00710232	A0A287H9K1,A0A287HRI0,A0A287LVA2,A0A287SIR1,A0A287UC51,F2CWI6,Q40001
XL	8	GO:0019013~CC:viral nucleocapsid	5	0.0205761	0.00168884	0.00829067	A0A287GTV7,A0A287MI25,A0A287WTW4,A0A287X782,F2CX56
XL	8	GO:0002181~BP:cytoplasmic translation	4	0.0235294	0.00191744	0.00913605	A0A287EGB6,A0A287M355,A0A287U1D3,A0A287X281
XL	8	GO:0055114~BP:oxidation-reduction process	72	0.00711041	0.00212255	0.00982437	A0A287DW69,A0A287EKE6,A0A287ESH4,A0A287EUF1,A0A287EUR9,A0A287EYG6,A0A287F8T6,A0A287FES6,A0A287FH37,A0A287FVX8,A0A287G100,A0A287I9U7,A0A287IHN6,A0A287IRE0,A0A287IRI4,A0A287JIK5,A0A287JZ49,A0A287KSU3,A0A287LAF9,A0A287LJN3,A0A287LXE1,A0A287MKT2,A0A287N0I8,A0A287N2M5,A0A287N2N5,A0A287NET5,A0A287P787,A0A287PEH6,A0A287PQH0,A0A287QEG3,A0A287QTS8,A0A287RZR4,A0A287S6U5,A0A287SII9,A0A287SJX3,A0A287TN02,A0A…
XL	8	GO:0003723~MF:RNA binding	30	0.00866301	0.00225063	0.0101278	A0A287EHZ0,A0A287FPI1,A0A287GLY6,A0A287GTV7,A0A287HUA7,A0A287LB73,A0A287M2J4,A0A287MI25,A0A287MXC6,A0A287N7V3,A0A287NBK1,A0A287NFB7,A0A287PPL5,A0A287R473,A0A287RQB0,A0A287SPG0,A0A287SYJ8,A0A287T8J6,A0A287WHJ7,A0A287WMX5,A0A287WPV3,A0A287WTW4,A0A287WZ29,A0A287X3E9,A0A287XNU7,F2D6B9,F2DFG0,F2DM63,F2EA93,Q9M6N6
XL	8	GO:0017025~MF:TBP-class protein binding	4	0.0206186	0.00338454	0.0148188	A0A287URV3,A0A287UY56,F2D121,F2E7G1
XL	8	GO:0043231~CC:intracellular membrane-bounded organelle	16	0.0101074	0.00383234	0.0162068	A0A287E8I8,A0A287GHB8,A0A287LTW1,A0A287SXT6,A0A287T5V4,A0A287TAG9,A0A287TWT2,A0A287U4A9,A0A287VHK2,A0A287W413,A0A287W591,A0A287W9Z2,A0A287XH51,F2CTA0,F2D1U2,M0ZCP2
XL	8	GO:0009664~BP:plant-type cell wall organization	7	0.0144033	0.00390163	0.0162068	A0A287G100,A0A287X4L8,A0A287XMF2,F2D0J6,F2D1D4,F2D5X0,F2DB60
XL	8	GO:0000398~BP:mRNA splicing, via spliceosome	6	0.0152672	0.00444363	0.0175174	A0A287GLY6,A0A287GTV7,A0A287KSF1,A0A287LB73,A0A287WTW4,F2DLQ1
XL	8	GO:0004601~MF:peroxidase activity	11	0.0114464	0.00449451	0.0175174	A0A287G100,A0A287KSU3,A0A287LAF9,A0A287VYX4,A0A287X4L8,A0A287XMF2,F2CV30,F2D0J6,F2D1D4,F2D5X0,F2DB60
XL	8	GO:0009579~CC:thylakoid	4	0.0192308	0.00454154	0.0175174	A0A287FJS1,A0A287HR89,A0A287TN02,F2CVI3
XL	8	GO:0005525~MF:GTP binding	17	0.00964265	0.00497651	0.0187487	A0A0U2IAL9,A0A287EG05,A0A287HVF6,A0A287LLP1,A0A287M3G3,A0A287NYP7,A0A287Q7Y5,A0A287QN80,A0A287SHT8,A0A287SW22,A0A287UP48,A0A287W654,A0A287XKG1,F2CS77,F2CUN1,F2CXL1,F2D7C1
XL	8	GO:0006099~BP:tricarboxylic acid cycle	5	0.0162338	0.00538586	0.0198297	A0A287ITT2,A0A287ITT9,A0A287UAN6,F2E1K6,M0Z6C2
XL	8	GO:0042742~BP:defense response to bacterium	6	0.0144231	0.00601113	0.0216401	A0A287F7N2,A0A287KSF1,A0A287MD82,A0A287V164,F2CXC1,M0XT28
XL	8	GO:0003743~MF:translation initiation factor activity	7	0.0127042	0.00807771	0.0282438	A0A287HVF6,A0A287I6S8,A0A287K7J2,A0A287NAI4,A0A287P4M1,A0A287S9E2,A0A287V003
XL	8	GO:0030529~CC:intracellular ribonucleoprotein complex	4	0.0166667	0.00819419	0.0282438	A0A287MI25,A0A287NBK1,A0A287X782,F2CX56
XL	8	GO:0015031~BP:protein transport	7	0.0119658	0.0112851	0.0371741	A0A287FX31,A0A287HSE2,A0A287HX60,A0A287J8N3,A0A287LFC2,A0A287MGQ2,A0A287QB46
XL	8	GO:0005777~CC:peroxisome	7	0.0119454	0.0113918	0.0371741	A0A287PLM2,A0A287PQX8,F2CTP6,F2CVB4,F2CXD7,F2DDF2,F2E1K6
XL	8	GO:0004575~MF:sucrose alpha-glucosidase activity	4	0.0153257	0.0114735	0.0371741	A0A287P1Z5,A0A287T6G6,A0A287VC74,F2CQH8
XL	8	GO:0010181~MF:FMN binding	5	0.0136612	0.011971	0.0380257	A0A287DXY4,A0A287PQH0,A0A287R4H2,A0A287S6U5,A0A287UCH3
XL	8	GO:0050832~BP:defense response to fungus	5	0.0132626	0.0136703	0.0422065	A0A287F7N2,A0A287KSF1,F2D6E2,F2D743,F2EKF1
XL	8	GO:0051213~MF:dioxygenase activity	7	0.0115321	0.0138083	0.0422065	A0A287DW69,A0A287EUF1,A0A287LXE1,A0A287V3B2,A0A287V3D4,F2CWD8,F2E8M0
XL	8	GO:0000413~BP:protein peptidyl-prolyl isomerization	5	0.012987	0.0150073	0.0450218	A0A287JVY4,A0A287TU47,A0A287UT13,F2CQH0,F2DF28
XL	8	GO:0005774~CC:vacuolar membrane	11	0.00957354	0.0166719	0.0491064	A0A287FNG9,A0A287HXD3,A0A287JU69,A0A287P2R6,A0A287SRB9,A0A287TTB0,A0A287UGF9,A0A287UYY8,A0A287XB03,A0A287XB15,F2CPS7

## Sheet: Table S2
Table S2. MapMan enrichment list of DAPs in pairwise comparison.
Cultivar	Time point	Mapman bin	Gene number	Enrichment factor	Pvalue	Fdr	Enriched genes	Mapman annotation	Mapman evidence
DQ	1	20.1.7	5	0.277778	0.000607813	0.00972501	A0A287JD67,A0A287XZE8,F2E122,M0X6C7,M0Z4H7	'stress.biotic.PR-proteins'	'(p35793|pr13_horvu : 293.0) Pathogenesis-related protein PRB1-3 precursor (PR-1B) (HV-8) - Hordeum vulgare (Barley) & (loc_os01g28500.1 : 226.0) no description available & (at4g25790 : 156.0) CAP (Cysteine-rich secretory proteins, Antigen 5, and Pathogenesis-related 1 protein) superfamily protein; FUNCTIONS IN: molecular_function unknown; INVOLVED IN: biological_process unknown; LOCATED IN: endo…
DQ	1	34.8	5	0.277778	0.000607813	0.00972501	A0A287EQU7,A0A287P6B9,A0A287WPE8,F2EDY6,M0WZI8	'transport.metabolite transporters at the envelope membrane'	'(p31691|adt_orysa : 657.0) ADP,ATP carrier protein, mitochondrial precursor (ADP/ATP translocase) (Adenine nucleotide translocator) (ANT) - Oryza sativa (Rice) & (loc_os02g48720.2 : 657.0) no description available & (at5g13490 : 542.0) Encodes mitochondrial ADP/ATP carrier; ADP/ATP carrier 2 (AAC2); FUNCTIONS IN: protein binding, binding, copper ion binding, ATP:ADP antiporter activity; INVOLVED…
DQ	1	20.1	16	0.135593	0.00116024	0.0123759	A0A287DXR4,A0A287GIF6,A0A287JD67,A0A287JYP2,A0A287KSF1,A0A287MKS0,A0A287VAD9,A0A287WXZ8,A0A287Y1W3,A7YA66,D2CVR3,F2CQ16,F2DWY2,F2DX93,F2E122,M0Z4H7	'stress.biotic'	'(p35793|pr13_horvu : 293.0) Pathogenesis-related protein PRB1-3 precursor (PR-1B) (HV-8) - Hordeum vulgare (Barley) & (loc_os01g28500.1 : 226.0) no description available & (at4g25790 : 156.0) CAP (Cysteine-rich secretory proteins, Antigen 5, and Pathogenesis-related 1 protein) superfamily protein; FUNCTIONS IN: molecular_function unknown; INVOLVED IN: biological_process unknown; LOCATED IN: endo…
DQ	1	29.3.4.3	6	0.206897	0.0018144	0.0145152	A0A287H184,A0A287L9J8,A0A287XS82,F2D3C1,F2DP58,M0WWL7	'protein.targeting.secretory pathway.vacuole'	'(loc_os08g08060.1 : 1716.0) no description available & (at1g12470 : 1329.0) zinc ion binding; FUNCTIONS IN: zinc ion binding; EXPRESSED IN: 24 plant structures; EXPRESSED DURING: 13 growth stages; CONTAINS InterPro DOMAIN/s: Pep3/Vps18/deep orange (InterPro:IPR007810), Zinc finger, RING-type (InterPro:IPR001841); Has 495 Blast hits to 471 proteins in 206 species: Archae - 0; Bacteria - 2; Metazo…
DQ	1	34.16	11	0.146667	0.00246875	0.0158	A0A287EHB8,A0A287G9Y3,A0A287H0Y8,A0A287JJ19,A0A287L2P6,A0A287LE07,A0A287M2F2,A0A287MQX6,A0A287TJI9,A0A287UHZ0,F2CX16	'transport.ABC transporters and multidrug resistance systems'	'(loc_os11g11000.2 : 1132.0) no description available & (at4g31390 : 1021.0) Protein kinase superfamily protein; FUNCTIONS IN: protein kinase activity, ATP binding; INVOLVED IN: protein amino acid phosphorylation; LOCATED IN: chloroplast, plastoglobule; EXPRESSED IN: 22 plant structures; EXPRESSED DURING: 13 growth stages; CONTAINS InterPro DOMAIN/s: ABC-1 (InterPro:IPR004147), Protein kinase, ca…
DQ	1	34.9	6	0.171429	0.00562141	0.0299808	A0A287IK57,A0A287KSC4,A0A287UVR8,A0A287WQ00,F2ELB1,M0WZI8	'transport.metabolite transporters at the mitochondrial membrane'	'(p31691|adt_orysa : 657.0) ADP,ATP carrier protein, mitochondrial precursor (ADP/ATP translocase) (Adenine nucleotide translocator) (ANT) - Oryza sativa (Rice) & (loc_os02g48720.2 : 657.0) no description available & (at5g13490 : 542.0) Encodes mitochondrial ADP/ATP carrier; ADP/ATP carrier 2 (AAC2); FUNCTIONS IN: protein binding, binding, copper ion binding, ATP:ADP antiporter activity; INVOLVED…
DQ	1	26.1	9	0.134328	0.0090748	0.0414848	A0A287H3X0,A0A287JSG2,A0A287P787,A0A287XM10,F2CVP0,F2D8U3,F2DJX6,F2DLA2,F2DS28	'misc.cytochrome P450'	'(loc_os05g43910.1 : 502.0) no description available & (gnl|cdd|35378 : 473.0) no description available & (at3g48310 : 332.0) putative cytochrome P450; "cytochrome P450, family 71, subfamily A, polypeptide 22" (CYP71A22); FUNCTIONS IN: electron carrier activity, monooxygenase activity, iron ion binding, oxygen binding, heme binding; INVOLVED IN: oxidation reduction; LOCATED IN: cellular_component…
DQ	24	15.2	6	0.25	0.000868639	0.0330083	A0A287ERI6,A0A287JD54,A0A287L123,A0A287UEZ3,A0A287V4F1,M0ZAM5	'metal handling.binding, chelation and storage'	'(loc_os01g18860.2 : 748.0) no description available & (p46611|metk_orysa : 742.0) S-adenosylmethionine synthetase 1 (EC 2.5.1.6) (Methionine adenosyltransferase 1) (AdoMet synthetase 1) - Oryza sativa (Rice) & (at1g02500 : 712.0) encodes a S-adenosylmethionine synthetase. SAM1 is regulated by protein S-nitrosylation. The covalent binding of nitric oxide (NO) to the Cys114 residue inhibits the en…
DQ	24	17.4.1	7	0.205882	0.00175629	0.0333696	A0A287GY75,A0A287KCE2,A0A287PTN6,A0A287TAG9,A0A287UT22,A0A287VPE5,F2CRF8	'hormone metabolism.cytokinin.synthesis-degradation'	'(loc_os02g36830.1 : 590.0) no description available & (at1g22360 : 435.0) UDP-glucosyl transferase 85A2 (UGT85A2); FUNCTIONS IN: UDP-glycosyltransferase activity, transferase activity, transferring glycosyl groups, glucuronosyltransferase activity; INVOLVED IN: metabolic process; LOCATED IN: cellular_component unknown; EXPRESSED IN: 21 plant structures; EXPRESSED DURING: 11 growth stages; CONTAI…
DQ	24	21.2.1	5	0.227273	0.00298338	0.0377894	A0A287EKE6,A0A287IHN6,A0A287QVG8,A0A287W492,F2CWQ4	'redox.ascorbate and glutathione.ascorbate'	'(q9fe01|apx2_orysa : 402.0) L-ascorbate peroxidase 2, cytosolic (EC 1.11.1.11) (APXb) (OsAPx02) - Oryza sativa (Rice) & (loc_os07g49400.2 : 402.0) no description available & (gnl|cdd|29386 : 396.0) no description available & (at1g07890 : 368.0) Encodes a cytosolic ascorbate peroxidase APX1. Ascorbate peroxidases are enzymes that scavenge hydrogen peroxide in plant cells. Eight types of APX have …
DQ	24	28.2	6	0.1875	0.00522735	0.0388482	A0A287LCK5,A0A287S0E5,A0A287SAY4,A0A287TGV6,A0A287WHM1,A0A287XSD4	'DNA.repair'	'(loc_os02g08300.2 : 478.0) no description available & (at1g79650 : 392.0) Encodes a member of the RADIATION SENSITIVE23 (RAD23) family: AT1G16190(RAD23A), AT1G79650(RAD23B), AT3G02540(RAD23C), AT5G38470(RAD23D). RAD23 proteins play an essential role in the cell cycle, morphology, and fertility of plants through their delivery of UPS (ubiquitin/26S proteasome system) substrates to the 26S proteas…
DQ	24	10.7	5	0.2	0.00593693	0.0388482	A0A287FN35,A0A287G3R7,A0A287HVG1,A0A287LPQ2,A0A287UQV5	'cell wall.modification'	'(q94lr4|expb4_orysa : 482.0) Expansin-B4 precursor (OsEXPB4) (Beta-expansin-4) (OsaEXPb1.7) - Oryza sativa (Rice) & (loc_os10g40730.1 : 482.0) no description available & (at1g65680 : 204.0) member of BETA-EXPANSINS. Naming convention from the Expansin Working Group (Kende et al, 2004. Plant Mol Bio); expansin B2 (EXPB2); INVOLVED IN: plant-type cell wall modification involved in multidimensional…
DQ	24	30.2.19	4	0.222222	0.00613393	0.0388482	A0A287TMC8,A0A287WGP7,F2DU83,F2E6D0	'signalling.receptor kinases.legume-lectin'	'(loc_os08g03030.1 : 579.0) no description available & (at5g10530 : 474.0) Concanavalin A-like lectin protein kinase family protein; FUNCTIONS IN: kinase activity; INVOLVED IN: protein amino acid phosphorylation; LOCATED IN: endomembrane system; EXPRESSED IN: root; CONTAINS InterPro DOMAIN/s: Legume lectin, beta chain (InterPro:IPR001220), Protein kinase, ATP binding site (InterPro:IPR017441), Se…
DQ	24	29.5.1	6	0.171429	0.00873387	0.0474125	A0A287G995,A0A287J1Z8,A0A287KUF5,A0A287PS70,A0A287TUE5,F2CYF5	'protein.degradation.subtilases'	'(loc_os05g36010.1 : 1010.0) no description available & (at5g67090 : 534.0) Subtilisin-like serine endopeptidase family protein; FUNCTIONS IN: identical protein binding, serine-type endopeptidase activity; INVOLVED IN: proteolysis, negative regulation of catalytic activity; LOCATED IN: endomembrane system; EXPRESSED IN: 9 plant structures; EXPRESSED DURING: 4 anthesis, petal differentiation and e…
DQ	48	21.2.1	6	0.272727	9.35486e-05	0.00215162	A0A287EKE6,A0A287IHN6,A0A287P6G9,A0A287QVG8,A0A287W492,F2CWQ4	'redox.ascorbate and glutathione.ascorbate'	'(q9fe01|apx2_orysa : 402.0) L-ascorbate peroxidase 2, cytosolic (EC 1.11.1.11) (APXb) (OsAPx02) - Oryza sativa (Rice) & (loc_os07g49400.2 : 402.0) no description available & (gnl|cdd|29386 : 396.0) no description available & (at1g07890 : 368.0) Encodes a cytosolic ascorbate peroxidase APX1. Ascorbate peroxidases are enzymes that scavenge hydrogen peroxide in plant cells. Eight types of APX have …
DQ	48	34.8	4	0.222222	0.00194877	0.0224109	A0A287EQU7,A0A287EQV7,A0A287JKG6,A0A287P6B9	'transport.metabolite transporters at the envelope membrane'	'(p31691|adt_orysa : 657.0) ADP,ATP carrier protein, mitochondrial precursor (ADP/ATP translocase) (Adenine nucleotide translocator) (ANT) - Oryza sativa (Rice) & (loc_os02g48720.2 : 657.0) no description available & (at5g13490 : 542.0) Encodes mitochondrial ADP/ATP carrier; ADP/ATP carrier 2 (AAC2); FUNCTIONS IN: protein binding, binding, copper ion binding, ATP:ADP antiporter activity; INVOLVED…
DQ	48	34.12	4	0.190476	0.00405973	0.0311246	A0A287DYE0,A0A287IYR8,A0A287TGT4,A0A287XH51	'transport.metal'	'(loc_os04g45900.1 : 1084.0) no description available & (at5g24380 : 848.0) closest Arabidopsis homolog of Zea maize metal-phytosiderophore/metal-nicotianamine transporter ZmYS1; YELLOW STRIPE like 2 (YSL2); FUNCTIONS IN: oligopeptide transporter activity; INVOLVED IN: oligopeptide transport, response to zinc ion, response to iron ion; LOCATED IN: plasma membrane; EXPRESSED IN: 14 plant structure…
DQ	4	26.2	17	0.165049	0.000146465	0.00439396	A0A287GHB9,A0A287GHF9,A0A287JBA3,A0A287KFG9,A0A287P0M2,A0A287QYN1,A0A287R2X6,A0A287TWT2,A0A287VV22,F2CPM2,F2CQQ5,F2CWX5,F2D1X0,F2D634,F2DJ22,F2EG22,M0VMP1	'misc.UDP glucosyl and glucoronyl transferases'	'(loc_os05g08750.1 : 460.0) no description available & (at4g15550 : 306.0) UDP-glucose:indole-3-acetate beta-D-glucosyltransferase; indole-3-acetate beta-D-glucosyltransferase (IAGLU); FUNCTIONS IN: UDP-glycosyltransferase activity, transferase activity, transferring glycosyl groups; INVOLVED IN: metabolic process; LOCATED IN: chloroplast; EXPRESSED IN: 17 plant structures; EXPRESSED DURING: 7 gr…
DQ	8	26.1	14	0.208955	5.74379e-05	0.00201033	A0A287E7S0,A0A287EEC1,A0A287GY13,A0A287GY22,A0A287GY45,A0A287GZU0,A0A287K3U8,A0A287SEU4,A0A287TLU5,A0A287XX84,F2D8U3,F2DFD7,M0V7W8,M0WH61	'misc.cytochrome P450'	'(loc_os05g43910.1 : 502.0) no description available & (gnl|cdd|35378 : 473.0) no description available & (at3g48310 : 332.0) putative cytochrome P450; "cytochrome P450, family 71, subfamily A, polypeptide 22" (CYP71A22); FUNCTIONS IN: electron carrier activity, monooxygenase activity, iron ion binding, oxygen binding, heme binding; INVOLVED IN: oxidation reduction; LOCATED IN: cellular_component…
DQ	8	26.8	8	0.195122	0.00203381	0.0355916	A0A287GXR2,A0A287JQW0,A0A287M875,A0A287MGG7,A0A287S5R8,A0A287UBT9,F2DNV4,M0Z4W3	'misc.nitrilases, *nitrile lyases, berberine bridge enzymes, reticuline oxidases, troponine reductases'	'(loc_os06g35550.1 : 598.0) no description available & (at4g20820 : 393.0) FAD-binding Berberine family protein; FUNCTIONS IN: electron carrier activity, oxidoreductase activity, FAD binding, catalytic activity; INVOLVED IN: oxidation reduction; EXPRESSED IN: 6 plant structures; EXPRESSED DURING: LP.06 six leaves visible, LP.04 four leaves visible, LP.08 eight leaves visible; CONTAINS InterPro DO…
DQ	8	18	4	0.235294	0.00553571	0.0461766	A0A287NMU1,A0A287UCH3,F2CTG8,F2DTH8	'Co-factor and vitamine metabolism'	'(loc_os03g20560.1 : 411.0) no description available & (at1g04640 : 335.0) Lipoyltransferase, located in mitochondria but not found in chloroplasts; lipoyltransferase 2 (LIP2); CONTAINS InterPro DOMAIN/s: Octanoyltransferase (InterPro:IPR000544), Octanoyltransferase, conserved site (InterPro:IPR020605), Biotin/lipoate A/B protein ligase (InterPro:IPR004143); BEST Arabidopsis thaliana protein matc…
DQ	8	29.5.11.4.2	7	0.179487	0.00554849	0.0461766	A0A287F1N0,A0A287NWY5,A0A287VAD9,A0A2R9IR26,F2DCY7,F2DZK2,M0X3E4	'protein.degradation.ubiquitin.E3.RING'	'(loc_os10g34590.1 : 334.0) no description available & (at3g19950 : 160.0) RING/U-box superfamily protein; FUNCTIONS IN: zinc ion binding; EXPRESSED IN: 24 plant structures; EXPRESSED DURING: 15 growth stages; CONTAINS InterPro DOMAIN/s: Zinc finger, RING-type (InterPro:IPR001841), Zinc finger, C3HC4 RING-type (InterPro:IPR018957); BEST Arabidopsis thaliana protein match is: RING/U-box superfamil…
DQ	8	10.7	5	0.2	0.00715763	0.0461766	A0A287FN35,A0A287G3R7,A0A287XI80,F2DT99,F2DXV8	'cell wall.modification'	'(q94lr4|expb4_orysa : 482.0) Expansin-B4 precursor (OsEXPB4) (Beta-expansin-4) (OsaEXPb1.7) - Oryza sativa (Rice) & (loc_os10g40730.1 : 482.0) no description available & (at1g65680 : 204.0) member of BETA-EXPANSINS. Naming convention from the Expansin Working Group (Kende et al, 2004. Plant Mol Bio); expansin B2 (EXPB2); INVOLVED IN: plant-type cell wall modification involved in multidimensional…
DQ	8	1.1.1.2	6	0.176471	0.00910874	0.0461766	A0A218LNJ5,A0A287MVG8,A0A287Q7T4,A0A287Q8G3,A0A287V0L0,F2CWI6	'PS.lightreaction.photosystem II.PSII polypeptide subunits'	'(gnl|cdd|79222 : 682.0) no description available & (p05337|psba_horvu : 662.0) Photosystem Q(B) protein (32 kDa thylakoid membrane protein) (Photosystem II protein D1) - Hordeum vulgare (Barley) & (loc_os08g35420.1 : 659.0) no description available & (atcg00020 : 655.0) Encodes chlorophyll binding protein D1, a part of the photosystem II reaction center core; photosystem II reaction center prote…
DQ	8	30.2.3	4	0.210526	0.00923531	0.0461766	A0A287HID8,A0A287J8E6,A0A287V9L2,F2CS28	'signalling.receptor kinases.leucine rich repeat III'	'(loc_os07g05190.1 : 1726.0) no description available & (at4g20940 : 787.0) Leucine-rich receptor-like protein kinase family protein; FUNCTIONS IN: protein serine/threonine kinase activity, protein kinase activity, ATP binding; INVOLVED IN: signal transduction, N-terminal protein myristoylation; LOCATED IN: plasma membrane; CONTAINS InterPro DOMAIN/s: Serine/threonine-protein kinase domain (Inter…
XL	1	17.5.1	7	0.411765	3.44283e-05	0.00161813	A0A287R5Z9,A0A287V3B2,A0A287V3T6,A0A287VV81,F2CWD8,F2D3Z0,F2E8M0	'hormone metabolism.ethylene.synthesis-degradation'	'(loc_os02g17940.6 : 464.0) no description available & (gnl|cdd|35365 : 286.0) no description available & (at5g20400 : 272.0) encodes a protein whose sequence is similar to flavanone 3 hydroxylase from Malus.; 2-oxoglutarate (2OG) and Fe(II)-dependent oxygenase superfamily protein; CONTAINS InterPro DOMAIN/s: Oxoglutarate/iron-dependent oxygenase (InterPro:IPR005123); BEST Arabidopsis thaliana pr…
XL	1	28.2	8	0.25	0.00111651	0.0262381	A0A287FFF7,A0A287GX14,A0A287LCK5,A0A287QCW2,A0A287S0E5,A0A287SAY4,A0A287XSD4,A0A287XWU8	'DNA.repair'	'(loc_os02g08300.2 : 478.0) no description available & (at1g79650 : 392.0) Encodes a member of the RADIATION SENSITIVE23 (RAD23) family: AT1G16190(RAD23A), AT1G79650(RAD23B), AT3G02540(RAD23C), AT5G38470(RAD23D). RAD23 proteins play an essential role in the cell cycle, morphology, and fertility of plants through their delivery of UPS (ubiquitin/26S proteasome system) substrates to the 26S proteas…
XL	1	16.8.4	6	0.272727	0.00181748	0.0284738	A0A287FQF9,A0A287V3B2,A0A287V3T6,A0A287VV81,F2D3Z0,F2E8M0	secondary metabolism.flavonoids.flavonols'	'(loc_os02g17940.6 : 464.0) no description available & (gnl|cdd|35365 : 286.0) no description available & (at5g20400 : 272.0) encodes a protein whose sequence is similar to flavanone 3 hydroxylase from Malus.; 2-oxoglutarate (2OG) and Fe(II)-dependent oxygenase superfamily protein; CONTAINS InterPro DOMAIN/s: Oxoglutarate/iron-dependent oxygenase (InterPro:IPR005123); BEST Arabidopsis thaliana pr…
XL	1	26.1	12	0.179104	0.00407025	0.0478254	A0A287GLK5,A0A287GY21,A0A287GY22,A0A287GYA8,A0A287H3X0,A0A287LTP7,A0A287P787,A0A287QEK2,A0A287SES9,A0A287XM10,A0A287XX84,F2DNE0	'misc.cytochrome P450'	'(loc_os05g43910.1 : 502.0) no description available & (gnl|cdd|35378 : 473.0) no description available & (at3g48310 : 332.0) putative cytochrome P450; "cytochrome P450, family 71, subfamily A, polypeptide 22" (CYP71A22); FUNCTIONS IN: electron carrier activity, monooxygenase activity, iron ion binding, oxygen binding, heme binding; INVOLVED IN: oxidation reduction; LOCATED IN: cellular_component…
XL	24	10.5.3	5	0.416667	0.00022149	0.0115175	A0A287EZF7,A0A287IT90,A0A287TFF5,A0A287THT9,M0WX49	'cell wall.cell wall proteins.LRR'	'(loc_os03g43650.1 : 590.0) no description available & (at3g22800 : 344.0) Leucine-rich repeat (LRR) family protein; FUNCTIONS IN: structural constituent of cell wall; LOCATED IN: endomembrane system; EXPRESSED IN: 8 plant structures; EXPRESSED DURING: petal differentiation and expansion stage; CONTAINS InterPro DOMAIN/s: Leucine-rich repeat-containing N-terminal domain, type 2 (InterPro:IPR01321…
XL	24	29.5.11.5	5	0.3125	0.00142636	0.0370854	A0A287LPR2,A0A287LPT0,A0A287PLA0,A0A287Q9G6,A0A287T0X1	'protein.degradation.ubiquitin.ubiquitin protease'	'(loc_os03g63710.1 : 547.0) no description available & (at4g17890 : 335.0) A member of ARF GAP domain (AGD), A thaliana has 15 members, grouped into four classes.; ARF-GAP domain 8 (AGD8); FUNCTIONS IN: ARF GTPase activator activity, DNA binding, zinc ion binding; INVOLVED IN: regulation of ARF GTPase activity; LOCATED IN: nucleus; EXPRESSED IN: 24 plant structures; EXPRESSED DURING: 15 growth st…
XL	24	30.2.19	5	0.277778	0.00285258	0.0401186	A0A287GWV0,A0A287IX66,A0A287NDM8,A0A287TMC8,F2D8T0	'signalling.receptor kinases.legume-lectin'	'(loc_os08g03030.1 : 579.0) no description available & (at5g10530 : 474.0) Concanavalin A-like lectin protein kinase family protein; FUNCTIONS IN: kinase activity; INVOLVED IN: protein amino acid phosphorylation; LOCATED IN: endomembrane system; EXPRESSED IN: root; CONTAINS InterPro DOMAIN/s: Legume lectin, beta chain (InterPro:IPR001220), Protein kinase, ATP binding site (InterPro:IPR017441), Se…
XL	24	20.2.99	10	0.192308	0.00376338	0.0401186	A0A287E8C0,A0A287G0F7,A0A287J9M2,A0A287MLK3,A0A287QBW2,A0A287QNS2,A0A287RAV7,A0A287UK48,A0A287XBB5,A0A287XBL6	'stress.abiotic.unspecified'	'(p45850|oxo1_horvu : 386.0) Oxalate oxidase 1 (EC 1.2.3.4) (Germin) - Hordeum vulgare (Barley) & (loc_os03g48780.1 : 328.0) no description available & (at1g18970 : 201.0) Encodes a germin-like protein with possible oxalate oxidase activity (based on GenBank record).; germin-like protein 4 (GLP4); FUNCTIONS IN: manganese ion binding, nutrient reservoir activity; LOCATED IN: endomembrane system, a…
XL	24	30.2.99	4	0.285714	0.00462907	0.0401186	A0A287IT90,A0A287IX66,A0A287TMC8,F2D8T0	'signalling.receptor kinases.misc'	'(loc_os06g39760.1 : 619.0) no description available & (at3g15610 : 545.0) Transducin/WD40 repeat-like superfamily protein; CONTAINS InterPro DOMAIN/s: WD40 repeat 2 (InterPro:IPR019782), WD40 repeat-like-containing domain (InterPro:IPR011046), WD40 repeat, conserved site (InterPro:IPR019775), WD40-repeat-containing domain (InterPro:IPR017986), WD40/YVTN repeat-like-containing domain (InterPro:IP…
XL	24	29.5.11.4.3.2	4	0.285714	0.00462907	0.0401186	A0A287NB40,A0A287PRM7,A0A287S995,A0A287XRF2	'protein.degradation.ubiquitin.E3.SCF.FBOX'	'(loc_os03g12940.3 : 477.0) no description available & (at1g23770 : 92.0) F-box family protein; CONTAINS InterPro DOMAIN/s: F-box domain, cyclin-like (InterPro:IPR001810), F-box domain, Skp2-like (InterPro:IPR022364); BEST Arabidopsis thaliana protein match is: F-box family protein (TAIR:AT1G23780.1); Has 268 Blast hits to 268 proteins in 53 species: Archae - 0; Bacteria - 0; Metazoa - 119; Fungi…
XL	48	26.7	12	0.1875	0.000382845	0.0145481	A0A287F2Z4,A0A287FES6,A0A287H3P6,A0A287I9U7,A0A287LSN3,A0A287NWG6,A0A287PM70,A0A287PMV0,A0A287S6N1,A0A287SIR6,A0A287TN02,F2E0N7	'misc.oxidases - copper, flavone etc'	'(loc_os09g39940.1 : 127.0) no description available & (gnl|cdd|66026 : 114.0) no description available & (at3g27200 : 85.1) Cupredoxin superfamily protein; FUNCTIONS IN: electron carrier activity, copper ion binding; LOCATED IN: anchored to membrane; EXPRESSED IN: 22 plant structures; EXPRESSED DURING: 12 growth stages; CONTAINS InterPro DOMAIN/s: Plastocyanin-like (InterPro:IPR003245), Cupredox…
XL	48	34.3	5	0.25	0.0018586	0.0353134	A0A287UYY8,A0A287WWP9,A0A287X867,A0A287XP84,F2DFG3	'transport.amino acids'	'(loc_os02g09810.3 : 703.0) no description available & (at3g30390 : 480.0) Encodes a putative amino acid transporter.; Transmembrane amino acid transporter family protein; FUNCTIONS IN: amino acid transmembrane transporter activity; INVOLVED IN: amino acid transport; LOCATED IN: plasma membrane, vacuole, membrane; EXPRESSED IN: 25 plant structures; EXPRESSED DURING: 15 growth stages; CONTAINS Int…
XL	4	27.3.75	5	0.833333	1.05647e-06	5.91623e-05	A0A0K0VKK1,A0A287FYR6,A0A287TC63,F2CR90,F2CXF8	'RNA.regulation of transcription.GRP'	'(loc_os03g46770.2 : 128.0) no description available & (at2g21660 : 126.0) Encodes a small glycine-rich RNA binding protein that is part of a negative-feedback loop through which AtGRP7 regulates the circadian oscillations of its own transcript. Gene expression is induced by cold. GRP7 appears to promote stomatal opening and reduce tolerance under salt and dehydration stress conditions, but, prom…
XL	4	34.14	6	0.5	5.31705e-05	0.00148877	A0A287FVM2,A0A287JY87,A0A287WFN0,F2DIJ3,F2E6P0,M0WZI8	'transport.unspecified cations'	'(p31691|adt_orysa : 657.0) ADP,ATP carrier protein, mitochondrial precursor (ADP/ATP translocase) (Adenine nucleotide translocator) (ANT) - Oryza sativa (Rice) & (loc_os02g48720.2 : 657.0) no description available & (at5g13490 : 542.0) Encodes mitochondrial ADP/ATP carrier; ADP/ATP carrier 2 (AAC2); FUNCTIONS IN: protein binding, binding, copper ion binding, ATP:ADP antiporter activity; INVOLVED…
XL	4	27.4	24	0.205128	0.00021712	0.00405291	A0A287E949,A0A287F7Z7,A0A287HKF9,A0A287I4H5,A0A287JBI1,A0A287KK86,A0A287MBL6,A0A287N7V3,A0A287P841,A0A287S808,A0A287U0C3,A0A287UM44,A0A287WLH9,A0A287WP70,A0A287WRP3,A0A287WXV3,A0A287WYA1,A0A287X3E9,F2CR90,F2CUT8,F2CXF2,F2CXF8,F2D0Y7,F2DXK4	'RNA.RNA binding'	'(loc_os07g03240.1 : 382.0) no description available & (at1g58470 : 164.0) encodes an RNA-binding protein; RNA-binding protein 1 (RBP1); CONTAINS InterPro DOMAIN/s: RNA recognition motif, RNP-1 (InterPro:IPR000504), Nucleotide-binding, alpha-beta plait (InterPro:IPR012677); BEST Arabidopsis thaliana protein match is: RNA-binding (RRM/RBD/RNP motifs) family protein (TAIR:AT5G55550.4); Has 25375 Bl…
XL	4	34.3	7	0.35	0.000441242	0.00617739	A0A287E836,A0A287IMQ8,A0A287LXC2,A0A287QRR5,A0A287XP84,F2D4Y0,F2DFG3	'transport.amino acids'	'(loc_os02g09810.3 : 703.0) no description available & (at3g30390 : 480.0) Encodes a putative amino acid transporter.; Transmembrane amino acid transporter family protein; FUNCTIONS IN: amino acid transmembrane transporter activity; INVOLVED IN: amino acid transport; LOCATED IN: plasma membrane, vacuole, membrane; EXPRESSED IN: 25 plant structures; EXPRESSED DURING: 15 growth stages; CONTAINS Int…
XL	4	27.3.50	4	0.444444	0.000933542	0.0104557	A0A287FAE0,A0A287Q3Y4,A0A287SZP7,A0A287VS20	'RNA.regulation of transcription.General Transcription'	'(loc_os03g15940.1 : 269.0) no description available & (at2g39900 : 238.0) GATA type zinc finger transcription factor family protein; FUNCTIONS IN: zinc ion binding; INVOLVED IN: biological_process unknown; LOCATED IN: cellular_component unknown; EXPRESSED IN: 22 plant structures; EXPRESSED DURING: 15 growth stages; CONTAINS InterPro DOMAIN/s: Zinc finger, LIM-type (InterPro:IPR001781), Zinc fing…
XL	4	34.99	10	0.232558	0.00294689	0.0275043	A0A287DUV1,A0A287FD28,A0A287FQM1,A0A287GJC1,A0A287HKP9,A0A287HSE2,A0A287IAV3,A0A287NK52,A0A287NM74,A0A287S721	'transport.misc'	'(loc_os08g34150.1 : 276.0) no description available & (at5g58070 : 227.0) Encodes a temperature-induced lipocalin TIL1. Involved in thermotolerance. Peripherally associated with plasma membrane.; temperature-induced lipocalin (TIL); FUNCTIONS IN: binding, transporter activity; INVOLVED IN: transport, response to cold, response to light stimulus, response to heat; LOCATED IN: mitochondrion, endop…
XL	4	18	5	0.294118	0.00490469	0.0392375	A0A287S5R6,A0A287V4M5,F2D3X4,F2DTH8,M0X7Z0	'Co-factor and vitamine metabolism'	'(loc_os03g20560.1 : 411.0) no description available & (at1g04640 : 335.0) Lipoyltransferase, located in mitochondria but not found in chloroplasts; lipoyltransferase 2 (LIP2); CONTAINS InterPro DOMAIN/s: Octanoyltransferase (InterPro:IPR000544), Octanoyltransferase, conserved site (InterPro:IPR020605), Biotin/lipoate A/B protein ligase (InterPro:IPR004143); BEST Arabidopsis thaliana protein matc…
XL	4	29.5.1	8	0.228571	0.0066884	0.0420211	A0A287G995,A0A287J089,A0A287KUF5,A0A287PM99,A0A287PYR1,A0A287SFB4,F2DX18,F2EFX1	'protein.degradation.subtilases'	'(loc_os05g36010.1 : 1010.0) no description available & (at5g67090 : 534.0) Subtilisin-like serine endopeptidase family protein; FUNCTIONS IN: identical protein binding, serine-type endopeptidase activity; INVOLVED IN: proteolysis, negative regulation of catalytic activity; LOCATED IN: endomembrane system; EXPRESSED IN: 9 plant structures; EXPRESSED DURING: 4 anthesis, petal differentiation and e…
XL	4	29.4.1	4	0.307692	0.00675339	0.0420211	A0A287FP36,A0A287LIF1,A0A287TCX4,F2D9Q7	'protein.postranslational modification.kinase'	'(loc_os07g47180.1 : 887.0) no description available & (at1g54610 : 669.0) Protein kinase superfamily protein; FUNCTIONS IN: protein serine/threonine kinase activity, protein kinase activity, kinase activity, ATP binding; INVOLVED IN: protein amino acid phosphorylation; LOCATED IN: plasma membrane; EXPRESSED IN: 23 plant structures; EXPRESSED DURING: 13 growth stages; CONTAINS InterPro DOMAIN/s: …
XL	8	17.1.3	4	0.571429	0.000162403	0.00779533	A0A287IWM3,F2DD01,F2DF67,F2DI46	'hormone metabolism.abscisic acid.induced-regulated-responsive-activated'	'(loc_os12g29400.1 : 360.0) no description available & (at5g13200 : 260.0) GRAM domain family protein; CONTAINS InterPro DOMAIN/s: GRAM (InterPro:IPR004182); BEST Arabidopsis thaliana protein match is: GRAM domain family protein (TAIR:AT2G22475.1); Has 1807 Blast hits to 1807 proteins in 277 species: Archae - 0; Bacteria - 0; Metazoa - 736; Fungi - 347; Plants - 385; Viruses - 0; Other Eukaryotes…
XL	8	17.5.1	6	0.352941	0.00070265	0.0168636	A0A287R5Z9,A0A287UUI7,A0A287V3B2,A0A287V3D4,F2CWD8,F2E8M0	'hormone metabolism.ethylene.synthesis-degradation'	'(loc_os02g17940.6 : 464.0) no description available & (gnl|cdd|35365 : 286.0) no description available & (at5g20400 : 272.0) encodes a protein whose sequence is similar to flavanone 3 hydroxylase from Malus.; 2-oxoglutarate (2OG) and Fe(II)-dependent oxygenase superfamily protein; CONTAINS InterPro DOMAIN/s: Oxoglutarate/iron-dependent oxygenase (InterPro:IPR005123); BEST Arabidopsis thaliana pr…
XL	8	30.6	7	0.269231	0.00266117	0.0425788	A0A287HXQ8,A0A287PTK0,A0A287R6J9,A0A287TCX4,A0A287VY63,A0A287WZN9,M0V3Q0	'signalling.MAP kinases'	'(q5z859|mpk4_orysa : 697.0) Mitogen-activated protein kinase 4 (EC 2.7.11.24) (MAP kinase 4) (OsMAP2) (Multiple stress-responsive MAP kinase 3) (OsMSRMK3) - Oryza sativa (Rice) & (loc_os06g48590.2 : 697.0) no description available & (at1g10210 : 626.0) Encodes ATMPK1.; mitogen-activated protein kinase 1 (ATMPK1); CONTAINS InterPro DOMAIN/s: Protein kinase, ATP binding site (InterPro:IPR017441), …

## Sheet: Table S3
Table S3. KEGG pathway enrichment list of DAPs in pairwise comparison.
Cultivar	Time point	Pathway	Enrichment factor	Pvalue	Fdr	Pathway ID	Level1	Level2	Enriched genes	KO IDs
DQ	1	Biosynthesis of secondary metabolites	0.00490376	0.000200227	0.0117982	map01110	Metabolism	Global and overview maps	A0A287DX27;A0A287DZX0;A0A287E7Z8;A0A287EAN1;A0A287EQC9;A0A287FU57;A0A287G7M1;A0A287GI84;A0A287GQW9;A0A287GYH5;A0A287HMW0;A0A287IBR8;A0A287IMN2;A0A287IVE1;A0A287J5I2;A0A287JBQ3;A0A287JSG2;A0A287JYF3;A0A287JYU7;A0A287KHD6;A0A287KUJ3;A0A287KUQ5;A0A287L4B8;A0A287LB74;A0A287LVA2;A0A287MHM9;A0A287MQA9;A0A287MTI4;A0A287MU28;A0A287N8P7;A0A287N8Z8;A0A287NIS7;A0A287NWM2;A0A287P3P4;A0A287PBW9;A0A287PLM2;A0A…	K21026+K00700+K01807+K00818+K01490+K05349+K01115+K05356+K15919+K08695+K13082+K09753+K13065+K00850+K10775+K00228+K00703+K00517+K01658+K01809+K18880+K04035+K01648+K01599+K00264+K01738+K08241+K00430+K10703+K13066+K20860+K10526+K13544+K00940+K01904+K00215+K09838+K05278+K04124+K01641+K01609+K01188+K00026+K01647+K01586+K10527+K00817+K13030+K00699+K00121+K13493+K05933+K15397+K05928+K00873+K00660+K13071+…
DQ	1	Ribosome	0.00845948	0.000216481	0.0117982	map03010	Genetic Information Processing	Translation	A0A287DXH2;A0A287F0Q4;A0A287FDB5;A0A287GKF9;A0A287GM74;A0A287ILH7;A0A287IT90;A0A287K2H8;A0A287L8S4;A0A287LAT3;A0A287MT79;A0A287P9T7;A0A287PQX2;A0A287Q1Q5;A0A287SYJ8;A0A287XW13;F2D995;F2DAK8;F2EA93	K02874+K02868+K02963+K02888+K02882+K02915+K02984+K02935+K02876+K02979+K02926+K02891+K02883+K02945+K02961+K02996+K02943+K02969
DQ	1	Protein processing in endoplasmic reticulum	0.00714529	0.000921437	0.0334789	map04141	Genetic Information Processing	Folding, sorting and degradation	A0A287EU86;A0A287I9H2;A0A287KXC7;A0A287L036;A0A287P403;A0A287PAM0;A0A287PM39;A0A287PV37;A0A287QY68;A0A287S8X8;A0A287TGY1;A0A287U475;A0A287WB06;A0A287XRD5;F2CU34;F2CXI5;F2D6M8;F2D7L1;F2D9Y8;F2DF67;F2DYL9	K03347+K09540+K14006+K14018+K10956+K14026+K13993+K04523+K09503+K08054+K12275+K10601+K10597+K04079+K12670+K09518+K03868
DQ	1	Flavone and flavonol biosynthesis	0.0254777	0.00190187	0.0518259	map00944	Metabolism	Biosynthesis of other secondary metabolites	A0A287EGW8;A0A287MU28;F2DQQ1;Q96565	K13264+K05279+K13083
DQ	1	Porphyrin and chlorophyll metabolism	0.0113154	0.00265034	0.0577774	map00860	Metabolism	Metabolism of cofactors and vitamins	A0A287J5I2;A0A287KUJ3;A0A287L4B8;A0A287NIS7;A0A287UT22;A0A287VHK2;F2CRF8;F2D3M1	K00228+K04035+K01599+K13544+K00699+K13071
DQ	1	Protein export	0.0113422	0.00868194	0.157722	map03060	Genetic Information Processing	Folding, sorting and degradation	A0A287I9H2;A0A287NI06;A0A287P403;A0A287QY68;A0A287U475;F2D7C1	K09540+K03106+K10956+K12275+K13431
DQ	1	Spliceosome	0.00587774	0.0238783	0.363216	map03040	Genetic Information Processing	Transcription	A0A287F6Y6;A0A287F7D0;A0A287HL01;A0A287KSF1;A0A287MBL6;A0A287MNB2;A0A287P2B4;A0A287P2R6;A0A287R9C8;A0A287T6T1;A0A287VSV1;A0A287WYA1;F2CR90;F2DLQ1;F2DXK4	K12857+K10599+K11099+K12861+K12741+K12879+K12820+K12869+K12855+K12880+K12854+K12856+K12885+K11094
DQ	1	alpha-Linolenic acid metabolism	0.00803674	0.026658	0.363216	map00592	Metabolism	Lipid metabolism	A0A287MHM9;A0A287N8Z8;A0A287TAH6;A0A287TLJ0;A0A287VDW8;F2D9T9;F2DFM0	K08241+K10526+K10527+K10529+K00454
DQ	1	Phenylpropanoid biosynthesis	0.00557414	0.0354722	0.373468	map00940	Metabolism	Biosynthesis of other secondary metabolites	A0A287G7M1;A0A287HMW0;A0A287IBR8;A0A287IVE1;A0A287MQA9;A0A287MU28;A0A287P3P4;A0A287PLM2;A0A287RSS8;A0A287RWB0;A0A287X4L8;F2D1U2;F2DRB7;F2E859;Q96565	K05349+K09753+K13065+K10775+K00430+K13066+K01904+K01188+K13068
DQ	1	Phenylalanine metabolism	0.00884956	0.0403498	0.373468	map00360	Metabolism	Amino acid metabolism	A0A287GXR2;A0A287IVE1;A0A287P3P4;A0A287PLM2;A0A287UK92	K01426+K10775+K01904+K00817
DQ	1	Zeatin biosynthesis	0.0131004	0.0406454	0.373468	map00908	Metabolism	Metabolism of terpenoids and polyketides	A0A287J295;A0A287VHK2;A0A287VPE5	K13495+K13493
DQ	1	Ubiquinone and other terpenoid-quinone biosynthesis	0.00880282	0.0411158	0.373468	map00130	Metabolism	Metabolism of cofactors and vitamins	A0A287P3P4;A0A287PLM2;F2CR07;F2D3X4;F2DTE6	K01904+K05928+K06127+K03809
DQ	1	Biosynthesis of amino acids	0.00523389	0.0489326	0.385935	map01230	Metabolism	Global and overview maps	A0A287EAN1;A0A287EQC9;A0A287IMN2;A0A287JYF3;A0A287LB74;A0A287LVA2;A0A287PBW9;A0A287PM62;A0A287QQ43;A0A287R7L8;A0A287SHJ5;A0A287TKL2;A0A287UK92;F2CX32;F2E8F6;Q75XW0	K01807+K00818+K00850+K01658+K00264+K01738+K00215+K00831+K01609+K01647+K01586+K00817+K00873+K01783+K01803
DQ	1	Oxidative phosphorylation	0.00629371	0.0495696	0.385935	map00190	Metabolism	Energy metabolism	A0A218LNI4;A0A287HFR8;A0A287I9G2;A0A287N0C5;A0A287QQ43;A0A287VM63;A0A287XWS8;B2CHJ2;F2DC32	K05581+K03950+K03946+K01535+K03955+K02265+K01507
DQ	24	Porphyrin and chlorophyll metabolism	0.0169731	9.1439e-06	0.000987542	map00860	Metabolism	Metabolism of cofactors and vitamins	A0A287DXA6;A0A287GAZ8;A0A287KKF5;A0A287KTC5;A0A287NIS7;A0A287PTN6;A0A287SP01;A0A287UT22;A0A287WZ75;F2CPP1;F2CRF8;P13653	K13600+K10960+K01599+K01885+K13544+K00699+K13071+K00218
DQ	24	Photosynthesis	0.015625	9.9275e-05	0.00536085	map00195	Metabolism	Energy metabolism	A0A218LNB7;A0A218LNC8;A0A218LND4;A0A218LNJ5;A0A287JWE0;A0A287MVG8;A0A287P7T3;A0A287SPH2;F2D976;P05337	K02637+K02691+K02713+K02709+K02717+K02109+K02692+K02639+K02703
DQ	24	Biosynthesis of secondary metabolites	0.00490376	0.00102257	0.0282182	map01110	Metabolism	Global and overview maps	A0A287DXA6;A0A287E136;A0A287EUP1;A0A287EUR9;A0A287FQF9;A0A287FT11;A0A287G0Z6;A0A287GAZ8;A0A287GPW6;A0A287GY21;A0A287GY75;A0A287HMW0;A0A287HPP9;A0A287HQG7;A0A287IM18;A0A287IVD9;A0A287J7B3;A0A287K215;A0A287K6K4;A0A287KHD6;A0A287KKF5;A0A287KTC5;A0A287L809;A0A287LPL5;A0A287M1Q0;A0A287MFI4;A0A287MFN7;A0A287N9P3;A0A287NIS7;A0A287P5K7;A0A287PHH4;A0A287PKS1;A0A287PQ86;A0A287PTN6;A0A287QJ00;A0A287R930;A0A…	K13600+K11517+K00430+K00215+K05278+K10527+K01188+K10960+K00222+K16085+K15472+K13030+K13493+K08695+K13082+K09753+K14682+K01899+K01658+K10775+K00655+K14759+K01824+K18880+K01599+K01885+K00031+K00688+K17744+K13544+K01953+K10206+K13259+K00699+K00517+K12524+K01081+K13071+K15893+K00981+K11262+K14652+K01807+K00789+K00895+K01895+K15397+K01214+K14677+K00939+K08233+K09838+K00787+K01739+K13065+K05894+K02437+…
DQ	24	Zeatin biosynthesis	0.0218341	0.00131481	0.0282182	map00908	Metabolism	Metabolism of terpenoids and polyketides	A0A287GY75;A0A287KCE2;A0A287PTN6;A0A287TAG9;A0A287VPE5	K13493+K00279
DQ	24	Metabolic pathways	0.00441014	0.00152415	0.0282182	map01100	Metabolism	Global and overview maps	A0A191TDJ4;A0A1C9ZQ60;A0A218LNB7;A0A218LNC8;A0A218LND4;A0A218LNJ5;A0A287DXA6;A0A287E136;A0A287E8D1;A0A287EF80;A0A287EUH6;A0A287EUP1;A0A287EUR9;A0A287F4W8;A0A287F6F5;A0A287FFV7;A0A287FQF9;A0A287FT11;A0A287G0Z6;A0A287G995;A0A287GAZ8;A0A287GPW6;A0A287H8F6;A0A287HMW0;A0A287HPP9;A0A287HQG7;A0A287I8G7;A0A287IM18;A0A287IRA5;A0A287IVD9;A0A287IX96;A0A287J7B3;A0A287JNN1;A0A287JUM5;A0A287JWE0;A0A287K215;A0A…	K00412+K03879+K02637+K02691+K02713+K02709+K13600+K11517+K01176+K07151+K17398+K00430+K00215+K02324+K01519+K05275+K05278+K10527+K01183+K01188+K10960+K01969+K00222+K01051+K13082+K09753+K14682+K01899+K06119+K01658+K10775+K05283+K00655+K12666+K02717+K14759+K01824+K03006+K03504+K01599+K01885+K00031+K00688+K00878+K17744+K03848+K03949+K00645+K01953+K02109+K10206+K13941+K00699+K01930+K12349+K04708+K18207+…
DQ	24	Glutathione metabolism	0.0102326	0.00156768	0.0282182	map00480	Metabolism	Metabolism of other amino acids	A0A287EUT1;A0A287IHN6;A0A287J7B3;A0A287KGB3;A0A287L809;A0A287QVG8;A0A287WJT8;A0A287X107;F2CWQ4;F2E677;F2E6P9	K00799+K00434+K00031+K00797+K18592+K00681
DQ	24	Ribosome	0.00756901	0.00262095	0.0404375	map03010	Genetic Information Processing	Translation	A0A068F6M6;A0A191TDK7;A0A287F7C9;A0A287FQR2;A0A287GK97;A0A287H8V0;A0A287MWP3;A0A287N9Y1;A0A287RTV4;A0A287THT9;A0A287XRX4;A0A287XV84;A0A287XWN6;F2CPX0;F2CRM3;F2D810;M0VYX8	K02965+K02986+K02867+K02863+K02921+K02883+K02865+K02897+K02912+K02984+K02916+K02988+K02864+K02935+K02876+K02957
DQ	24	Ascorbate and aldarate metabolism	0.00997783	0.00476458	0.0643219	map00053	Metabolism	Carbohydrate metabolism	A0A287IHN6;A0A287J7B3;A0A287N9P3;A0A287PTN6;A0A287QVG8;A0A287UT22;A0A287WJT8;F2CRF8;F2CWQ4	K00434+K17744+K00699
DQ	24	RNA transport	0.00663408	0.00618598	0.0742317	map03013	Genetic Information Processing	Translation	A0A287DZU1;A0A287ELG5;A0A287HKP9;A0A287HNW5;A0A287I2G6;A0A287IGI5;A0A287J643;A0A287LK97;A0A287M0Z7;A0A287MC57;A0A287PPL5;A0A287R0J1;A0A287R961;A0A287RLT0;A0A287TBL7;A0A287U924;F2CZL7;F2D3T5;P34824	K14326+K14301+K14288+K14319+K12881+K14525+K14318+K14304+K14306+K12160+K14297+K14320+K13126+K14307+K03245+K12883+K03236+K14004+K03231
DQ	24	Vitamin B6 metabolism	0.0245902	0.0090554	0.0977983	map00750	Metabolism	Metabolism of cofactors and vitamins	A0A287FFV7;A0A287QEW3;F2CTG8	K05275+K00868+K08681
DQ	24	Monobactam biosynthesis	0.0218978	0.0123782	0.120523	map00261	Metabolism	Biosynthesis of other secondary metabolites	A0A287EUR9;A0A287R930;F2DDI0	K00215+K12524+K13811
DQ	24	Proteasome	0.0108696	0.0133914	0.120523	map03050	Genetic Information Processing	Folding, sorting and degradation	A0A287JF82;A0A287NUW4;A0A287NV02;A0A287TXT8;F2E3X4;M0WZB5	K03038+K02729+K03066+K02728
DQ	24	Cyanoamino acid metabolism	0.0079929	0.0181832	0.15106	map00460	Metabolism	Metabolism of other amino acids	A0A287GAZ8;A0A287GY75;A0A287MFI4;A0A287MFN7;A0A287PHH4;A0A287PTN6;A0A287UT22;F2CRF8;F2E6P9	K01188+K13030+K18592+K00681
DQ	24	Lysine biosynthesis	0.0177515	0.0215227	0.166032	map00300	Metabolism	Amino acid metabolism	A0A287EUR9;A0A287PKS1;A0A287R930	K00215+K10206+K12524
DQ	24	Folate biosynthesis	0.0124224	0.0266952	0.191005	map00790	Metabolism	Metabolism of cofactors and vitamins	A0A287ENL8;A0A287PR15;A0A287Q3I2;A0A287VCZ9	K13950+K13941+K01930
DQ	24	Nicotinate and nicotinamide metabolism	0.0121951	0.0282971	0.191005	map00760	Metabolism	Metabolism of cofactors and vitamins	A0A287K7Y3;A0A287QSH8;A0A287S8T8;F2D5V0	K01240+K03517+K01081+K01950
DQ	24	Propanoate metabolism	0.0116618	0.0325476	0.206773	map00640	Metabolism	Carbohydrate metabolism	A0A287HQG7;A0A287TUE5;A0A287V5H8;A0A287X615	K01899+K11262+K01895+K05605
DQ	24	Riboflavin metabolism	0.0137615	0.0410254	0.238929	map00740	Metabolism	Metabolism of cofactors and vitamins	A0A287S5H9;A0A287U5N5;F2D1J5	K18453+K14652+K20884
DQ	24	Stilbenoid, diarylheptanoid and gingerol biosynthesis	0.00922509	0.0420338	0.238929	map00945	Metabolism	Biosynthesis of other secondary metabolites	A0A287PQ86;A0A287QJ00;F2CPZ9;F2DG28;F2DLA2	K16040+K00517+K13065
DQ	24	Thiamine metabolism	0.0132743	0.0448299	0.242081	map00730	Metabolism	Metabolism of cofactors and vitamins	A0A287MHI9;A0A287TQ66;A0A287WZ40	K00878+K14153+K00939
DQ	48	Ribosome	0.00801425	4.45852e-05	0.00362432	map03010	Genetic Information Processing	Translation	A0A068F6M6;A0A287DWX7;A0A287F7L6;A0A287FQR2;A0A287H9T5;A0A287M355;A0A287MWP3;A0A287PKA3;A0A287PQX2;A0A287Q154;A0A287RTV4;A0A287SIW7;A0A287SLM8;A0A287WTF4;A0A287XV84;A0A287XW13;A0A287XWN6;F2EA93	K02965+K02990+K02894+K02863+K02971+K02920+K02865+K02946+K02891+K02883+K02912+K02951+K02930+K02915+K02916+K02961+K02988+K02969
DQ	48	Photosynthesis	0.0140625	6.65014e-05	0.00362432	map00195	Metabolism	Energy metabolism	A0A287HS68;A0A287HT89;A0A287HWS1;A0A287Q7T0;A0A287SPH2;F2D7P5;F2D976;F2DNU6;F2DT74	K08906+K02636+K02115+K02705+K02692+K02638+K02639+K03541+K02641
DQ	48	Metabolic pathways	0.00350807	0.00125521	0.045606	map01100	Metabolism	Global and overview maps	A0A218LN82;A0A218LNB2;A0A287DXT8;A0A287E0N5;A0A287E330;A0A287E7Z8;A0A287EUR9;A0A287F6F5;A0A287FCS2;A0A287G995;A0A287GXU3;A0A287HC37;A0A287HJJ5;A0A287HT89;A0A287HWS1;A0A287I9U7;A0A287IMN2;A0A287ITT9;A0A287ITX1;A0A287J7B3;A0A287JIK6;A0A287JJ40;A0A287K1J7;A0A287KC14;A0A287KCI6;A0A287KT50;A0A287KT88;A0A287KVD7;A0A287KYQ2;A0A287LWB5;A0A287MIC8;A0A287MU28;A0A287MYS2;A0A287N8Z8;A0A287ND36;A0A287NGC0;A0A…	K03040+K01963+K20279+K09753+K01183+K00700+K00215+K01519+K00655+K00660+K01488+K02267+K02636+K02115+K00472+K00850+K00031+K16818+K01592+K02433+K00011+K03006+K01640+K00430+K13510+K02151+K01807+K00620+K13066+K03147+K10526+K01897+K03848+K00645+K00995+K05278+K11353+K13941+K16055+K02705+K00868+K01953+K18207+K01772+K01054+K01188+K00512+K07418+K01081+K00801+K02692+K01011+K00161+K03644+K05607+K01438+K00895+…
DQ	48	Glutathione metabolism	0.00837209	0.00266075	0.0725055	map00480	Metabolism	Metabolism of other amino acids	A0A287EUT1;A0A287IHN6;A0A287ITT9;A0A287J7B3;A0A287ND36;A0A287P6G9;A0A287QVG8;F2CWQ4;F2DAF3	K00799+K00434+K00031
DQ	48	Ascorbate and aldarate metabolism	0.00776053	0.0112975	0.246286	map00053	Metabolism	Carbohydrate metabolism	A0A287IHN6;A0A287J7B3;A0A287ND36;A0A287P6G9;A0A287QVG8;F2CWQ4;F2E3G1	K00434+K16190
DQ	48	Anthocyanin biosynthesis	0.0243902	0.0204429	0.366561	map00942	Metabolism	Biosynthesis of other secondary metabolites	A0A287GHB8;A0A287GRI5	K12938
DQ	48	Pentose phosphate pathway	0.00732601	0.0235406	0.366561	map00030	Metabolism	Carbohydrate metabolism	A0A287IMN2;A0A287KC14;A0A287LWB5;A0A287UKU5;F2E8F6;M0YDU0	K00850+K01807+K00895+K01783+K01057
DQ	48	Biosynthesis of secondary metabolites	0.00343263	0.0294547	0.401321	map01110	Metabolism	Global and overview maps	A0A218LNB2;A0A287E0N5;A0A287E7Z8;A0A287EUR9;A0A287FCS2;A0A287GXU3;A0A287IMN2;A0A287ITT9;A0A287ITX1;A0A287J7B3;A0A287JIK6;A0A287KC14;A0A287KT88;A0A287LWB5;A0A287MIC8;A0A287MU28;A0A287N8Z8;A0A287ND36;A0A287P6Z4;A0A287PU65;A0A287Q3X4;A0A287R3E7;A0A287R992;A0A287RWE2;A0A287S8T8;A0A287SNS0;A0A287TWD1;A0A287UCK3;A0A287UHQ2;A0A287UJL6;A0A287UKU5;A0A287UT11;A0A287V3D4;A0A287V652;A0A287VFH2;A0A287XAJ7;A0A…	K01963+K09753+K00700+K00215+K00655+K00660+K00850+K00031+K16818+K01592+K00430+K01807+K00620+K13066+K10526+K05278+K08242+K01953+K01772+K01188+K01081+K00801+K00161+K16911+K01438+K13081+K00895+K13030+K11752+K15397+K00939+K01904+K13523+K01681+K09591+K01599+K13070+K09841+K00640+K01476+K10960+K21026+K00083+K01783+K09754+K01057+K01785+K18857
DQ	48	Oxidative phosphorylation	0.00559441	0.0396261	0.420115	map00190	Metabolism	Energy metabolism	A0A287HJJ5;A0A287HWS1;A0A287KYQ2;A0A287PL36;A0A287XB15;F2EFA8;M0US99;M0X6W2	K02267+K02115+K02151+K11353+K03965+K02133+K02134+K01535
DQ	48	Endocytosis	0.00472255	0.0419963	0.420115	map04144	Cellular Processes	Transport and catabolism	A0A287ITX1;A0A287K6P0;A0A287LUR8;A0A287MXY0;A0A287P8D6;A0A287SZF3;A0A287T0X1;A0A287XWZ0;F2CQD4;F2D8K5;F2DGP6;F2E5M4	K12486+K12198+K12190+K07889+K03283+K05755+K12493+K12197+K05747+K07904+K12188
DQ	48	Vitamin B6 metabolism	0.0163934	0.0423969	0.420115	map00750	Metabolism	Metabolism of cofactors and vitamins	A0A287QEW3;F2CTG8	K00868+K08681
DQ	4	Biosynthesis of secondary metabolites	0.00582322	2.45917e-07	2.72968e-05	map01110	Metabolism	Global and overview maps	A0A287EAT6;A0A287EJH4;A0A287FT33;A0A287FX66;A0A287G0Z6;A0A287G2E5;A0A287G616;A0A287GDC5;A0A287GY13;A0A287GY45;A0A287H480;A0A287H4W4;A0A287H504;A0A287HAR4;A0A287HJ16;A0A287HPP9;A0A287I8X6;A0A287ICV4;A0A287J5C9;A0A287JYF3;A0A287K215;A0A287KFG9;A0A287KHB5;A0A287L345;A0A287L777;A0A287LIE1;A0A287M0T6;A0A287MHM9;A0A287MP70;A0A287MU28;A0A287N2J5;A0A287P5E0;A0A287P5K7;A0A287P6E5;A0A287PLM2;A0A287PMV0;A0A…	K00655+K01810+K01115+K01940+K00430+K09754+K15728+K01885+K16085+K15472+K00164+K01490+K13081+K13070+K09841+K01803+K14682+K00620+K00162+K13065+K01658+K14759+K13496+K01835+K00026+K01188+K11778+K08241+K01613+K13066+K01047+K01568+K01953+K05359+K01904+K09838+K00006+K13259+K01681+K08242+K14085+K10046+K00088+K00627+K06126+K13427+K03781+K01807+K01438+K00826+K00895+K17212+K00591+K05278+K02259+K01696+K00083+…
DQ	4	Metabolic pathways	0.00484448	5.30849e-06	0.000294621	map01100	Metabolism	Global and overview maps	A0A0C5CEJ1;A0A0C5G4H2;A0A1C9ZNW3;A0A218LN00;A0A218LNB6;A0A218LNC5;A0A218LNJ5;A0A287DUK0;A0A287E2X7;A0A287EAT6;A0A287EBY5;A0A287EJH4;A0A287F4W8;A0A287FT33;A0A287FX66;A0A287G0Z6;A0A287G2E5;A0A287G616;A0A287GDC5;A0A287GFZ5;A0A287GUF9;A0A287GY22;A0A287GY45;A0A287H3X0;A0A287H480;A0A287H4W4;A0A287HAR4;A0A287HJ16;A0A287HPP9;A0A287I8X6;A0A287I9U7;A0A287ICV4;A0A287IR53;A0A287IX96;A0A287J5C9;A0A287JBA3;A0A…	K02335+K05605+K02109+K03043+K02707+K02711+K02709+K01176+K01183+K00655+K01601+K01810+K02324+K01115+K01940+K00430+K09754+K15728+K01885+K14156+K01784+K00512+K07408+K07418+K00164+K01490+K09841+K01803+K14682+K00620+K00472+K00162+K05283+K13065+K03843+K03006+K01658+K14759+K18592+K00681+K03504+K01595+K13510+K01835+K00026+K01188+K01969+K12669+K01613+K13066+K01047+K00820+K03848+K01568+K01953+K05359+K11353+…
DQ	4	Ribosome	0.00934996	4.81964e-05	0.00178327	map03010	Genetic Information Processing	Translation	A0A125QXZ9;A0A191TDK7;A0A287F0Q4;A0A287F7L6;A0A287FDB5;A0A287FMU1;A0A287GJK1;A0A287IT58;A0A287MQ57;A0A287PKA3;A0A287PQX2;A0A287PXV4;A0A287SLM8;A0A287UHH9;A0A287WJ88;A0A287XRX4;A0A287XWN6;A0A287XXI2;F2D2Y2;F2EAX5;M0X951	K02950+K02986+K02868+K02894+K02963+K02883+K02935+K02984+K02925+K02946+K02891+K02867+K02930+K02881+K02880+K02988+K02882+K02942+K02890
DQ	4	Stilbenoid, diarylheptanoid and gingerol biosynthesis	0.0166052	0.00013174	0.00321209	map00945	Metabolism	Biosynthesis of other secondary metabolites	A0A287G2E5;A0A287J5C9;A0A287PR80;A0A287VL85;A0A287VMD6;A0A287VMM1;A9ZPJ6;F2DJ49;F2DPG1	K09754+K13065+K16040+K17212+K00487
DQ	4	Isoflavonoid biosynthesis	0.0266667	0.000144689	0.00321209	map00943	Metabolism	Biosynthesis of other secondary metabolites	A0A287EGW8;A0A287GHB9;A0A287PR80;A0A287VL85;A0A287XUP2;F2EG22	K13264+K13263+K13262+K13259+K13265
DQ	4	Anthocyanin biosynthesis	0.0487805	0.000196766	0.00341462	map00942	Metabolism	Biosynthesis of other secondary metabolites	A0A287GHB9;F2CQQ5;F2D1X0;F2EG22	K12938+K17193
DQ	4	Phenylpropanoid biosynthesis	0.0081754	0.000215336	0.00341462	map00940	Metabolism	Biosynthesis of other secondary metabolites	A0A287G0Z6;A0A287G2E5;A0A287J5C9;A0A287KHB5;A0A287LIE1;A0A287MU28;A0A287PLM2;A0A287Q3X4;A0A287TWT2;A0A287VL20;A0A287VMM1;A0A287X175;A0A287X5H1;A9ZPJ6;F2DB35;F2DFP6;F2DJ49;F2DPG1;F2DRB7;F2DRI1;F2DUK6;F2E859	K00430+K09754+K13065+K01188+K13066+K01904+K13068+K00083+K12355+K06892+K00487
DQ	4	Phagosome	0.0123001	0.000612823	0.00850292	map04145	Cellular Processes	Transport and catabolism	A0A287HQS2;A0A287L345;A0A287MXJ7;A0A287U041;F2CRK6;F2D8W7;F2DFL5;F2DVS7;F2DWU3;M0XAU9	K00921+K01365+K07375+K02147+K02149+K08517+K07897
DQ	4	Flavonoid biosynthesis	0.0118906	0.000791731	0.00976469	map00941	Metabolism	Biosynthesis of other secondary metabolites	A0A287G2E5;A0A287H504;A0A287J5C9;A0A287SQ56;A0A287VMM1;A0A287VV81;A0A287XUP2;A9ZPJ6;F2DJ49;F2DPG1	K09754+K13081+K13065+K13080+K05278+K13082+K08695+K00487
DQ	4	Biosynthesis of amino acids	0.0071966	0.00114397	0.0126981	map01230	Metabolism	Global and overview maps	A0A287FX66;A0A287HJ16;A0A287HPP9;A0A287I8X6;A0A287JYF3;A0A287P6E5;A0A287PU20;A0A287RGY4;A0A287UC63;A0A287UHK7;A0A287UKD2;A0A287WVK2;F2CQG3;F2CQH7;F2CRM1;F2D751;F2DEL2;F2DWJ2;F2E101;M0UL54;M0W661;M0YB74	K01940+K01803+K14682+K00620+K01658+K05359+K01681+K14085+K01807+K01438+K00826+K01696+K00145+K00872+K00789+K00133+K01649+K01620+K00891
DQ	4	Flavone and flavonol biosynthesis	0.0254777	0.00223767	0.0214627	map00944	Metabolism	Biosynthesis of other secondary metabolites	A0A287EGW8;A0A287MU28;A0A287SQ56;F2DUK6	K13264+K05279+K13080
DQ	4	Benzoxazinoid biosynthesis	0.0190114	0.00232029	0.0214627	map00402	Metabolism	Biosynthesis of other secondary metabolites	A0A287PR80;A0A287VL85;F2CWX5;F2DFP6;M0VMP1	K13230+K13227+K13229
DQ	4	Ubiquinone and other terpenoid-quinone biosynthesis	0.0123239	0.003873	0.0330694	map00130	Metabolism	Metabolism of cofactors and vitamins	A0A287K215;A0A287PLM2;A0A287SWX6;A0A287VPF5;F2D3X4;F2DJ49;F2DPG1	K14759+K01904+K06126+K00591+K06127+K00487
DQ	4	Arginine biosynthesis	0.0128205	0.0060556	0.0480123	map00220	Metabolism	Amino acid metabolism	A0A287FX66;A0A287HPP9;A0A287I8X6;A0A287T5B1;A0A287UHK7;F2CQG3	K01940+K14682+K00620+K13427+K01438+K00145
DQ	4	Valine, leucine and isoleucine degradation	0.0109546	0.00722527	0.0525665	map00280	Metabolism	Amino acid metabolism	A0A0C5G4H2;A0A287LIE1;A0A287RGY4;A0A287UKD2;A0A287W7I7;F2DET2;M0YT83	K05605+K01969+K14085+K00826+K00020+K07511
DQ	4	Pyruvate metabolism	0.00864304	0.00757716	0.0525665	map00620	Metabolism	Carbohydrate metabolism	A0A287ICV4;A0A287KKD6;A0A287L777;A0A287RGY4;A0A287SRZ2;A0A287U3W0;A0A287W7L3;F2CZV8;F2DEL2;F2DVS2	K00162+K01595+K00026+K14085+K00627+K01512+K01638+K01649+K18881
DQ	4	SNARE interactions in vesicular transport	0.0156863	0.0121625	0.0773039	map04130	Genetic Information Processing	Folding, sorting and degradation	A0A023ZT67;A0A287MQ57;A0A287MQK1;F2DFL5	K08486+K08500+K08498+K08516+K08517
DQ	4	2-Oxocarboxylic acid metabolism	0.00894855	0.0132718	0.0773039	map01210	Metabolism	Global and overview maps	A0A287HPP9;A0A287I8X6;A0A287PU20;A0A287UHK7;A0A287UKD2;F2CQG3;F2D751;F2DEL2	K14682+K00620+K01681+K01438+K00826+K00145+K00133+K01649
DQ	4	Glutathione metabolism	0.00837209	0.0132723	0.0773039	map00480	Metabolism	Metabolism of other amino acids	A0A287EAT6;A0A287FH00;A0A287K5G3;A0A287P715;A0A287RT76;A0A287V2U2;A0A287WH04;F2CSD6;F2CVA6	K00434+K00799+K18592+K00681+K10807
DQ	4	Ascorbate and aldarate metabolism	0.00886918	0.0139286	0.0773039	map00053	Metabolism	Carbohydrate metabolism	A0A287EAT6;A0A287RGY4;A0A287RT76;A0A287RXR1;A0A287WH04;B3DFH0;F2CXS0;F2DHN0	K00434+K14085+K10046+K10047+K19642
DQ	4	Arginine and proline metabolism	0.00993377	0.0192068	0.101522	map00330	Metabolism	Amino acid metabolism	A0A287EGW8;A0A287GXR2;A0A287I9U7;A0A287RGY4;A0A287T5B1;M0UXL2	K14329+K01426+K00472+K14085+K13427+K10536
DQ	4	Tryptophan metabolism	0.00824499	0.0291889	0.147271	map00380	Metabolism	Amino acid metabolism	A0A287GXR2;A0A287GY22;A0A287H480;A0A287RGY4;A0A287T8N7;A0A287VJK9;M0YT83	K01426+K07408+K00164+K14085+K03781+K11816+K07511
DQ	4	Endocytosis	0.00590319	0.0324758	0.156731	map04144	Cellular Processes	Transport and catabolism	A0A287ECU6;A0A287EG05;A0A287FNM2;A0A287FT33;A0A287GPR2;A0A287P5E7;A0A287QTI0;A0A287S2K7;A0A287SZF3;A0A287XWZ0;F2CY16;F2D106;F2DWU3;F2E1V6;M0XAU9	K12486+K07904+K01528+K01115+K05747+K12185+K03283+K05755+K12197+K18441+K12195+K07897
DQ	4	Phenylalanine, tyrosine and tryptophan biosynthesis	0.0093985	0.0382373	0.176847	map00400	Metabolism	Amino acid metabolism	A0A287JYF3;A0A287P6E5;A0A287WVK2;F2DWJ2;M0W661	K01658+K05359+K01696+K00891
DQ	8	Biosynthesis of secondary metabolites	0.0061297	9.80438e-08	1.15692e-05	map01110	Metabolism	Global and overview maps	A0A1M4LV24;A0A218LNB2;A0A287DUD2;A0A287E0U3;A0A287E136;A0A287E159;A0A287E7Z8;A0A287EFR9;A0A287FGW7;A0A287G0Z6;A0A287G658;A0A287GH39;A0A287GI79;A0A287GPW6;A0A287GXL9;A0A287GY13;A0A287GY45;A0A287GYH5;A0A287HZ31;A0A287ICV4;A0A287IN78;A0A287INL5;A0A287IQT8;A0A287ITT2;A0A287ITT9;A0A287IVE1;A0A287JMR1;A0A287KM36;A0A287KUQ5;A0A287L4B8;A0A287LSE9;A0A287LTL6;A0A287M5E8;A0A287M875;A0A287MFI4;A0A287MGG7;A0A…	K01652+K01963+K00844+K00430+K11517+K00700+K00981+K01115+K13065+K18880+K00222+K04124+K16085+K15472+K15919+K00873+K00162+K00276+K00030+K19269+K00031+K10775+K00218+K00606+K01648+K01599+K03809+K00006+K01623+K08081+K01188+K08233+K09753+K14423+K01953+K00966+K10206+K15397+K00454+K12524+K16911+K13030+K00699+K05349+K00517+K13260+K13496+K14595+K06126+K00167+K13493+K10527+K13223+K00161+K13035+K21026+K00655+…
DQ	8	Metabolic pathways	0.00507835	3.18323e-06	0.000187811	map01100	Metabolism	Global and overview maps	A0A1M4LV24;A0A218LNB2;A0A218LND5;A0A218LNJ5;A0A287DUD2;A0A287E0U3;A0A287E136;A0A287E159;A0A287E330;A0A287E7S0;A0A287E7Z8;A0A287EFR9;A0A287EG36;A0A287EP64;A0A287FDY1;A0A287FFV7;A0A287FGW7;A0A287G0Z6;A0A287G5N8;A0A287G658;A0A287GFM8;A0A287GI79;A0A287GPW6;A0A287GTM5;A0A287GY22;A0A287GY45;A0A287GYH5;A0A287GZU0;A0A287HC37;A0A287HG34;A0A287HZ31;A0A287ICV4;A0A287ILZ1;A0A287IN78;A0A287INL5;A0A287IQT8;A0A…	K01652+K01963+K05575+K02709+K00844+K00430+K11517+K01183+K00512+K07418+K00700+K00981+K01583+K00253+K00028+K05275+K01115+K17398+K13065+K00294+K00222+K02148+K07408+K15919+K01488+K00943+K00873+K00162+K00130+K00276+K00030+K19269+K00759+K00031+K14379+K10775+K01251+K00218+K13800+K03504+K00606+K01648+K01599+K01464+K01623+K08081+K01188+K02717+K09753+K14423+K11153+K09480+K11717+K01953+K00966+K10206+K11353+…
DQ	8	Vitamin B6 metabolism	0.0491803	6.10635e-06	0.000240183	map00750	Metabolism	Metabolism of cofactors and vitamins	A0A287FFV7;A0A287NMU1;A0A287UCH3;F2CTG8;F2DLJ7;F2DTH8	K05275+K06215+K00275+K08681
DQ	8	Porphyrin and chlorophyll metabolism	0.0113154	0.00459223	0.135471	map00860	Metabolism	Metabolism of cofactors and vitamins	A0A287JMR1;A0A287L4B8;A0A287S013;A0A287V522;F2CPP1;F2DLQ0;M0WS88;P13653	K00218+K01599+K00699+K10960+K13071+K13606
DQ	8	Citrate cycle (TCA cycle)	0.0108844	0.00575826	0.135895	map00020	Metabolism	Carbohydrate metabolism	A0A287ICV4;A0A287INL5;A0A287ITT2;A0A287ITT9;A0A287KUQ5;A0A287TWD1;A0A287WV64;F2CS40	K00162+K00030+K00031+K01648+K00161+K00627+K01681
DQ	8	Photosynthesis	0.0109375	0.00927775	0.15744	map00195	Metabolism	Energy metabolism	A0A218LNJ5;A0A287MVG8;A0A287Q7T4;A0A287Q8G3;A0A287SPH2;A0A287U4S6;A0A287V0L0	K02709+K02717+K02706+K02705+K02692+K02112+K03541
DQ	8	Isoflavonoid biosynthesis	0.0177778	0.00933966	0.15744	map00943	Metabolism	Biosynthesis of other secondary metabolites	A0A287SEU4;A0A287XUP2;F2D256;F2EG22	K13260+K13265+K13258+K13263
DQ	8	Photosynthesis - antenna proteins	0.0217391	0.013998	0.205031	map00196	Metabolism	Energy metabolism	A0A287RGX3;A0A287TVF2;A0A287V6Q2	K08908+K08909+K08912
DQ	8	Carbon metabolism	0.00607815	0.0156379	0.205031	map01200	Metabolism	Global and overview maps	A0A218LNB2;A0A287DUD2;A0A287E136;A0A287E159;A0A287FDY1;A0A287GYH5;A0A287HZ31;A0A287ICV4;A0A287INL5;A0A287IQT8;A0A287ITT2;A0A287ITT9;A0A287M5E8;A0A287TWD1;A0A287WV64;A0A287XDV1;F2CS40;F2CX32;F2CZV8;F2DAX3;F2DSX3	K01963+K00844+K11517+K00028+K15919+K00873+K00162+K00030+K19269+K00031+K01623+K00161+K00627+K00948+K01681+K01638+K00640+K13034
DQ	8	Phenylpropanoid biosynthesis	0.00631735	0.0201316	0.237553	map00940	Metabolism	Biosynthesis of other secondary metabolites	A0A287E0U3;A0A287EAH0;A0A287G0Z6;A0A287G658;A0A287IVE1;A0A287MFI4;A0A287N8S9;A0A287R6C5;A0A287SCF7;A0A287SGG6;A0A287V522;A0A287X922;F2CYB5;F2D1D4;F2DB86;F2DG28;Q42835	K00430+K12355+K13065+K10775+K01188+K09753+K05349
DQ	8	Arginine and proline metabolism	0.00993377	0.0234991	0.248427	map00330	Metabolism	Amino acid metabolism	A0A287EG36;A0A287GFM8;A0A287GXR2;A0A287S5R8;F2DNA9;M0UXL2	K01583+K00294+K01426+K01476+K10536
DQ	8	One carbon pool by folate	0.0165746	0.0283677	0.248427	map00670	Metabolism	Metabolism of cofactors and vitamins	A0A287Q1V2;F2CWR5;F2DT98	K01433+K01934
DQ	8	Phagosome	0.00861009	0.0296912	0.248427	map04145	Cellular Processes	Transport and catabolism	A0A287GTM5;A0A287JQ64;A0A287WSG9;B4ESF1;F2DFL5;F2DLZ9;M0XAU9	K02148+K08057+K00921+K01365+K08517+K07897
DQ	8	Biosynthesis of amino acids	0.00588813	0.0313121	0.248427	map01230	Metabolism	Global and overview maps	A0A1M4LV24;A0A287HZ31;A0A287INL5;A0A287ITT2;A0A287ITT9;A0A287M5E8;A0A287PKS1;A0A287R930;A0A287XCJ6;A0A287XDV1;F2CS40;F2CX32;F2D4Y1;F2DAX3;F2DMU6;F2DNA9;F2DSX3;F2E2C7	K01652+K00873+K00030+K00031+K01623+K10206+K12524+K06001+K00948+K01681+K00052+K00640+K01626+K01476+K13034+K00872
DQ	8	Glycine, serine and threonine metabolism	0.00849515	0.0315798	0.248427	map00260	Metabolism	Amino acid metabolism	A0A287GYH5;A0A287ILZ1;A0A287IN78;A0A287R930;A0A287XCJ6;A5HUN0;F2E2C7	K15919+K00130+K00276+K12524+K06001+K12235+K00872
DQ	8	Pantothenate and CoA biosynthesis	0.0107239	0.0473609	0.338898	map00770	Metabolism	Metabolism of cofactors and vitamins	A0A1M4LV24;A0A287ENK9;A0A287KM36;A0A287LTY8	K01652+K06133+K00606+K01464
DQ	8	Diterpenoid biosynthesis	0.00919118	0.0488244	0.338898	map00904	Metabolism	Metabolism of terpenoids and polyketides	A0A287GXL9;A0A287GY13;A0A287GY45;F2D8U3;F2DZK7	K04124+K16085+K16084+K04122
XL	1	Ribosome	0.0146928	3.74911e-09	4.49894e-07	map03010	Genetic Information Processing	Translation	A0A068F6M6;A0A109YHU3;A0A218LNC3;A0A218LNC6;A0A218LNK6;A0A287DWL7;A0A287DXH2;A0A287EZF7;A0A287FDB5;A0A287FMU1;A0A287GWN7;A0A287H9T5;A0A287I0Y4;A0A287ILH7;A0A287IT58;A0A287J563;A0A287LL06;A0A287MWM4;A0A287P2Y9;A0A287Q154;A0A287RUX0;A0A287T8J6;A0A287UEF8;A0A287VJR8;A0A287XRX4;F2CS23;F2CUI5;F2CUZ1;F2D810;F2DLH9;F2E1F3;M0UVA2;M0VYX8	K02965+K02959+K02878+K02994+K02982+K02940+K02874+K02984+K02963+K02883+K02922+K02971+K02951+K02915+K02871+K02975+K02945+K02936+K02884+K02969+K02896+K02864+K02876+K02906+K02882+K02895+K02957
XL	1	Biosynthesis of secondary metabolites	0.00711046	2.10163e-07	1.26098e-05	map01110	Metabolism	Global and overview maps	A0A1M4LV24;A0A218LNB2;A0A287DW69;A0A287DY57;A0A287E653;A0A287E7Z8;A0A287E8I8;A0A287EAN1;A0A287EBQ9;A0A287EFR9;A0A287ETZ7;A0A287F278;A0A287FF62;A0A287FQF9;A0A287G0Z6;A0A287G451;A0A287G487;A0A287G8M3;A0A287G9L0;A0A287G9T5;A0A287GQW9;A0A287GY21;A0A287GY75;A0A287GYA8;A0A287H504;A0A287HQG7;A0A287HZ31;A0A287I4I9;A0A287IBR8;A0A287IIZ4;A0A287IQT8;A0A287J8M4;A0A287K5I9;A0A287KB18;A0A287KG64;A0A287KNU4;A0A…	K01652+K01963+K00475+K00826+K01188+K00700+K13493+K01807+K00640+K00981+K01061+K01772+K09755+K05278+K00430+K00827+K00002+K03841+K13081+K00850+K05356+K16085+K15472+K13030+K01899+K00873+K11517+K13065+K05894+K19269+K00422+K10703+K01568+K01648+K06444+K01835+K01599+K00031+K01661+K00517+K00991+K13544+K00940+K01904+K00276+K00454+K01803+K01945+K00939+K09753+K15397+K01062+K01081+K09835+K14455+K00167+K01586+…
XL	1	Photosynthesis - antenna proteins	0.0434783	3.84407e-05	0.00153763	map00196	Metabolism	Energy metabolism	A0A287HT18;A0A287S128;A0A287TFK2;F2CW18;M0XX43;Q9SDM1	K08914+K08913+K08912+K08911+K14172+K08907
XL	1	Metabolic pathways	0.00574655	0.000105501	0.00316503	map01100	Metabolism	Global and overview maps	A0A1M4LV24;A0A218LN82;A0A218LNB2;A0A218LNI4;A0A287DW69;A0A287DXT8;A0A287DY57;A0A287E5R8;A0A287E653;A0A287E7A3;A0A287E7Z8;A0A287E8I8;A0A287EAN1;A0A287EBQ9;A0A287EFR9;A0A287EG36;A0A287ETZ7;A0A287F278;A0A287F6F5;A0A287FF62;A0A287FHA1;A0A287FQF9;A0A287FQG4;A0A287FW00;A0A287G0Z6;A0A287G451;A0A287G487;A0A287G8M3;A0A287G9T5;A0A287GE75;A0A287GLK5;A0A287GS91;A0A287GTM5;A0A287GUF9;A0A287GY22;A0A287H3X0;A0A…	K01652+K03040+K01963+K05581+K00475+K20279+K00826+K03878+K01188+K00020+K00700+K04628+K01807+K00640+K00981+K01583+K01061+K01772+K01519+K09755+K17108+K05278+K00058+K03015+K00430+K00827+K00011+K00002+K03841+K00850+K01213+K07408+K07418+K00512+K01937+K02148+K01784+K01001+K00943+K01899+K08914+K00873+K11517+K00472+K00059+K13065+K05894+K03644+K19269+K01183+K00759+K05283+K00422+K01193+K01466+K03006+K01568+…
XL	1	Flavonoid biosynthesis	0.0142687	0.000453067	0.0108736	map00941	Metabolism	Biosynthesis of other secondary metabolites	A0A287DW69;A0A287FQF9;A0A287G9L0;A0A287H504;A0A287IBR8;A0A287KNU4;A0A287MW65;A0A287SBR8;A0A287V3B2;A0A287V3T6;A0A287VV81;F2E8M0	K00475+K05278+K13081+K13065+K05277
XL	1	Phenylpropanoid biosynthesis	0.00891862	0.00115809	0.0202111	map00940	Metabolism	Biosynthesis of other secondary metabolites	A0A287E653;A0A287FF62;A0A287G0Z6;A0A287IBR8;A0A287KG64;A0A287LT85;A0A287M741;A0A287MGQ7;A0A287MW65;A0A287P3P4;A0A287PHH4;A0A287PLM2;A0A287R6C5;A0A287SBR8;A0A287SRA3;A0A287WYD2;A0A287X5H1;F2CR03;F2CTB8;F2CWD8;F2D3Z0;F2DUK6;F2E479;F2E859	K01188+K09755+K00430+K13065+K09756+K01904+K09753+K12355+K06892+K13066
XL	1	Phagosome	0.0135301	0.00117898	0.0202111	map04145	Cellular Processes	Transport and catabolism	A0A287GTM5;A0A287JHQ6;A0A287L129;A0A287L345;A0A287SDB5;A0A287TRC3;A0A287WSG9;A0A287X6A1;F2DEK7;F2DFL5;F2DLZ9	K02148+K01365+K02146+K07342+K00921+K07897+K08517
XL	1	Valine, leucine and isoleucine degradation	0.0140845	0.00246006	0.0369008	map00280	Metabolism	Amino acid metabolism	A0A287DY57;A0A287E7A3;A0A287G451;A0A287QDY2;A0A287T869;A0A287UE12;A0A287V5X7;F2DET2;M0ZCK2	K00826+K00020+K00827+K01968+K00167+K05607+K07513+K01969+K05605
XL	1	Propanoate metabolism	0.0174927	0.00454096	0.0605462	map00640	Metabolism	Carbohydrate metabolism	A0A218LNB2;A0A287HQG7;A0A287T869;A0A287UAN6;A0A287V5H8;M0ZCK2	K01963+K01899+K00167+K01900+K01895+K05605
XL	1	Tyrosine metabolism	0.0129241	0.00691317	0.0759913	map00350	Metabolism	Amino acid metabolism	A0A287J8M4;A0A287PNM7;A0A287T604;A0A287VI00;A0A287XHN0;F2CV61;F2DAC4;F2DBY3	K00422+K00276+K14455+K01592+K07253+K00457+K00001
XL	1	Carbon metabolism	0.00752533	0.00696587	0.0759913	map01200	Metabolism	Global and overview maps	A0A218LNB2;A0A287EAN1;A0A287EBQ9;A0A287FQG4;A0A287G8M3;A0A287G9T5;A0A287HQG7;A0A287HZ31;A0A287I4I9;A0A287IQT8;A0A287KC96;A0A287L809;A0A287LNW0;A0A287PS19;A0A287T604;A0A287UAN6;A0A287UC63;A0A287V5H8;A0A287VNE8;F2CZV8;F2D1J2;F2DBE3;F2E101;M0VN24;M0YDU0;M0ZCK2	K01963+K01807+K00640+K00058+K03841+K00850+K01899+K00873+K11517+K19269+K00029+K00031+K01455+K01803+K14455+K01900+K01895+K01738+K01638+K03781+K01637+K01057+K05605
XL	1	Lipoic acid metabolism	0.0512821	0.0130015	0.1273	map00785	Metabolism	Metabolism of cofactors and vitamins	A0A287IL15;A0A287UC51	K03644
XL	1	Phenylalanine metabolism	0.0123894	0.0137908	0.1273	map00360	Metabolism	Amino acid metabolism	A0A287P3P4;A0A287PLM2;A0A287PNM7;A0A287T604;A0A287XHN0;F2CV61;F2DAC4	K01904+K00276+K14455+K07253+K00457
XL	1	Isoquinoline alkaloid biosynthesis	0.0151976	0.016205	0.1389	map00950	Metabolism	Biosynthesis of other secondary metabolites	A0A287J8M4;A0A287PNM7;A0A287T604;A0A287VI00;A0A287X6K1	K00422+K00276+K14455+K01592+K13384
XL	1	Endocytosis	0.00747737	0.020276	0.162208	map04144	Cellular Processes	Transport and catabolism	A0A287F2D7;A0A287KWP0;A0A287LC79;A0A287MXV3;A0A287NTU9;A0A287P8D6;A0A287SZF3;A0A287US68;A0A287WKP4;A0A287X6A1;A0A287X931;A0A287XWZ0;F2CV92;F2CVV5;F2D5Y4;F2DEK7;F2DLZ9;F2DUX3;F2E5M4	K19367+K11866+K19476+K18443+K10365+K03283+K05755+K01528+K12489+K07897+K07904+K12197+K12486+K10396
XL	1	RNA degradation	0.00748752	0.0231394	0.173545	map03018	Genetic Information Processing	Folding, sorting and degradation	A0A287ECL7;A0A287G9T5;A0A287GTV7;A0A287H0D3;A0A287IC60;A0A287LP94;A0A287P1S4;A0A287SIR9;A0A287T3G5;A0A287UCV3;A0A287US11;A0A287V3N5;A0A287VC95;A0A287WTW4;A0A287WV15;A0A287WXV3;F2CX56;F2DB39	K04077+K00850+K12627+K12625+K14442+K12608+K12606+K12614+K12599+K12598+K12613+K12621+K12589+K13126+K12587+K12623
XL	1	Stilbenoid, diarylheptanoid and gingerol biosynthesis	0.0110701	0.0349423	0.246651	map00945	Metabolism	Biosynthesis of other secondary metabolites	A0A287IBR8;A0A287LTP7;A0A287MW65;A0A287SBR8;A0A287SES9;A0A287VL85	K13065+K00517+K16040
XL	1	Spliceosome	0.00705329	0.0379813	0.253209	map03040	Genetic Information Processing	Transcription	A0A287F1U7;A0A287F6Y6;A0A287GLY6;A0A287GTV7;A0A287H315;A0A287IC60;A0A287MNB2;A0A287NTX1;A0A287P8D6;A0A287TQV5;A0A287U5F3;A0A287UZ23;A0A287WTW4;A0A287X019;F2DB39;F2DLQ1;F2DP88;F2E5M4	K11093+K12857+K12836+K12627+K12881+K12625+K12879+K12837+K03283+K12842+K11087+K12896+K12621+K12885+K12623+K11094+K11086
XL	24	Ribosome	0.0124666	3.62936e-07	4.17377e-05	map03010	Genetic Information Processing	Translation	A0A287DWD3;A0A287EZF7;A0A287FDB5;A0A287GEM0;A0A287I2W7;A0A287ISE0;A0A287IT90;A0A287M355;A0A287MWM4;A0A287PKA3;A0A287PXM5;A0A287S8Z2;A0A287SYJ8;A0A287TFF5;A0A287THT9;A0A287UEF8;A0A287WA10;A0A287X905;A0A287XRX4;A0A287XW13;F2CUZ1;F2D2Y2;F2D810;F2E1G7;M0WX49;M0X4T7;M0X951;M0XVQ7	K02948+K02984+K02963+K02903+K02958+K02893+K02920+K02975+K02946+K02931+K02932+K02945+K02884+K02940+K02863+K02883+K02961+K02864+K02942+K02876+K02908+K02922+K02890+K02882
XL	24	Biosynthesis of secondary metabolites	0.00570063	0.000848573	0.0383723	map01110	Metabolism	Global and overview maps	A0A287DXA6;A0A287DY57;A0A287E136;A0A287E4I7;A0A287EDT2;A0A287EFR9;A0A287EUN8;A0A287F405;A0A287F4F3;A0A287G2E5;A0A287G658;A0A287GQW9;A0A287GY45;A0A287GYA8;A0A287GYH4;A0A287HE12;A0A287HR72;A0A287HRP7;A0A287HYY1;A0A287HZ31;A0A287ILC8;A0A287IRW8;A0A287JT14;A0A287K5I9;A0A287KIF1;A0A287KJF7;A0A287KKA6;A0A287KPN2;A0A287L0G7;A0A287LSE9;A0A287M2R6;A0A287MFI4;A0A287MHM9;A0A287MKT2;A0A287MQA9;A0A287N8P7;A0A…	K13600+K00826+K11517+K15747+K18010+K00981+K00430+K21026+K00703+K09754+K13065+K05356+K16085+K15472+K15919+K10775+K01188+K00514+K00873+K01785+K00794+K10703+K11808+K13259+K01652+K06444+K03809+K01803+K08241+K00286+K20860+K14423+K13544+K01953+K08081+K00006+K05278+K04124+K08242+K15397+K00588+K09753+K13030+K00699+K00819+K00688+K00928+K00167+K01807+K11752+K01592+K11778+K02259+K01817+K00939+K13493+K05894+…
XL	24	Phenylpropanoid biosynthesis	0.00854701	0.00100102	0.0383723	map00940	Metabolism	Biosynthesis of other secondary metabolites	A0A287EUN8;A0A287G2E5;A0A287G658;A0A287HE12;A0A287HR72;A0A287HRP7;A0A287JT14;A0A287MFI4;A0A287MQA9;A0A287PHH4;A0A287RQY1;A0A287RSS8;A0A287RWB0;A0A287SCJ9;A0A287SRA3;A0A287X804;F2CV30;F2CZS1;F2D4S5;F2DRB7;F2DZ09;F2ECQ4;M0VCJ6	K00430+K09754+K13065+K10775+K01188+K00588+K09753
XL	24	Oxidative phosphorylation	0.00909091	0.00726627	0.198012	map00190	Metabolism	Energy metabolism	A0A218LNG7;A0A287EYG6;A0A287FRJ3;A0A287HPE0;A0A287L2M0;A0A287PVL0;A0A287WEJ7;F2CVI3;F2CZ44;F2DBC9;M0US99;M0X6W2;M0X743	K02109+K03878+K03955+K03937+K01507+K03963+K02259+K02132+K02134+K01535+K00417
XL	24	Selenocompound metabolism	0.0166113	0.00860921	0.198012	map00450	Metabolism	Metabolism of other amino acids	A0A287EG58;A0A287MLK3;A9YZV9;F2CPM8;F2E705	K08247+K00384+K01739+K01761
XL	24	Benzoxazinoid biosynthesis	0.0152091	0.0241644	0.41274	map00402	Metabolism	Biosynthesis of other secondary metabolites	A0A287KKA6;A0A287S013;A0A287XT07;F2E875	K13230+K13227
XL	24	Metabolic pathways	0.00477766	0.0278194	0.41274	map01100	Metabolism	Global and overview maps	A0A218LNG7;A0A287DXA6;A0A287DY57;A0A287E136;A0A287E4I7;A0A287E7A3;A0A287E8D1;A0A287EDT2;A0A287EFR9;A0A287EUN8;A0A287EYG6;A0A287F136;A0A287F4F3;A0A287FHA1;A0A287FRJ3;A0A287G2E5;A0A287G658;A0A287GMQ0;A0A287GTG7;A0A287GUF9;A0A287GY45;A0A287GYH4;A0A287H9K1;A0A287HE12;A0A287HPE0;A0A287HR72;A0A287HRP7;A0A287HT89;A0A287HYY1;A0A287HZ31;A0A287I8G7;A0A287IL15;A0A287ILC8;A0A287ILL0;A0A287IRA5;A0A287IRW8;A0A…	K02109+K13600+K00826+K11517+K15747+K00020+K01176+K18010+K00981+K00430+K03878+K01230+K00703+K17108+K03955+K09754+K13065+K00972+K10712+K01784+K00512+K15919+K02701+K03937+K10775+K01188+K02636+K00514+K00873+K06119+K03644+K01785+K03637+K01183+K00794+K00750+K03006+K02717+K00029+K14156+K13800+K11808+K01595+K01652+K06444+K01184+K01803+K00878+K00286+K20860+K08916+K14423+K01953+K08081+K15920+K00831+K05278+…
XL	24	Porphyrin and chlorophyll metabolism	0.00990099	0.0287123	0.41274	map00860	Metabolism	Metabolism of cofactors and vitamins	A0A287DXA6;A0A287EDT2;A0A287NIS7;A0A287S013;A0A287WEJ7;A0A287XT07;F2E875	K13600+K18010+K13544+K00699+K02259
XL	24	Amino sugar and nucleotide sugar metabolism	0.00708833	0.0434416	0.555087	map00520	Metabolism	Carbohydrate metabolism	A0A0U2GJ84;A0A0U2GJL1;A0A287GMQ0;A0A287GUF9;A0A287IRA5;A0A287MQG7;A0A287PI54;A0A287PM99;A0A287Y1L0;F2CYF9;F2DH61;F2DJR4;F2E2A2	K13379+K00972+K01784+K01183+K15920+K20547+K00963+K13648+K12448
XL	48	Ribosome	0.0115761	2.33898e-07	2.68983e-05	map03010	Genetic Information Processing	Translation	A0A218LN31;A0A218LNC3;A0A287FMU1;A0A287G5M7;A0A287GJK1;A0A287GK97;A0A287I0Y4;A0A287IAX1;A0A287IT90;A0A287L587;A0A287M0F4;A0A287MT79;A0A287MWN1;A0A287PS10;A0A287VCG8;A0A287WRL8;A0A287XRX4;A0A287XW13;F2CPX0;F2CSC5;F2CUZ1;F2DVU2;F2E1F3;F2E1G7;M0UVA2;M0XWV5	K02887+K02878+K02883+K02973+K02935+K02921+K02951+K02918+K02984+K02909+K02865+K02979+K02998+K02939+K02873+K02961+K02864+K02885+K02882+K02908+K02895+K02942
XL	48	Photosynthesis	0.0171875	2.37008e-05	0.00136279	map00195	Metabolism	Energy metabolism	A0A218LNC5;A0A218LNC8;A0A287DYT9;A0A287EBB4;A0A287MVG8;A0A287Q8G3;A0A287SIR1;A0A287SPH2;F2D7P5;F2D976;P05337	K02711+K02691+K02111+K02689+K02717+K02705+K02641+K02692+K02638+K02639+K02703
XL	48	Photosynthesis - antenna proteins	0.0362319	0.000146405	0.0056122	map00196	Metabolism	Energy metabolism	A0A287HQ76;A0A287HT18;A0A287S128;A0A287TFK8;F2CQR8	K08908+K08914+K08913+K08912+K08917
XL	48	Metabolic pathways	0.00457719	0.000712546	0.0170071	map01100	Metabolism	Global and overview maps	A0A0C5CEJ1;A0A0X9V2N7;A0A191TDJ4;A0A191TDL0;A0A218LNC5;A0A218LNC8;A0A218LNI4;A0A287DXT8;A0A287DYT9;A0A287E653;A0A287E656;A0A287E8I8;A0A287EBB4;A0A287EBY5;A0A287EH11;A0A287EQS1;A0A287ESH4;A0A287EUH6;A0A287EX42;A0A287EYG6;A0A287F2Z4;A0A287F4W8;A0A287FH37;A0A287FHA1;A0A287G616;A0A287G995;A0A287G9T5;A0A287GLK5;A0A287H3P6;A0A287H893;A0A287HT18;A0A287I9U7;A0A287ICV4;A0A287IEF5;A0A287INL5;A0A287IRE0;A0A…	K02335+K05579+K00412+K03881+K02711+K02691+K05581+K20279+K02111+K01188+K18207+K04628+K02689+K01601+K01074+K01897+K08081+K17398+K00847+K03878+K00472+K02324+K15919+K00058+K17108+K15728+K01183+K00850+K07408+K07418+K00512+K00276+K00430+K08914+K00162+K01895+K00030+K00079+K00626+K00859+K01809+K03504+K01081+K03006+K02151+K01599+K00281+K01176+K12657+K00620+K02717+K01648+K00480+K00940+K01953+K16055+K09480+…
XL	48	Oxidative phosphorylation	0.00979021	0.00073944	0.0170071	map00190	Metabolism	Energy metabolism	A0A0X9V2N7;A0A191TDJ4;A0A191TDL0;A0A218LNI4;A0A287DYT9;A0A287EYG6;A0A287FY63;A0A287KYQ2;A0A287L2M0;A0A287PL36;A0A287VM63;F2CQP9;M0US99;M0X6W2	K05579+K00412+K03881+K05581+K02111+K03878+K01535+K02151+K01507+K11353+K02265+K02135+K02134
XL	48	Spliceosome	0.00744514	0.00236189	0.0452696	map03040	Genetic Information Processing	Transcription	A0A287G9K8;A0A287GTV7;A0A287I253;A0A287KSF1;A0A287L2M0;A0A287MBL6;A0A287P2N3;A0A287PA72;A0A287QTI0;A0A287T032;A0A287VTJ1;A0A287VXQ8;A0A287WPM1;F2CR90;F2DGI1;F2DGM0;F2DLQ1;F2E5M4;F2EHS9	K12622+K12627+K12830+K12861+K12662+K12741+K12835+K12826+K03283+K11092+K12872+K12896+K12822+K12885+K12823+K11094+K12818
XL	48	Glycine, serine and threonine metabolism	0.0109223	0.0030995	0.0461863	map00260	Metabolism	Amino acid metabolism	A0A287FH37;A0A287H3P6;A0A287LG29;A0A287RTM6;A0A287T446;A0A287XHZ2;F2CYZ1;F2DDV8;Q40024	K15919+K00058+K00276+K00281+K00306+K15893+K00499+K02437+K00130
XL	48	Anthocyanin biosynthesis	0.0365854	0.00321296	0.0461863	map00942	Metabolism	Biosynthesis of other secondary metabolites	A0A287GHB9;F2CQQ5;F2D6L6	K12938+K17193
XL	48	RNA degradation	0.00707155	0.00640589	0.081853	map03018	Genetic Information Processing	Folding, sorting and degradation	A0A287G9K8;A0A287G9T5;A0A287GKP9;A0A287GTV7;A0A287N9G2;A0A287NFB7;A0A287P1S4;A0A287R691;A0A287R8E3;A0A287UCV3;A0A287VC95;A0A287W4I4;F2CUT8;F2CX56;F2D1S2;F2DY57;F2EF07	K12622+K00850+K11600+K12627+K12586+K12598+K12608+K13126+K12614+K12587+K01689
XL	48	Fructose and mannose metabolism	0.00774443	0.0331775	0.366047	map00051	Metabolism	Carbohydrate metabolism	A0A287EX42;A0A287G9T5;A0A287JYU7;A0A287QIS4;A0A287WCI1;F2CY08;F2DSU7;Q75XW0	K00847+K00850+K01809+K00895+K18447+K01803
XL	48	Propanoate metabolism	0.0116618	0.0350132	0.366047	map00640	Metabolism	Carbohydrate metabolism	A0A287IEF5;A0A287JVP9;F2E330;M0ZCK2	K01895+K00626+K00016+K05605
XL	48	Zeatin biosynthesis	0.0131004	0.0490344	0.45981	map00908	Metabolism	Metabolism of terpenoids and polyketides	A0A287DUT1;A0A287E8I8;M0VMP1	K13495+K13493
XL	4	Ribosome	0.0164737	1.12174e-09	1.41339e-07	map03010	Genetic Information Processing	Translation	A0A0X9SIS5;A0A218LNC3;A0A287DWK1;A0A287EGB6;A0A287F2X4;A0A287G5M7;A0A287GEM0;A0A287I0Y4;A0A287I2W7;A0A287IFK7;A0A287L587;A0A287M2L0;A0A287MDJ8;A0A287MQ57;A0A287MWP3;A0A287N9Y1;A0A287P9T7;A0A287R7R3;A0A287SIW7;A0A287SU63;A0A287U0T7;A0A287UEF8;A0A287VCG8;A0A287WA10;A0A287WTF4;A0A287X281;A0A287X8B0;F2D1H7;F2D4S7;F2D995;F2DBD4;F2DLH9;F2DVU2;F2E1F3;F2E446;F2EAX5;M0XWV5	K02886+K02878+K02882+K02984+K02973+K02903+K02951+K02958+K02932+K02909+K02981+K02899+K02925+K02865+K02897+K02926+K02880+K02881+K02888+K02884+K02939+K02940+K02915+K02891+K02866+K02937+K02996+K02941+K02906+K02873+K02934+K02942
XL	4	Thiamine metabolism	0.0353982	2.60445e-05	0.0016408	map00730	Metabolism	Metabolism of cofactors and vitamins	A0A287MHI9;A0A287MYS2;A0A287RBE1;A0A287TDR1;A0A287TQ66;A0A287WNR8;A0A287WZ40;F2EBF8	K00878+K03147+K04487+K00939+K14153
XL	4	Photosynthesis - antenna proteins	0.0434783	8.70583e-05	0.00365645	map00196	Metabolism	Energy metabolism	A0A287NBZ8;A0A287QEG7;A0A287RGX3;A0A287RKK1;F2CQR8;M0XX43	K08916+K08915+K08908+K08910+K08917+K14172
XL	4	Photosynthesis	0.01875	0.000148903	0.00467188	map00195	Metabolism	Energy metabolism	A0A218LNA7;A0A218LNC5;A0A218LNC7;A0A287DV89;A0A287IFP8;A0A287JWE0;A0A287K2F6;A0A287Q7T0;A0A287U5P8;F2CPX2;F2D7P5;F2DNU6	K02114+K02711+K02689+K08901+K14332+K02717+K02699+K02705+K02639+K02638+K03541
XL	4	Glutathione metabolism	0.0148837	0.000185392	0.00467188	map00480	Metabolism	Metabolism of other amino acids	A0A287FGX5;A0A287FH00;A0A287IPN7;A0A287J7L1;A0A287KQ52;A0A287L809;A0A287LCS6;A0A287MUD8;A0A287ND36;A0A287P6G9;A0A287R8H2;A0A287UF89;F2CZQ2;F2DGU9;F2E677;M0W9Q0	K00799+K00036+K00434+K00031+K00797+K00432
XL	4	Glyoxylate and dicarboxylate metabolism	0.0151976	0.000233852	0.00491089	map00630	Metabolism	Carbohydrate metabolism	A0A0U2KWW3;A0A287EBY5;A0A287GP95;A0A287GYH4;A0A287H239;A0A287JEY2;A0A287JVP9;A0A287L777;A0A287LG29;A0A287LXX9;A0A287Q1V2;A0A287Q768;F2CYZ1;F2DHZ5;M0Y818	K00026+K01601+K15919+K01602+K00600+K00626+K00281+K01433+K02437+K11517+K01647
XL	4	Biosynthesis of secondary metabolites	0.00704916	0.000313139	0.0056365	map01110	Metabolism	Global and overview maps	A0A0U2KWW3;A0A218LNB2;A0A287DW69;A0A287DX27;A0A287DXY4;A0A287E0U3;A0A287E3U7;A0A287E8I8;A0A287EUF1;A0A287EUR9;A0A287FME8;A0A287FQF9;A0A287FW05;A0A287GP95;A0A287GPW6;A0A287GSJ3;A0A287GYH4;A0A287HEA4;A0A287HJ16;A0A287HQG7;A0A287ID53;A0A287IIZ4;A0A287IPN7;A0A287IRX3;A0A287J089;A0A287JEY2;A0A287JMR1;A0A287JVP9;A0A287KFG9;A0A287KKF5;A0A287KQ52;A0A287KUJ3;A0A287L345;A0A287L777;A0A287L809;A0A287LG29;A0A…	K00026+K01963+K00475+K21026+K01736+K00430+K04125+K13493+K05933+K00215+K00318+K05278+K01814+K00222+K01695+K15919+K01803+K01899+K01952+K05894+K00036+K00794+K11262+K00600+K00218+K00626+K13496+K01599+K00031+K04035+K01835+K00281+K01188+K00844+K00517+K13066+K01653+K00655+K13544+K03183+K00940+K00276+K02548+K08081+K09753+K12524+K01772+K10046+K16911+K01115+K13260+K00121+K00993+K00939+K00981+K14759+K00930+…
XL	4	Metabolic pathways	0.00638134	0.000560853	0.00883344	map01100	Metabolism	Global and overview maps	A0A0C5CEJ1;A0A0C5G4H2;A0A0U2KWW3;A0A191TDJ3;A0A191TDL4;A0A218LNA7;A0A218LNB2;A0A218LNC5;A0A218LNC7;A0A287DV89;A0A287DW69;A0A287DXY4;A0A287E0U3;A0A287E2X7;A0A287E8I8;A0A287EBY5;A0A287EH11;A0A287EPS4;A0A287EUF1;A0A287EUR9;A0A287FHV8;A0A287FME8;A0A287FQF9;A0A287FQG4;A0A287FW05;A0A287G995;A0A287GP95;A0A287GPW6;A0A287GSJ3;A0A287GVM7;A0A287GYH4;A0A287H239;A0A287H8S3;A0A287HEA4;A0A287HJ16;A0A287HQG7;A0A…	K02335+K05605+K00026+K02261+K03935+K02114+K01963+K02711+K02689+K08901+K00475+K01736+K00430+K01183+K04628+K01601+K01074+K05857+K05933+K00215+K00318+K05278+K00058+K01814+K00222+K01695+K00512+K07418+K15919+K01602+K03016+K01803+K01899+K00472+K01952+K05894+K03644+K00036+K00794+K14379+K11262+K00600+K13998+K00218+K00626+K02717+K02699+K01513+K00029+K03006+K01599+K00031+K04035+K01835+K01184+K02150+K00281+…
XL	4	RNA transport	0.00942737	0.0022508	0.0295669	map03013	Genetic Information Processing	Translation	A0A287E3L1;A0A287EY81;A0A287FXR7;A0A287HKP9;A0A287HT99;A0A287ITA6;A0A287JBI1;A0A287JN60;A0A287K9L3;A0A287KK86;A0A287LK97;A0A287NGI0;A0A287P4M1;A0A287P841;A0A287PNH9;A0A287PPL5;A0A287PPS9;A0A287Q3N9;A0A287QW97;A0A287R691;A0A287RLT0;A0A287TGH8;A0A287TI08;A0A287U3U7;A0A287WPV3;A0A287WXV3;A0A287XXK2	K14326+K09291+K14319+K14288+K03260+K13126+K14295+K14304+K14525+K03237+K12881+K14297+K03231+K12878+K03239+K14307+K02516+K12812
XL	4	Carbon metabolism	0.0089725	0.00234658	0.0295669	map01200	Metabolism	Global and overview maps	A0A0C5G4H2;A0A0U2KWW3;A0A218LNB2;A0A287EBY5;A0A287FHV8;A0A287FQG4;A0A287GP95;A0A287GYH4;A0A287H239;A0A287HJ16;A0A287HQG7;A0A287IPN7;A0A287JEY2;A0A287JVP9;A0A287KC96;A0A287KQ52;A0A287L777;A0A287L809;A0A287LG29;A0A287LJR0;A0A287LXX9;A0A287PM62;A0A287Q768;A0A287SFB4;A0A287UID7;A0A287VLK5;A0A287WV64;F2DHZ5;M0Y818;M0YDU0;Q75XW0	K05605+K00026+K01963+K01601+K00058+K15919+K01602+K01803+K01899+K00036+K00600+K00626+K00029+K00031+K00281+K00844+K00831+K00121+K00855+K00850+K00627+K11517+K01647+K01057
XL	4	Cysteine and methionine metabolism	0.011191	0.00609066	0.0697657	map00270	Metabolism	Amino acid metabolism	A0A0U2KWW3;A0A287DTM8;A0A287EUF1;A0A287GP95;A0A287L777;A0A287Q768;A0A287R8H2;A0A287R930;A0A287RK22;A0A287UKD2;A0A287UUU3;A0A287VET8;A0A287X9C2;F2CYN2	K00026+K01761+K05933+K00797+K12524+K00826+K01244+K00815+K00549
XL	4	Propanoate metabolism	0.0174927	0.00912265	0.0943661	map00640	Metabolism	Carbohydrate metabolism	A0A0C5G4H2;A0A218LNB2;A0A287FHV8;A0A287HQG7;A0A287J089;A0A287JVP9	K05605+K01963+K01899+K11262+K00626
XL	4	beta-Alanine metabolism	0.0152838	0.0101523	0.0943661	map00410	Metabolism	Metabolism of other amino acids	A0A0C5G4H2;A0A287FHV8;A0A287LTY8;A0A287PNM7;A0A287R8H2;A0A287UP21;F2DFX4	K05605+K01464+K00276+K00797+K00207+K17839
XL	4	Protein processing in endoplasmic reticulum	0.00850629	0.0110041	0.0943661	map04141	Genetic Information Processing	Folding, sorting and degradation	A0A287DUQ8;A0A287E4Z8;A0A287EWU0;A0A287J089;A0A287JQ64;A0A287KTZ0;A0A287L036;A0A287N6W8;A0A287ND93;A0A287P4M1;A0A287PNA7;A0A287RFC7;A0A287RLW1;A0A287SHZ5;A0A287T443;A0A287U475;A0A287URV3;F2D6M8;F2DBM9;F2DD01;F2DF67;F2DIL7;F2E463;F2EFX1;M0V6P0	K06689+K09503+K09517+K09490+K08057+K08288+K14018+K10950+K14007+K03237+K13993+K10839+K09584+K13719+K03094+K12275+K14012+K14009+K03868+K07151+K14016
XL	4	Glycine, serine and threonine metabolism	0.0121359	0.0112341	0.0943661	map00260	Metabolism	Amino acid metabolism	A0A287FQG4;A0A287GSJ3;A0A287GYH4;A0A287JEY2;A0A287LG29;A0A287LXX9;A0A287PM62;A0A287PNM7;A0A287R930;F2CYZ1	K00058+K01695+K15919+K00600+K00281+K00831+K00276+K12524+K02437
XL	4	One carbon pool by folate	0.0220994	0.0146267	0.110368	map00670	Metabolism	Metabolism of cofactors and vitamins	A0A287JEY2;A0A287JIK5;A0A287LXX9;A0A287Q1V2	K00600+K13998+K01433
XL	4	Citrate cycle (TCA cycle)	0.0122449	0.0148909	0.110368	map00020	Metabolism	Carbohydrate metabolism	A0A0U2KWW3;A0A287GP95;A0A287HQG7;A0A287KQ52;A0A287L777;A0A287L809;A0A287Q768;A0A287WV64;M0Y818	K00026+K01899+K00031+K00627+K01647
XL	4	Lipoic acid metabolism	0.0512821	0.0172182	0.120527	map00785	Metabolism	Metabolism of cofactors and vitamins	A0A287IL15;M0X7Z0	K03644+K03801
XL	4	Arachidonic acid metabolism	0.0148883	0.0187594	0.124405	map00590	Metabolism	Lipid metabolism	A0A287GVM7;A0A287SUJ3;A0A287UF89;F2CZQ2;F2E6D8;M0W9Q0	K07418+K08726+K00432
XL	4	Vitamin B6 metabolism	0.0245902	0.0253958	0.159994	map00750	Metabolism	Metabolism of cofactors and vitamins	A0A287PM62;F2DLJ7;F2DTH8	K00831+K05275+K06215
XL	4	Riboflavin metabolism	0.0183486	0.0267452	0.160471	map00740	Metabolism	Metabolism of cofactors and vitamins	A0A287IRX3;A0A287IU22;A0A287KB93;A0A287V652	K00794+K14379+K01513+K11752
XL	4	Ubiquinone and other terpenoid-quinone biosynthesis	0.0123239	0.0288704	0.165349	map00130	Metabolism	Metabolism of cofactors and vitamins	A0A287NRT8;A0A287PRX1;A0A287U473;A0A287VPF5;A0A287X9C2;F2CR07;F2D3X4	K03183+K02548+K14759+K00591+K00815+K05928+K06127
XL	4	Spliceosome	0.00783699	0.0437595	0.234748	map03040	Genetic Information Processing	Transcription	A0A287F7D0;A0A287IC60;A0A287L2M0;A0A287MBL6;A0A287MPK1;A0A287NM74;A0A287P841;A0A287PA72;A0A287PX41;A0A287Q3N9;A0A287QL44;A0A287RYJ8;A0A287T032;A0A287WLH9;A0A287WYA1;A0A287XXK2;F2CR90;F2DB39;F2DXK4;F2EFY8	K10599+K12625+K12662+K12741+K12825+K12818+K12881+K12826+K12878+K12900+K12860+K11092+K11094+K12869+K12812+K12885+K12623
XL	4	Pantothenate and CoA biosynthesis	0.0134048	0.0447139	0.234748	map00770	Metabolism	Metabolism of cofactors and vitamins	A0A287KB93;A0A287LTY8;A0A287NBF1;A0A287UKD2;A0A287UP21	K01513+K01464+K01653+K00826+K00207
XL	4	Biosynthesis of amino acids	0.00752372	0.0472239	0.238008	map01230	Metabolism	Global and overview maps	A0A287DXY4;A0A287EUR9;A0A287FQG4;A0A287FW05;A0A287GSJ3;A0A287HJ16;A0A287JEY2;A0A287KQ52;A0A287L809;A0A287LXX9;A0A287NBF1;A0A287PM62;A0A287R930;A0A287UF23;A0A287UKD2;A0A287VJQ7;A0A287VLK5;A0A287X9C2;F2CQS1;F2CYN2;F2DMU6;M0Y818;Q75XW0	K01736+K00215+K00058+K01814+K01695+K01803+K00600+K00031+K01653+K00831+K12524+K00930+K00826+K00800+K00850+K00815+K05359+K00549+K01626+K01647
XL	8	Ribosome	0.0164737	3.03418e-10	3.79273e-08	map03010	Genetic Information Processing	Translation	A0A218LNJ4;A0A218LNN9;A0A287DWD3;A0A287DXH2;A0A287EGB6;A0A287F7L6;A0A287FMU1;A0A287G5M7;A0A287GEM0;A0A287GJK1;A0A287HJG6;A0A287HUA7;A0A287IA97;A0A287L587;A0A287LAT3;A0A287M355;A0A287MT79;A0A287N2I1;A0A287Q154;A0A287SLM8;A0A287SPG0;A0A287SYJ8;A0A287T8J6;A0A287U1D3;A0A287U9V2;A0A287UIJ6;A0A287WMX5;A0A287X281;A0A287XRX4;A0A287XW13;F2CUI5;F2D2K5;F2D810;F2E598;F2EA93;F2EFD1;M0XVQ7	K02954+K02913+K02948+K02874+K02886+K02894+K02883+K02973+K02903+K02935+K02991+K02923+K02995+K02909+K02876+K02920+K02979+K02952+K02930+K02981+K02945+K02934+K02984+K02870+K02865+K02891+K02961+K02896+K02866+K02966+K02969+K02978+K02882
XL	8	Glutathione metabolism	0.0176744	2.33807e-06	0.000146129	map00480	Metabolism	Metabolism of other amino acids	A0A287E578;A0A287EAT6;A0A287FGX5;A0A287IHN6;A0A287ITT2;A0A287ITT9;A0A287KGB3;A0A287LCS6;A0A287ND36;A0A287UF89;A0A287W4R9;F2CWQ4;F2CZQ2;F2DGU9;F2E1K6;M0V1L7;M0V7T4;M0YJ76;Q945R5	K00799+K00434+K00031+K00432
XL	8	Metabolic pathways	0.00618088	0.000289131	0.0120471	map01100	Metabolism	Global and overview maps	A0A191TDJ4;A0A218LNC8;A0A218LND4;A0A287DW69;A0A287DXY4;A0A287E0N5;A0A287E2X7;A0A287E7S0;A0A287E8D1;A0A287E8I8;A0A287EAT6;A0A287ECE3;A0A287EPP8;A0A287ESH4;A0A287EUF1;A0A287EUR9;A0A287EYG6;A0A287F0Q9;A0A287F4F3;A0A287F6F5;A0A287FH37;A0A287FHA1;A0A287FMY6;A0A287G100;A0A287G995;A0A287GFZ5;A0A287GN52;A0A287GTG7;A0A287GVM7;A0A287GXU3;A0A287H383;A0A287H4I9;A0A287H9K1;A0A287HJ16;A0A287HRI0;A0A287I9U7;A0A…	K00412+K02691+K02713+K00475+K01736+K09753+K01183+K00512+K07418+K01176+K04628+K00655+K03013+K05857+K08081+K05933+K00215+K03878+K11155+K00703+K01519+K15919+K00058+K17108+K00750+K00430+K14156+K13066+K10712+K00660+K09699+K02701+K01803+K02641+K00472+K01785+K08901+K00850+K00079+K00031+K03847+K13065+K00422+K13998+K02433+K00859+K02717+K00891+K01568+K03504+K01652+K01640+K00020+K01738+K12309+K03841+K00991+…
XL	8	Biosynthesis of secondary metabolites	0.00662008	0.000781217	0.024413	map01110	Metabolism	Global and overview maps	A0A287DW69;A0A287DXY4;A0A287E0N5;A0A287E8I8;A0A287EAC9;A0A287EAT6;A0A287ESH4;A0A287EUF1;A0A287EUR9;A0A287F4F3;A0A287FH37;A0A287G100;A0A287GN52;A0A287GXU3;A0A287H383;A0A287HJ16;A0A287ILC8;A0A287IMN2;A0A287ITT2;A0A287ITT9;A0A287J5C9;A0A287J8M4;A0A287K6S5;A0A287KB18;A0A287KCB8;A0A287KPN2;A0A287LVA2;A0A287LZU8;A0A287M8M1;A0A287MIC8;A0A287MKT2;A0A287N2C3;A0A287N4H3;A0A287ND36;A0A287NET5;A0A287PA34;A0A…	K00475+K01736+K09753+K13493+K21026+K00655+K08081+K05933+K00215+K00703+K15919+K00430+K13066+K00660+K09699+K01803+K01785+K00850+K00031+K13065+K00422+K00891+K01568+K04124+K06892+K01652+K01738+K03841+K00991+K00620+K00286+K05350+K01580+K14423+K01657+K00938+K00511+K01904+K03809+K01681+K08242+K00819+K05349+K01188+K00026+K00088+K09842+K13496+K13030+K00699+K00993+K01586+K00927+K01900+K00826+K13071+K05278+…
XL	8	Flavonoid biosynthesis	0.0130797	0.0033178	0.082945	map00941	Metabolism	Biosynthesis of other secondary metabolites	A0A287DW69;A0A287GXU3;A0A287J5C9;A0A287V3B2;A0A287V3D4;A0A287W8U9;A0A287XUP2;F2CYQ0;F2E8M0;F2EAA3;M0UZP5	K00475+K00660+K13065+K05278+K13081+K13082+K08695+K09754
XL	8	Phenylpropanoid biosynthesis	0.00891862	0.00417496	0.0869783	map00940	Metabolism	Biosynthesis of other secondary metabolites	A0A287E0N5;A0A287G100;A0A287GN52;A0A287J5C9;A0A287KCB8;A0A287N2C3;A0A287PLM2;A0A287RSS8;A0A287SCF7;A0A287TWT2;A0A287X4L8;A0A287XMF2;F2CV30;F2CWD8;F2CWK2;F2D0J6;F2D1D4;F2D1U2;F2D5X0;F2D6X8;F2DB60;F2EAA3;M0UZP5;Q42835	K09753+K00430+K13066+K13065+K06892+K05350+K01904+K05349+K01188+K13068+K00083+K09754
XL	8	Biosynthesis of amino acids	0.00817795	0.00992576	0.152793	map01230	Metabolism	Global and overview maps	A0A287DXY4;A0A287EUR9;A0A287FH37;A0A287HJ16;A0A287IMN2;A0A287ITT2;A0A287ITT9;A0A287K6S5;A0A287KPN2;A0A287LVA2;A0A287MIC8;A0A287MKT2;A0A287PA34;A0A287PFD1;A0A287PU20;A0A287SU56;A0A287TKL2;A0A287TTB0;A0A287UKD2;A0A287XVS5;F2CQH7;F2CS40;F2D751;F2E1K6;M0UL54	K01736+K00215+K00058+K01803+K00850+K00031+K00891+K01652+K01738+K00620+K00286+K01657+K01915+K01681+K01586+K00927+K00826+K01609+K00872+K00133+K01620
XL	8	Citrate cycle (TCA cycle)	0.0122449	0.0112103	0.152793	map00020	Metabolism	Carbohydrate metabolism	A0A287ITT2;A0A287ITT9;A0A287PU20;A0A287SGM5;A0A287UAN6;F2CR51;F2CS40;F2E1K6;M0Z6C2	K00031+K01681+K00026+K01900+K00627
XL	8	Nucleotide excision repair	0.0108911	0.012192	0.152793	map03420	Genetic Information Processing	Replication and repair	A0A287E4T1;A0A287EEA4;A0A287IWM3;A0A287KHL6;A0A287LCK5;A0A287MAB5;A0A287VBI0;F2DD01;F2DF67;F2DI46;F2E306	K10739+K07466+K03868+K03504+K10843+K03141
XL	8	2-Oxocarboxylic acid metabolism	0.0111857	0.0138731	0.152793	map01210	Metabolism	Global and overview maps	A0A287ITT2;A0A287ITT9;A0A287KPN2;A0A287MIC8;A0A287PU20;A0A287UKD2;A0A287W591;F2CS40;F2D751;F2E1K6	K00031+K01652+K00620+K01681+K00826+K11820+K00133
XL	8	Photosynthesis	0.0125	0.0145719	0.152793	map00195	Metabolism	Energy metabolism	A0A218LNC8;A0A218LND4;A0A287H9K1;A0A287HRI0;A0A287ILH2;A0A287JWE0;A0A287SIR1;A0A287VY62	K02691+K02713+K02701+K02641+K08901+K02717+K02115
XL	8	Ascorbate and aldarate metabolism	0.0110865	0.0146681	0.152793	map00053	Metabolism	Carbohydrate metabolism	A0A287EAT6;A0A287IHN6;A0A287ND36;A0A287T5V4;A0A287VHK2;A0A287XT07;F2CWQ4;F2DHN0;F2DTH9;Q945R5	K00434+K00699+K19642+K17744
XL	8	Zeatin biosynthesis	0.0174672	0.0268457	0.222145	map00908	Metabolism	Metabolism of terpenoids and polyketides	A0A287E8I8;A0A287TAG9;A0A287VHK2;A0A287XT07	K13493
XL	8	RNA transport	0.00768156	0.0275478	0.222145	map03013	Genetic Information Processing	Translation	A0A0U2IAL9;A0A287ELG5;A0A287ESC5;A0A287FUN1;A0A287HVF6;A0A287JBI1;A0A287KK86;A0A287KPT6;A0A287LK97;A0A287MNZ6;A0A287NAI4;A0A287P4M1;A0A287PPL5;A0A287Q3N9;A0A287R961;A0A287RCC3;A0A287S9E2;A0A287SM48;A0A287WPV3;C7BWI2;F2DJ14;F2EF07	K03231+K14301+K12876+K14319+K03113+K13126+K03251+K14304+K14325+K03253+K03237+K14297+K12878+K13175+K03680+K14326+K03259+K14004
XL	8	Endocytosis	0.00787092	0.0277774	0.222145	map04144	Cellular Processes	Transport and catabolism	A0A287ECU6;A0A287EG05;A0A287F2D7;A0A287FBW2;A0A287K2N9;A0A287LFC2;A0A287M3G3;A0A287MGQ2;A0A287NTU9;A0A287P5E7;A0A287P8D6;A0A287SS50;A0A287T9H5;A0A287U4A9;A0A287W654;A0A287XKG1;F2D4Y0;F2D5Y4;F2DL50;F2EAT6	K12486+K07904+K19367+K12200+K12196+K19476+K07901+K10365+K12185+K03283+K10396+K18467+K01528+K12483+K11247
XL	8	Spliceosome	0.00783699	0.0288645	0.222145	map03040	Genetic Information Processing	Transcription	A0A287ESC5;A0A287GLY6;A0A287GTV7;A0A287KSF1;A0A287L2M0;A0A287LB73;A0A287NTX1;A0A287P2R6;A0A287P8D6;A0A287PX41;A0A287Q3N9;A0A287QL44;A0A287SS50;A0A287WTW4;A0A287WYA1;A0A287X782;F2CSJ3;F2CZ04;F2DLQ1;F2DXK4	K12876+K12836+K12627+K12861+K12662+K12827+K12837+K12869+K12855+K03283+K10599+K12878+K12900+K12621+K12741+K12811+K12821+K11094
XL	8	Monobactam biosynthesis	0.0218978	0.0302117	0.222145	map00261	Metabolism	Biosynthesis of other secondary metabolites	A0A287EUR9;F2D751;F2DDI0	K00215+K00133+K13811
XL	8	Benzoxazinoid biosynthesis	0.0152091	0.0412734	0.282535	map00402	Metabolism	Biosynthesis of other secondary metabolites	A0A287TAG9;A0A287XT07;F2CWD8;M0UMD3	K13227+K13229+K13222
XL	8	Taurine and hypotaurine metabolism	0.0180723	0.0487115	0.282535	map00430	Metabolism	Metabolism of other amino acids	A0A287GTG7;A0A287N4H3;F2E8V8	K10712+K01580
XL	8	Arachidonic acid metabolism	0.0124069	0.0495264	0.282535	map00590	Metabolism	Lipid metabolism	A0A287E7S0;A0A287GVM7;A0A287IRE0;A0A287UF89;F2CZQ2	K07418+K00079+K00432

## Sheet: Table S4
Table S4. Gene ontology enrichment list of DAPs in time-course comparison.
Cultivar	Group	Comparison	GO entry	Gene number	Enrichment factor	Pvalue	Fdr	Enriched genes
DQ	control	T24_T8	GO:0009407~BP:toxin catabolic process	4	0.0240964	9.99307e-05	0.00919362	A0A287KGB3,A0A287MDX7,F2CVA6,F2DAF3
DQ	control	T24_T8	GO:0003743~MF:translation initiation factor activity	6	0.0108893	0.000868048	0.0169838	A0A287GBU8,A0A287QRK0,A0A287QW97,A0A287RRS2,A0A287W4Q4,F2D7Z6
DQ	control	T24_T8	GO:0009534~CC:chloroplast thylakoid	4	0.0144404	0.00103676	0.0169838	A0A287GSA2,A0A287IS02,A0A287ITT2,F2CYS6
DQ	control	T24_T8	GO:0004364~MF:glutathione transferase activity	5	0.0119332	0.00110017	0.0169838	A0A287FKU6,A0A287KGB3,A0A287MDX7,F2CVA6,F2DAF3
DQ	control	T24_T8	GO:0006099~BP:tricarboxylic acid cycle	4	0.012987	0.00165205	0.0169838	A0A287INL5,A0A287ITT2,A0A287KKD6,F2CZV8
DQ	control	T24_T8	GO:0015793~BP:glycerol transport	4	0.0128205	0.00174747	0.0169838	A0A287MU32,A0A287W982,F2CQF9,Q40047
DQ	control	T24_T8	GO:0006749~BP:glutathione metabolic process	5	0.0108696	0.00176215	0.0169838	A0A287FKU6,A0A287KGB3,A0A287MDX7,F2CVA6,F2DAF3
DQ	control	T24_T8	GO:0046658~CC:anchored component of plasma membrane	6	0.00949367	0.0018927	0.0169838	A0A287JR69,A0A287LMI7,A0A287MJH1,A0A287TI43,A0A287X074,M0Z654
DQ	control	T24_T8	GO:0009992~BP:cellular water homeostasis	4	0.0123839	0.00203067	0.0169838	A0A287MU32,A0A287W982,F2CQF9,Q40047
DQ	control	T24_T8	GO:0015250~MF:water channel activity	4	0.0123839	0.00203067	0.0169838	A0A287MU32,A0A287W982,F2CQF9,Q40047
DQ	control	T24_T8	GO:0015254~MF:glycerol channel activity	4	0.0123839	0.00203067	0.0169838	A0A287MU32,A0A287W982,F2CQF9,Q40047
DQ	control	T24_T8	GO:0004197~MF:cysteine-type endopeptidase activity	4	0.0120846	0.0022567	0.0173014	A0A287KZ17,A0A287N6F2,A0A287SDB5,B4ESF1
DQ	control	T24_T8	GO:0006833~BP:water transport	4	0.0116618	0.00262931	0.0185565	A0A287MU32,A0A287W982,F2CQF9,Q40047
DQ	control	T24_T8	GO:0006413~BP:translational initiation	5	0.00988142	0.00282381	0.0185565	A0A287GBU8,A0A287LBX4,A0A287QRK0,A0A287W4Q4,F2D7Z6
DQ	control	T24_T8	GO:0003723~MF:RNA binding	18	0.00519781	0.00342833	0.0210271	A0A287E463,A0A287E617,A0A287GC10,A0A287GKJ5,A0A287GLY6,A0A287J4T6,A0A287KTC5,A0A287MXC6,A0A287N7V3,A0A287NYJ2,A0A287PLG8,A0A287R671,A0A287VC95,A0A287WY32,F2CR90,F2CXF8,F2DFG0,F2EA93
DQ	control	T24_T8	GO:0050662~MF:coenzyme binding	5	0.00900901	0.00441748	0.0254005	A0A287LG45,A0A287N8S9,A0A287R6C5,A0A287T758,A0A287XUP2
DQ	control	T24_T8	GO:0034220~BP:ion transmembrane transport	4	0.00977995	0.00551298	0.0281959	A0A287MU32,A0A287W982,F2CQF9,Q40047
DQ	control	T24_T8	GO:0015979~BP:photosynthesis	4	0.00973236	0.00562518	0.0281959	A0A287IS02,A0A287SIR1,A0A287X969,F2CWI6
DQ	control	T24_T8	GO:0016192~BP:vesicle-mediated transport	5	0.00846024	0.00595292	0.0281959	A0A287FR31,A0A287KKL3,A0A287QQT2,A0A287V2T2,M0YPF3
DQ	control	T24_T8	GO:0005829~CC:cytosol	26	0.00442629	0.00612955	0.0281959	A0A287DUD2,A0A287EXJ5,A0A287EXZ5,A0A287GZB1,A0A287H4W4,A0A287HBY0,A0A287HID8,A0A287IQT8,A0A287KFD1,A0A287KKD6,A0A287KTC5,A0A287LTL6,A0A287M1Q0,A0A287MFV8,A0A287NBE6,A0A287NVM4,A0A287PLG8,A0A287Q3T2,A0A287R289,A0A287RRS2,A0A287UCH3,A0A287X019,F2CTG8,F2D7Z6,F2DG15,F2DRX3
DQ	control	T24_T8	GO:0000287~MF:magnesium ion binding	8	0.00652529	0.00699715	0.0306542	A0A287EBY5,A0A287HT14,A0A287INL5,A0A287ITT2,A0A287U3F8,A0A287VK78,A0A287XDV1,F2CZ44
DQ	control	T24_T8	GO:0044550~BP:secondary metabolite biosynthetic process	6	0.00715137	0.00865818	0.0362069	A0A287K3U8,A0A287PLY7,A0A287SEU4,A0A287SWX6,A0A287TLU5,F2DNE0
DQ	control	T24_T8	GO:0005615~CC:extracellular space	4	0.00829876	0.0107317	0.0421648	A0A287SDB5,A0A287TAG3,B4ESF1,F2DLP1
DQ	control	T24_T8	GO:0005759~CC:mitochondrial matrix	4	0.00824742	0.0109995	0.0421648	A0A287DWU3,A0A287GNB6,A0A287U224,A0A287WV64
DQ	control	T48_T1	GO:0071013~CC:catalytic step 2 spliceosome	8	0.0365297	1.31949e-08	1.2931e-06	A0A287G9K8,A0A287HL01,A0A287KRA6,A0A287MFC2,A0A287N2P0,A0A287U5F3,F2DLP9,F2E045
DQ	control	T48_T1	GO:0000398~BP:mRNA splicing, via spliceosome	8	0.0203562	1.80505e-06	8.84473e-05	A0A287G9K8,A0A287HL01,A0A287KRA6,A0A287MFC2,A0A287NTU1,A0A287Q1C9,F2DGM0,F2DLQ1
DQ	control	T48_T1	GO:0046658~CC:anchored component of plasma membrane	9	0.0142405	1.25523e-05	0.00041004	A0A287HHX0,A0A287JR69,A0A287LNH8,A0A287MPQ0,A0A287N339,A0A287W2D5,F2D4K4,F2DC76,M0XT04
DQ	control	T48_T1	GO:0031338~BP:regulation of vesicle fusion	4	0.0264901	6.70173e-05	0.00135517	A0A287M3Z2,A0A287RXX3,F2DBG1,F2DTL9
DQ	control	T48_T1	GO:0090630~BP:activation of GTPase activity	4	0.0263158	6.91416e-05	0.00135517	A0A287M3Z2,A0A287RXX3,F2DBG1,F2DTL9
DQ	control	T48_T1	GO:0071011~CC:precatalytic spliceosome	4	0.0253165	8.29989e-05	0.00135565	A0A287G9K8,A0A287HL01,A0A287KRA6,A0A287U5F3
DQ	control	T48_T1	GO:0009407~BP:toxin catabolic process	4	0.0240964	0.000104687	0.00146562	A0A287E578,A0A287JS83,A0A287LCS6,A0A287R1B4
DQ	control	T48_T1	GO:0017137~MF:Rab GTPase binding	4	0.021978	0.000160877	0.00197074	A0A287M3Z2,A0A287RXX3,F2DBG1,F2DTL9
DQ	control	T48_T1	GO:0006886~BP:intracellular protein transport	10	0.00910747	0.000275493	0.00299981	A0A287KUR0,A0A287L9L8,A0A287LVR5,A0A287M3Z2,A0A287MQ57,A0A287RXX3,A0A287T290,F2DBG1,F2DTL9,M0WWL7
DQ	control	T48_T1	GO:0019013~CC:viral nucleocapsid	4	0.0164609	0.000604072	0.00591991	A0A287G9K8,A0A287HL01,A0A287U5F3,F2DGM0
DQ	control	T48_T1	GO:0004553~MF:hydrolase activity, hydrolyzing O-glycosyl compounds	8	0.00893855	0.00094594	0.00842746	A0A287H2L6,A0A287HAX7,A0A287HHX0,A0A287LNH8,F2CYE7,F2D4K4,F2DC76,F2DT99
DQ	control	T48_T1	GO:0004364~MF:glutathione transferase activity	5	0.0119332	0.00115746	0.00945256	A0A287E578,A0A287EUT1,A0A287JS83,A0A287LCS6,A0A287R1B4
DQ	control	T48_T1	GO:0012505~CC:endomembrane system	5	0.0110375	0.00171559	0.0118978	A0A287E6M4,A0A287M3Z2,A0A287MQ57,A0A287RXX3,F2DTL9
DQ	control	T48_T1	GO:0006749~BP:glutathione metabolic process	5	0.0108696	0.0018522	0.0118978	A0A287E578,A0A287EUT1,A0A287JS83,A0A287LCS6,A0A287R1B4
DQ	control	T48_T1	GO:0009536~CC:plastid	48	0.00412939	0.00194075	0.0118978	A0A287E688,A0A287FJK6,A0A287FKM9,A0A287FLM1,A0A287FYI4,A0A287GHW5,A0A287GT13,A0A287GWN7,A0A287GY18,A0A287H171,A0A287H8S3,A0A287JDT6,A0A287JRP4,A0A287JVV6,A0A287KBT2,A0A287KE34,A0A287LLF0,A0A287M5B0,A0A287MEQ3,A0A287MFC2,A0A287MVZ5,A0A287N786,A0A287QAS1,A0A287QH99,A0A287RVK5,A0A287S8T8,A0A287SC09,A0A287SNN6,A0A287TFY9,A0A287TNU1,A0A287U4U9,A0A287V0L0,A0A287VC14,A0A287VTD4,A0A287VU31,A0A287VYX9,A0A…
DQ	control	T48_T1	GO:0005829~CC:cytosol	28	0.00476677	0.0019425	0.0118978	A0A287DTM8,A0A287EG05,A0A287HBY0,A0A287HID8,A0A287JKP5,A0A287KJA4,A0A287KUJ8,A0A287M1Q0,A0A287MFC2,A0A287QE55,A0A287RBA6,A0A287S8T8,A0A287SC09,A0A287SFC6,A0A287SJX3,A0A287SLI1,A0A287SRA3,A0A287THS9,A0A287TI08,A0A287X2N4,A0A287X9F8,A0A287XR88,F2CXZ3,F2D4K4,F2D4P0,F2DWD4,F2E8F6,M0YLZ9
DQ	control	T48_T1	GO:0030247~MF:polysaccharide binding	7	0.00790068	0.00344214	0.0181506	A0A287ED58,A0A287HHX0,A0A287LNH8,A0A287MPQ0,F2D4K4,F2DC76,M0XT04
DQ	control	T48_T1	GO:0010181~MF:FMN binding	4	0.010929	0.00361407	0.0181506	A0A287PQH0,A0A287QAS1,A0A287S6U5,M0YQK2
DQ	control	T48_T1	GO:0016747~MF:transferase activity, transferring acyl groups other than amino-acyl groups	7	0.00782123	0.00365569	0.0181506	A0A287LIU2,A0A287MEQ3,A0A287T5L0,A0A287TVT6,A0A287VC14,F2CQ79,F2EAZ8
DQ	control	T48_T1	GO:0042744~BP:hydrogen peroxide catabolic process	6	0.00848656	0.00370421	0.0181506	A0A287HEA4,A0A287IHN6,A0A287KT88,A0A287Y1H8,F2DRI1,F2DZ09
DQ	control	T48_T1	GO:0005768~CC:endosome	6	0.00813008	0.00466385	0.0209905	A0A287EG05,A0A287MXY0,A0A287T6A5,A0A287W4T5,F2CR07,M0WWL7
DQ	control	T48_T1	GO:0007264~BP:small GTPase mediated signal transduction	5	0.00896057	0.00475418	0.0209905	A0A287EG05,A0A287L9L8,A0A287MXY0,F2D8K5,F2DWU3
DQ	control	T48_T1	GO:0005773~CC:vacuole	8	0.00693842	0.00507473	0.0209905	A0A287FP50,A0A287GFB2,A0A287RST7,A0A287UGY4,A0A287W4G1,F2DE38,F2EIM4,Q40047
DQ	control	T48_T1	GO:0009535~CC:chloroplast thylakoid membrane	9	0.00656455	0.00514054	0.0209905	A0A287JHG7,A0A287PBF5,A0A287QYX6,A0A287SFZ8,A0A287SYE8,A0A287WPI9,F2DD22,F2DYN4,M0YS97
DQ	control	T48_T1	GO:0015031~BP:protein transport	5	0.00854701	0.00594689	0.0233118	A0A287HX60,A0A287J8D2,A0A287MXY0,A0A287U475,M0YI48
DQ	control	T48_T1	GO:0005840~CC:ribosome	4	0.00928074	0.00712135	0.026842	A0A287T1I8,A0A287V7W1,A0A287VCG8,A0A287XV84
DQ	control	T48_T1	GO:0003723~MF:RNA binding	17	0.00490904	0.00814118	0.0295495	A0A287EPB6,A0A287G9K8,A0A287GIU0,A0A287HKF9,A0A287HL01,A0A287KBT2,A0A287LJL2,A0A287MFC2,A0A287N2P0,A0A287U5F3,A0A287UCK3,A0A287UM44,A0A287UN97,A0A287VC95,A0A287X3E9,F2CS78,F2DFG0
DQ	control	T48_T1	GO:0005525~MF:GTP binding	10	0.00567215	0.0104453	0.0365041	A0A287EG05,A0A287H6J0,A0A287L9L8,A0A287MXY0,A0A287U4U9,F2CS77,F2D8K5,F2D8W7,F2DWU3,M0WIE0
DQ	control	T48_T1	GO:0016042~BP:lipid catabolic process	4	0.0083682	0.0108022	0.0365041	A0A287GI79,A0A287W778,A0A287XUV5,F2E644
DQ	control	T48_T1	GO:0005975~BP:carbohydrate metabolic process	14	0.00499109	0.0118314	0.0385508	A0A287F0Q9,A0A287GFB2,A0A287H2L6,A0A287HAX7,A0A287HHX0,A0A287MPQ0,A0A287NLS3,A0A287RWB0,F2CYE7,F2D4K4,F2DC76,F2EIM4,F2EIY0,M0XT04
DQ	control	T48_T1	GO:0006457~BP:protein folding	7	0.00633484	0.0121946	0.0385508	A0A287EWU0,A0A287KNZ2,A0A287MQ86,A0A287PBF5,A0A287S8X8,A0A287SFZ8,A0A287WPI9
DQ	control	T48_T1	GO:0098869~BP:cellular oxidant detoxification	7	0.00623886	0.0132533	0.0398446	A0A287HEA4,A0A287IHN6,A0A287KT88,A0A287VUS6,A0A287Y1H8,F2DRI1,F2DZ09
DQ	control	T48_T1	GO:0005096~MF:GTPase activator activity	4	0.00792079	0.0134171	0.0398446	A0A287M3Z2,A0A287RXX3,F2DBG1,F2DTL9
DQ	control	T48_T1	GO:0009570~CC:chloroplast stroma	11	0.00513539	0.0166435	0.0479725	A0A287IHN6,A0A287IS02,A0A287MQ86,A0A287MYS2,A0A287PBF5,A0A287QYX6,A0A287T4R5,A0A287WPI9,A0A287X9F8,A0A287XR88,F2CVI3
DQ	control	T48_T24	GO:0005840~CC:ribosome	6	0.0139211	1.49825e-05	0.000659232	A0A287H5G8,A0A287LAS0,A0A287VCG8,A0A287XV84,F2CPX0,F2D1R9
DQ	control	T48_T24	GO:0003723~MF:RNA binding	16	0.00462027	0.000202681	0.00445897	A0A287E617,A0A287F884,A0A287G9K8,A0A287GSP4,A0A287HL01,A0A287J4T6,A0A287LAS0,A0A287MFC2,A0A287PLG8,A0A287QCE8,A0A287SK39,A0A287UCK3,A0A287UG55,A0A287UM44,A0A287VC95,F2EA93
DQ	control	T48_T24	GO:0005829~CC:cytosol	22	0.00374532	0.000427761	0.00627383	A0A287EXJ5,A0A287F884,A0A287FYF3,A0A287HLW9,A0A287KFD1,A0A287KJA4,A0A287LCN3,A0A287LG29,A0A287M9D4,A0A287MFC2,A0A287MU28,A0A287NBE6,A0A287PLG8,A0A287Q3T2,A0A287SLI1,A0A287THS9,A0A287UEZ3,A0A287X2N4,F2CTG8,F2CXZ3,F2DZM0,F2EGX9
DQ	control	T48_T24	GO:0000398~BP:mRNA splicing, via spliceosome	4	0.0101781	0.00076966	0.00846626	A0A287E617,A0A287G9K8,A0A287HL01,A0A287MFC2
DQ	control	T48_T24	GO:0006470~BP:protein dephosphorylation	6	0.00659341	0.00139775	0.0123002	A0A287FL60,A0A287IKL5,A0A287V1M8,A0A287WGK1,A0A287XUG7,F2CQ68
DQ	control	T48_T24	GO:0004722~MF:protein serine/threonine phosphatase activity	4	0.00711744	0.00363729	0.0266735	A0A287FL60,A0A287IKL5,A0A287V1M8,A0A287XUG7
DQ	control	T48_T24	GO:0051082~MF:unfolded protein binding	4	0.0063593	0.00581485	0.0365505	A0A287KFD1,A0A287KNZ2,A0A287PFG2,A0A287UXA0
DQ	control	T4_T1	GO:0055114~BP:oxidation-reduction process	80	0.00790045	5.19085e-08	7.52674e-06	A0A0U5AE65,A0A287DVU8,A0A287E5R8,A0A287FRA6,A0A287G0Z6,A0A287GFM8,A0A287GJW8,A0A287GLY5,A0A287GY45,A0A287H3X0,A0A287H893,A0A287HBT9,A0A287HEA4,A0A287I0Y4,A0A287IDI2,A0A287IEH1,A0A287JIK5,A0A287KC68,A0A287KCE2,A0A287KS58,A0A287KSQ8,A0A287LHK3,A0A287M237,A0A287M4Z7,A0A287MIQ3,A0A287MQ69,A0A287MQ86,A0A287N6W8,A0A287PBW9,A0A287PMV0,A0A287PP45,A0A287Q9N8,A0A287RBA6,A0A287RGY4,A0A287SRA3,A0A287T8N7,A0A…
DQ	control	T4_T1	GO:0042744~BP:hydrogen peroxide catabolic process	13	0.0183876	3.09082e-06	0.000224084	A0A287G0Z6,A0A287H893,A0A287HEA4,A0A287KS58,A0A287T8N7,A0A287UQX6,A0A287VL20,A0A287X4L8,F2D5X0,F2DB35,F2DB60,F2ECQ4,Q9LEH6
DQ	control	T4_T1	GO:0006099~BP:tricarboxylic acid cycle	8	0.025974	8.82774e-06	0.000426674	A0A287H480,A0A287ITR5,A0A287RAA9,A0A287U3W0,F2CQL5,F2CZV8,M0Y818,M0Z6C2
DQ	control	T4_T1	GO:0006979~BP:response to oxidative stress	13	0.0148064	3.39949e-05	0.00123231	A0A287G0Z6,A0A287H893,A0A287HEA4,A0A287IEH1,A0A287KS58,A0A287UQX6,A0A287VL20,A0A287X4L8,F2D5X0,F2DB35,F2DB60,F2ECQ4,Q9LEH6
DQ	control	T4_T1	GO:0046564~MF:oxalate decarboxylase activity	5	0.0304878	8.25742e-05	0.00182808	A0A287DYH8,A0A287E8C0,A0A287KQ98,A0A287V4F1,M0WNQ4
DQ	control	T4_T1	GO:0033609~BP:oxalate metabolic process	5	0.0304878	8.25742e-05	0.00182808	A0A287DYH8,A0A287E8C0,A0A287KQ98,A0A287V4F1,M0WNQ4
DQ	control	T4_T1	GO:0004601~MF:peroxidase activity	13	0.0135276	8.82523e-05	0.00182808	A0A287G0Z6,A0A287H893,A0A287HEA4,A0A287KS58,A0A287KSQ8,A0A287UQX6,A0A287VL20,A0A287X4L8,F2D5X0,F2DB35,F2DB60,F2ECQ4,Q9LEH6
DQ	control	T4_T1	GO:0046658~CC:anchored component of plasma membrane	10	0.0158228	0.00010845	0.00196565	A0A287GR56,A0A287JR69,A0A287LNH8,A0A287LSN3,A0A287PFV4,A0A287PM79,A0A287R6J9,A0A287USS9,A0A287W2D5,M0XT04
DQ	control	T4_T1	GO:0098869~BP:cellular oxidant detoxification	14	0.0124777	0.000128161	0.00197322	A0A287G0Z6,A0A287H893,A0A287HEA4,A0A287KS58,A0A287KSQ8,A0A287T8N7,A0A287UQX6,A0A287VL20,A0A287X4L8,F2D5X0,F2DB35,F2DB60,F2ECQ4,Q9LEH6
DQ	control	T4_T1	GO:0009813~BP:flavonoid biosynthetic process	11	0.0144357	0.000136084	0.00197322	A0A287ENM6,A0A287GN52,A0A287KFG9,A0A287R1U6,A0A287SQ56,A0A287TWT2,A0A287VPE5,F2CPU0,F2CTA0,F2D634,F2DJ22
DQ	control	T4_T1	GO:0006629~BP:lipid metabolic process	12	0.012333	0.000355157	0.00468161	A0A287DYT0,A0A287IGQ1,A0A287KUQ5,A0A287MGW6,A0A287R4Y8,A0A287R6J9,A0A287REM5,A0A287RVK5,A0A287UKW4,A0A287X9K8,F2CSF1,F2ELL9
DQ	control	T4_T1	GO:0048046~CC:apoplast	13	0.0115968	0.000417938	0.00505008	A0A287GFB2,A0A287HVG1,A0A287KQ98,A0A287M4Z7,A0A287PU20,A0A287RAA9,A0A287U3W0,A0A287V4F1,A0A287XR88,A0A287XXN2,F2DXV8,F2EIM4,M0WNQ4
DQ	control	T4_T1	GO:0005509~MF:calcium ion binding	20	0.00922509	0.000546181	0.00609202	A0A287DU90,A0A287ED58,A0A287GI79,A0A287KSQ8,A0A287M7E6,A0A287N894,A0A287NG65,A0A287PTF0,A0A287QSZ5,A0A287SD70,A0A287THA2,A0A287WGI2,A0A287XS82,F2CPK8,F2CUW0,F2D0Q1,F2D9D7,F2DVU9,M0X1N3,M0XYC3
DQ	control	T4_T1	GO:0005743~CC:mitochondrial inner membrane	7	0.0161663	0.000626501	0.00648876	A0A191TDI3,A0A287E5R8,A0A287IDI2,A0A287ITR5,A0A287VTD4,F2E914,M0WZI8
DQ	control	T4_T1	GO:0004190~MF:aspartic-type endopeptidase activity	7	0.0159453	0.000684758	0.0065988	A0A287HNX9,A0A287PRJ1,A0A287QVG3,A0A287VDP4,A0A287X9K8,A0A287XXI2,F2EG21
DQ	control	T4_T1	GO:0005576~CC:extracellular region	18	0.00938478	0.000758419	0.0065988	A0A287DTW3,A0A287DYH8,A0A287E8C0,A0A287G0Z6,A0A287H893,A0A287HEA4,A0A287KS58,A0A287SR45,A0A287TEA9,A0A287UQX6,A0A287VL20,A0A287X4L8,F2D5X0,F2DB35,F2DB60,F2DMW4,F2ECQ4,Q9LEH6
DQ	control	T4_T1	GO:0020037~MF:heme binding	21	0.00880134	0.000773653	0.0065988	A0A287G0Z6,A0A287GY45,A0A287H3X0,A0A287H893,A0A287HBT9,A0A287HEA4,A0A287KS58,A0A287SEU4,A0A287T8N7,A0A287UQX6,A0A287VL20,A0A287X4L8,A0A287XX84,F2D5X0,F2DB35,F2DB60,F2DJX6,F2DLA2,F2DS28,F2ECQ4,Q9LEH6
DQ	control	T4_T1	GO:0016671~MF:oxidoreductase activity, acting on a sulfur group of donors, disulfide as acceptor	4	0.0238095	0.000829668	0.00668343	A0A287FRA6,A0A287MQ69,A0A287MQ86,A0A287N6W8
DQ	control	T4_T1	GO:0009507~CC:chloroplast	35	0.00731758	0.000916702	0.00699588	A0A0C5CEJ1,A0A1C9ZW00,A0A287DVU8,A0A287DZM9,A0A287E3D6,A0A287F007,A0A287GFM8,A0A287GIU0,A0A287H0D8,A0A287IF33,A0A287JYF3,A0A287K0P8,A0A287K5K9,A0A287KYZ2,A0A287LHX6,A0A287N1Z2,A0A287NAH9,A0A287NCX4,A0A287QER9,A0A287QSZ5,A0A287R992,A0A287RAA9,A0A287SPH2,A0A287T4A2,A0A287TLJ0,A0A287U3F8,A0A287U3W0,A0A287UCH3,A0A287WVK2,A0A287X9C2,A0A287XXN2,F2DFM0,F2DT98,M0WJK0,M0ZCR1
DQ	control	T4_T1	GO:0052696~BP:flavonoid glucuronidation	9	0.0128755	0.000995144	0.00721479	A0A287ENM6,A0A287KFG9,A0A287SQ56,A0A287TWT2,A0A287VPE5,F2CPU0,F2CTA0,F2D634,F2DJ22
DQ	control	T4_T1	GO:0005681~CC:spliceosomal complex	4	0.021978	0.00118468	0.00756426	A0A287NTU1,A0A287Q1C9,F2DB39,F2EHS9
DQ	control	T4_T1	GO:0080044~MF:quercetin 7-O-glucosyltransferase activity	8	0.0134454	0.00119985	0.00756426	A0A287ENM6,A0A287SQ56,A0A287TWT2,A0A287VPE5,F2CPU0,F2CTA0,F2D634,F2DJ22
DQ	control	T4_T1	GO:0080043~MF:quercetin 3-O-glucosyltransferase activity	8	0.0134454	0.00119985	0.00756426	A0A287ENM6,A0A287SQ56,A0A287TWT2,A0A287VPE5,F2CPU0,F2CTA0,F2D634,F2DJ22
DQ	control	T4_T1	GO:0009664~BP:plant-type cell wall organization	7	0.0144033	0.00130811	0.00790316	A0A287G0Z6,A0A287VL20,A0A287X4L8,F2D5X0,F2DB35,F2DB60,F2ECQ4
DQ	control	T4_T1	GO:0000398~BP:mRNA splicing, via spliceosome	6	0.0152672	0.0016626	0.00964307	A0A287E617,A0A287F1U7,A0A287NTU1,A0A287Q1C9,A0A287WTW4,F2E1C6
DQ	control	T4_T1	GO:0045735~MF:nutrient reservoir activity	5	0.016835	0.00188872	0.0105333	A0A287DYH8,A0A287E8C0,A0A287KQ98,A0A287V4F1,M0WNQ4
DQ	control	T4_T1	GO:0015979~BP:photosynthesis	6	0.0145985	0.00213655	0.0112369	A0A287QSZ5,A0A287RAA9,A0A287SPH2,A0A287U3W0,A0A287V0L0,A0A287WGI2
DQ	control	T4_T1	GO:0010951~BP:negative regulation of endopeptidase activity	4	0.0191388	0.00216988	0.0112369	A0A287DTW3,A0A287EI07,A0A287LTR2,A0A287TEA9
DQ	control	T4_T1	GO:0030145~MF:manganese ion binding	5	0.0159744	0.00245119	0.0122559	A0A287DYH8,A0A287E8C0,A0A287KQ98,A0A287V4F1,M0WNQ4
DQ	control	T4_T1	GO:0051537~MF:2 iron, 2 sulfur cluster binding	5	0.0151515	0.00317778	0.0153593	A0A287GNB6,A0A287IDI2,A0A287JNP5,A0A287VN11,F2CPP1
DQ	control	T4_T1	GO:0008565~MF:protein transporter activity	5	0.0146628	0.00372655	0.017098	A0A287N1V0,A0A287QPN3,A0A287U4A9,A0A287VTJ2,F2DL45
DQ	control	T4_T1	GO:0009611~BP:response to wounding	4	0.0168067	0.00378105	0.017098	A0A287ECU6,A0A287EI07,A0A287GN52,F2DFM0
DQ	control	T4_T1	GO:0006749~BP:glutathione metabolic process	6	0.0130435	0.00396106	0.017098	A0A287IHY1,A0A287K5G3,A0A287RY83,F2CSD6,F2DG21,M0VB20
DQ	control	T4_T1	GO:0005777~CC:peroxisome	7	0.0119454	0.00409472	0.017098	A0A287I9L3,A0A287PKA3,A0A287PLM2,A0A287TLJ0,A0A287WBI3,F2D0T4,M0VYA3
DQ	control	T4_T1	GO:0019013~CC:viral nucleocapsid	4	0.0164609	0.00412711	0.017098	A0A287IJS9,A0A287NYJ2,A0A287T6T1,A0A287WTW4
DQ	control	T4_T1	GO:0010287~CC:plastoglobule	5	0.014245	0.00428374	0.0172539	A0A287IEH1,A0A287ND81,A0A287QEG7,A0A287TH29,A0A287WJK8
DQ	control	T4_T1	GO:0005507~MF:copper ion binding	8	0.010989	0.00456102	0.0177528	A0A287LSN3,A0A287M4Z7,A0A287PU20,A0A287VB13,F2CSS0,F2D7P5,F2DMW4,M0VYA3
DQ	control	T4_T1	GO:0030163~BP:protein catabolic process	6	0.0126582	0.00465247	0.0177528	A0A287HNX9,A0A287PRJ1,A0A287QVG3,A0A287X9K8,A0A287XXI2,F2EG21
DQ	control	T4_T1	GO:0031408~BP:oxylipin biosynthetic process	4	0.0155642	0.00521566	0.0193916	A0A0U5AE65,A0A287T4A2,F2DFM0,F2E260
DQ	control	T4_T1	GO:0009055~MF:electron carrier activity	8	0.0106242	0.00564681	0.0204697	A0A287GLY5,A0A287JNP5,A0A287JR69,A0A287LSN3,A0A287PM79,A0A287W2D5,A0A287WBI3,F2D7P5
DQ	control	T4_T1	GO:0006002~BP:fructose 6-phosphate metabolic process	4	0.0150376	0.00601419	0.0212697	A0A287IMN2,A0A287NLS3,A0A287QIS4,A0A287UKU5
DQ	control	T4_T1	GO:0000932~CC:P-body	5	0.0130208	0.00656179	0.0226538	A0A287IJS9,A0A287SIR9,A0A287UCV3,A0A287WTW4,F2DB39
DQ	control	T4_T1	GO:0009534~CC:chloroplast thylakoid	4	0.0144404	0.00710231	0.0239497	A0A287JQ16,A0A287MQ86,A0A287P2X0,F2CPP1
DQ	control	T4_T1	GO:0016722~MF:oxidoreductase activity, oxidizing metal ions	4	0.0141343	0.00775033	0.0251413	A0A287M4Z7,A0A287VB13,F2CSS0,F2DMW4
DQ	control	T4_T1	GO:0004004~MF:ATP-dependent RNA helicase activity	6	0.0114723	0.00780246	0.0251413	A0A287E617,A0A287P2B4,A0A287Q1C9,A0A287RZ11,A0A287UCV3,F2EHS9
DQ	control	T4_T1	GO:0016301~MF:kinase activity	13	0.00825397	0.00886079	0.0279307	A0A287DYT0,A0A287FP36,A0A287GWH7,A0A287JFF2,A0A287KDJ1,A0A287LHX6,A0A287N4N5,A0A287R6J9,A0A287RKB4,A0A287SPL6,A0A287T443,F2CS51,F2CXF8
DQ	control	T4_T1	GO:0004364~MF:glutathione transferase activity	5	0.0119332	0.00982435	0.030155	A0A287IHY1,A0A287RY83,F2CSD6,F2DG21,M0VB20
DQ	control	T4_T1	GO:0005525~MF:GTP binding	14	0.00794101	0.01001	0.030155	A0A0U2IAL9,A0A287K5K9,A0A287LLP1,A0A287MNK6,A0A287MXJ7,A0A287PSS9,A0A287Q7U2,A0A287W654,F2CS77,F2CV92,F2D8W7,F2E1C6,F2EAZ2,M0XRT0
DQ	control	T4_T1	GO:0003743~MF:translation initiation factor activity	6	0.0108893	0.0101903	0.030155	A0A287H5G8,A0A287K7J2,A0A287NAI4,F2CU19,M0WT98,M0XRT0
DQ	control	T4_T1	GO:0003735~MF:structural constituent of ribosome	16	0.00756859	0.0107212	0.0310916	A0A1C9ZW00,A0A287FDB5,A0A287I0Y4,A0A287IFK7,A0A287LAS0,A0A287MPZ0,A0A287PKA3,A0A287PS50,A0A287SLM8,A0A287UEF8,A0A287W0J0,F2CS23,F2CZ65,F2D2Y2,M0WJK0,M0WZI8
DQ	control	T4_T1	GO:0005773~CC:vacuole	10	0.00867303	0.0118756	0.0337639	A0A287GFB2,A0A287I9L3,A0A287PU20,A0A287RYM0,A0A287SBF2,A0A287W4G1,A0A287X9K8,F2CUW0,F2EIM4,M0VYA3
DQ	control	T4_T1	GO:0009505~CC:plant-type cell wall	8	0.00933489	0.0124289	0.0346575	A0A287G0Z6,A0A287VB13,A0A287VL20,A0A287X4L8,F2D5X0,F2DB35,F2DB60,F2ECQ4
DQ	control	T4_T1	GO:0006334~BP:nucleosome assembly	4	0.0123839	0.013147	0.0351837	A0A287J037,A0A287RFD6,A0A287T8I9,P06353
DQ	control	T4_T1	GO:0006412~BP:translation	15	0.0075188	0.0133419	0.0351837	A0A1C9ZW00,A0A287FDB5,A0A287I0Y4,A0A287IFK7,A0A287LAS0,A0A287LLP1,A0A287PKA3,A0A287PS50,A0A287SLM8,A0A287UEF8,A0A287W0J0,F2CS23,F2CZ65,M0WJK0,M0WZI8
DQ	control	T4_T1	GO:0005829~CC:cytosol	36	0.0061287	0.0133455	0.0351837	A0A287E6J4,A0A287ECU6,A0A287FP36,A0A287FUN1,A0A287G4R0,A0A287GN52,A0A287H162,A0A287H480,A0A287H4W4,A0A287JQT0,A0A287JYF3,A0A287KTF2,A0A287KUQ5,A0A287KXC7,A0A287N753,A0A287NFB7,A0A287PU20,A0A287QER9,A0A287RAA9,A0A287RBA6,A0A287RGY4,A0A287S4F3,A0A287SRA3,A0A287U3W0,A0A287U4A9,A0A287UCH3,A0A287V164,A0A287WSB8,A0A287WTW4,A0A287XR88,F2CXZ3,F2D3H7,F2DAW4,M0WT98,M0YLZ9,Q75XW0
DQ	control	T4_T1	GO:0009506~CC:plasmodesma	18	0.00702302	0.0158827	0.0410921	A0A287HTP3,A0A287HUI3,A0A287KQ98,A0A287PU20,A0A287QPX4,A0A287RVK5,A0A287TLJ0,A0A287V4F1,A0A287VB13,A0A287VHK6,A0A287VK66,A0A287W4G1,A0A287WSB8,A0A287XR88,A0A287XXN2,F2D3H7,M0UJD7,M0WNQ4
DQ	control	T4_T1	GO:0016787~MF:hydrolase activity	20	0.00683293	0.0161535	0.0410921	A0A287DW14,A0A287E0T5,A0A287FCW5,A0A287JRP4,A0A287L071,A0A287MGW6,A0A287REM5,A0A287UJP4,A0A287UZW6,A0A287W778,A0A287WHW8,A0A287XBU9,F2CW04,F2D4S7,F2DCF2,F2DNV4,F2DRK5,F2DSG8,F2DU61,M0ZCK2
DQ	control	T4_T1	GO:0004386~MF:helicase activity	5	0.0106157	0.0165887	0.0414717	A0A287EV18,A0A287JXW0,A0A287T6T1,A0A287US11,M0ZCR1
DQ	control	T4_T1	GO:0003924~MF:GTPase activity	9	0.00837989	0.0185728	0.0455555	A0A0U2IAL9,A0A287LLP1,A0A287MXJ7,A0A287W654,F2CS77,F2CV92,F2D8W7,F2E1C6,F2EAZ2
DQ	control	T4_T1	GO:0005759~CC:mitochondrial matrix	5	0.0103093	0.0188506	0.0455555	A0A287GNB6,A0A287VN11,A0A287W2L0,F2CS25,F2E8J8
DQ	control	T8_T4	GO:0009507~CC:chloroplast	29	0.00606314	1.91225e-05	0.00164454	A0A0C5CEJ1,A0A287E3D6,A0A287E7Z8,A0A287EBY5,A0A287ELZ0,A0A287GIU0,A0A287IZ18,A0A287KYZ2,A0A287L4B8,A0A287LG40,A0A287LKL8,A0A287ML41,A0A287MXC6,A0A287NCX4,A0A287NJS3,A0A287PUR4,A0A287Q4Z7,A0A287R992,A0A287SU63,A0A287U3F8,A0A287U3W0,A0A287VA91,A0A287VF98,A0A287X9C2,A0A287XR26,F2DT98,M0VYX8,M0WJK0,M0ZCR1
DQ	control	T8_T4	GO:0009611~BP:response to wounding	5	0.0210084	4.98178e-05	0.00214216	A0A287ECU6,A0A287EI07,A0A287MU28,A0A287SAK2,M0Y9I8
DQ	control	T8_T4	GO:0050832~BP:defense response to fungus	6	0.0159151	8.13555e-05	0.00233219	A0A287F7N2,A0A287KSF1,A0A287MRF4,A0A287R9I8,F2DG99,F2EKF1
DQ	control	T8_T4	GO:0098869~BP:cellular oxidant detoxification	10	0.00891266	0.000267169	0.00544881	A0A287H893,A0A287HEA4,A0A287KSQ8,A0A287N5P6,A0A287PDS9,A0A287WYD2,A0A287X4L8,F2CZQ2,F2DZ09,F2ECQ4
DQ	control	T8_T4	GO:0004601~MF:peroxidase activity	9	0.00936524	0.000316792	0.00544881	A0A287H893,A0A287HEA4,A0A287KSQ8,A0A287N5P6,A0A287PDS9,A0A287WYD2,A0A287X4L8,F2DZ09,F2ECQ4
DQ	control	T8_T4	GO:0006979~BP:response to oxidative stress	8	0.00911162	0.000694275	0.00892156	A0A287H893,A0A287HEA4,A0A287PDS9,A0A287WYD2,A0A287X4L8,F2CZQ2,F2DZ09,F2ECQ4
DQ	control	T8_T4	GO:0042744~BP:hydrogen peroxide catabolic process	7	0.00990099	0.000726173	0.00892156	A0A287H893,A0A287HEA4,A0A287PDS9,A0A287WYD2,A0A287X4L8,F2DZ09,F2ECQ4
DQ	control	T8_T4	GO:0009534~CC:chloroplast thylakoid	4	0.0144404	0.000969555	0.00905355	A0A287GSA2,A0A287GSG7,A0A287ITT9,A0A287RY92
DQ	control	T8_T4	GO:0009658~BP:chloroplast organization	5	0.0119617	0.001006	0.00905355	A0A287ELZ0,A0A287FJ05,A0A287GSA2,A0A287GSG7,A0A287GWH7
DQ	control	T8_T4	GO:0042393~MF:histone binding	4	0.0141343	0.00106609	0.00905355	A0A287EXV0,A0A287GF82,A0A287M8L3,A0A287RXR7
DQ	control	T8_T4	GO:0006412~BP:translation	13	0.00651629	0.00115801	0.00905355	A0A287EY96,A0A287GJK1,A0A287GKJ5,A0A287M0F4,A0A287PKA3,A0A287PS10,A0A287R8L1,A0A287RUX0,A0A287SU63,F2EA93,M0VYX8,M0WJK0,M0WZI8
DQ	control	T8_T4	GO:0005576~CC:extracellular region	12	0.00625652	0.00231193	0.0165688	A0A287FN35,A0A287H893,A0A287HEA4,A0A287PDS9,A0A287SR45,A0A287W6E6,A0A287WYD2,A0A287X4L8,F2DMW4,F2DZ09,F2ECQ4,M0X6C7
DQ	control	T8_T4	GO:0005507~MF:copper ion binding	6	0.00824176	0.00378683	0.0250513	A0A287IN78,A0A287M4Z7,A0A287SW63,A0A287U928,F2CT95,F2DMW4
DQ	control	T8_T4	GO:0000398~BP:mRNA splicing, via spliceosome	4	0.0101781	0.00438526	0.026938	A0A287KSF1,A0A287RSP6,A0A287V2R5,A0A287WTW4
DQ	control	T8_T4	GO:0042742~BP:defense response to bacterium	4	0.00961538	0.0055545	0.0304671	A0A287F7N2,A0A287KSF1,A0A287MRF4,F2CT95
DQ	control	T8_T4	GO:0020037~MF:heme binding	13	0.00544845	0.0056683	0.0304671	A0A287FDK7,A0A287GLK5,A0A287GZU0,A0A287H893,A0A287HEA4,A0A287PDS9,A0A287TPR4,A0A287UCR7,A0A287WYD2,A0A287X4L8,F2DJ49,F2DZ09,F2ECQ4
DQ	control	T8_T4	GO:0003723~MF:RNA binding	17	0.00490904	0.00636945	0.0307025	A0A287E463,A0A287GIU0,A0A287GKJ5,A0A287LKL8,A0A287M0F4,A0A287MXC6,A0A287NFB7,A0A287PKA3,A0A287Q4Z7,A0A287RSP6,A0A287RUX0,A0A287RZ11,A0A287TNC9,A0A287VC95,A0A287WTW4,F2EA93,Q9M6N6
DQ	control	T8_T4	GO:0005840~CC:ribosome	4	0.00928074	0.0064261	0.0307025	A0A287GJK1,A0A287PKA3,A0A287SU63,F2CXC2
DQ	control	T8_T4	GO:0022625~CC:cytosolic large ribosomal subunit	5	0.00794913	0.00742075	0.0326217	A0A287EY96,A0A287GKJ5,A0A287M0F4,A0A287RUX0,M0WJK0
DQ	control	T8_T4	GO:0046658~CC:anchored component of plasma membrane	5	0.00791139	0.00758643	0.0326217	A0A287HUI0,A0A287N339,A0A287PM79,A0A287X074,F2D6T5
DQ	control	T8_T4	GO:0055114~BP:oxidation-reduction process	39	0.00385147	0.0094099	0.0380378	A0A0U5AE65,A0A287DXP1,A0A287E5F7,A0A287EBY5,A0A287FFV7,A0A287GLK5,A0A287GPW6,A0A287GZU0,A0A287H893,A0A287HEA4,A0A287IN78,A0A287KSQ8,A0A287M4Z7,A0A287MQ69,A0A287N5P6,A0A287NAX6,A0A287PDS9,A0A287PUR4,A0A287QEG3,A0A287SGX4,A0A287SWX6,A0A287TPR4,A0A287U3F8,A0A287UUU3,A0A287WQM0,A0A287WYD2,A0A287X175,A0A287X4L8,A9YZV9,F2CXM7,F2CZ25,F2CZQ2,F2DG99,F2DJ49,F2DMW4,F2DZ09,F2E330,F2E914,F2ECQ4
DQ	control	T8_T4	GO:0005759~CC:mitochondrial matrix	4	0.00824742	0.0103559	0.0380378	A0A287SW63,A0A287U224,A0A287U928,A0A287W2L0
DQ	control	T8_T4	GO:0009664~BP:plant-type cell wall organization	4	0.00823045	0.0104412	0.0380378	A0A287WYD2,A0A287X4L8,F2DZ09,F2ECQ4
DQ	control	T8_T4	GO:0006457~BP:protein folding	7	0.00633484	0.0106152	0.0380378	A0A287DXP1,A0A287MQ69,A0A287RKY1,A0A287U224,A0A287U928,A0A287UBS9,F2E6W5
DQ	control	T8_T4	GO:0003735~MF:structural constituent of ribosome	11	0.00520341	0.0127073	0.0437132	A0A287EY96,A0A287GJK1,A0A287M0F4,A0A287PKA3,A0A287PS10,A0A287RUX0,A0A287SU63,F2EA93,M0VYX8,M0WJK0,M0WZI8
DQ	treatment	T24_T8	GO:0009813~BP:flavonoid biosynthetic process	17	0.0223097	1.09289e-09	1.2131e-07	A0A287GHB9,A0A287GY75,A0A287HI13,A0A287HR41,A0A287JDS6,A0A287LTT2,A0A287MU28,A0A287PC06,A0A287SXT6,A0A287TAG9,A0A287VCZ9,A0A287VPE5,A0A287W9E1,F2CQQ5,F2CRF8,F2CTA0,F2D5B8
DQ	treatment	T24_T8	GO:0080043~MF:quercetin 3-O-glucosyltransferase activity	14	0.0235294	1.13338e-08	3.93325e-07	A0A287GHB9,A0A287GY75,A0A287HI13,A0A287JDS6,A0A287LTT2,A0A287PC06,A0A287TAG9,A0A287VCZ9,A0A287VPE5,A0A287W9E1,F2CQQ5,F2CRF8,F2CTA0,F2D5B8
DQ	treatment	T24_T8	GO:0080044~MF:quercetin 7-O-glucosyltransferase activity	14	0.0235294	1.13338e-08	3.93325e-07	A0A287GHB9,A0A287GY75,A0A287HI13,A0A287JDS6,A0A287LTT2,A0A287PC06,A0A287TAG9,A0A287VCZ9,A0A287VPE5,A0A287W9E1,F2CQQ5,F2CRF8,F2CTA0,F2D5B8
DQ	treatment	T24_T8	GO:0052696~BP:flavonoid glucuronidation	15	0.0214592	1.41739e-08	3.93325e-07	A0A287GHB9,A0A287GY75,A0A287HI13,A0A287JDS6,A0A287LTT2,A0A287PC06,A0A287SXT6,A0A287TAG9,A0A287VCZ9,A0A287VPE5,A0A287W9E1,F2CQQ5,F2CRF8,F2CTA0,F2D5B8
DQ	treatment	T24_T8	GO:0046658~CC:anchored component of plasma membrane	14	0.0221519	2.49759e-08	5.54465e-07	A0A287M006,A0A287NNM3,A0A287PFV4,A0A287QWU7,A0A287RNI8,A0A287RPD3,A0A287S2W4,A0A287UUU8,A0A287W2D5,F2D017,F2DE94,F2DH44,F2EBE7,M0WRD6
DQ	treatment	T24_T8	GO:0005840~CC:ribosome	8	0.0185615	4.22064e-05	0.000780818	A0A287ILN5,A0A287L587,A0A287MW21,A0A287N9Y1,A0A287PKA3,A0A287WBH8,A0A287XV84,F2D1R9
DQ	treatment	T24_T8	GO:0006662~BP:glycerol ether metabolic process	4	0.028777	0.000188181	0.00298402	A0A287EYB4,A0A287G9U1,A0A287IWZ8,A0A287MQ69
DQ	treatment	T24_T8	GO:0004871~MF:signal transducer activity	5	0.0207469	0.000318368	0.00439284	A0A287M006,A0A287QWU7,F2DE94,F2EBE7,M0WRD6
DQ	treatment	T24_T8	GO:0016671~MF:oxidoreductase activity, acting on a sulfur group of donors, disulfide as acceptor	4	0.0238095	0.000450023	0.00439284	A0A287EYB4,A0A287G9U1,A0A287IWZ8,A0A287MQ69
DQ	treatment	T24_T8	GO:0009522~CC:photosystem I	4	0.0236686	0.000462336	0.00439284	A0A287H9K1,A0A287QEG7,A0A287TVF2,A0A287V6Q2
DQ	treatment	T24_T8	GO:0034599~BP:cellular response to oxidative stress	4	0.0235294	0.000474902	0.00439284	A0A287EYB4,A0A287G9U1,A0A287IWZ8,A0A287MQ69
DQ	treatment	T24_T8	GO:0000103~BP:sulfate assimilation	4	0.0235294	0.000474902	0.00439284	A0A287EYB4,A0A287G9U1,A0A287IWZ8,A0A287MQ69
DQ	treatment	T24_T8	GO:0009570~CC:chloroplast stroma	18	0.00840336	0.000553023	0.00472197	A0A287HR41,A0A287HR89,A0A287HSZ8,A0A287LGQ1,A0A287P6E5,A0A287PGT0,A0A287QPX2,A0A287QVG8,A0A287R3G1,A0A287SE21,A0A287T953,A0A287TN02,A0A287UH00,A0A287WBH8,F2CT95,F2D551,F2D810,F2DY57
DQ	treatment	T24_T8	GO:0016311~BP:dephosphorylation	11	0.0106383	0.000611625	0.00484931	A0A287EI94,A0A287ETB3,A0A287G616,A0A287GZB1,A0A287LJE5,A0A287LZU8,A0A287P5Q0,A0A287P759,A0A287PGY1,A0A287R961,A0A287V528
DQ	treatment	T24_T8	GO:0015035~MF:protein disulfide oxidoreductase activity	6	0.015625	0.000665966	0.00492815	A0A287EYB4,A0A287G9U1,A0A287GLY5,A0A287IWZ8,A0A287MQ69,A0A287R3G1
DQ	treatment	T24_T8	GO:0009535~CC:chloroplast thylakoid membrane	13	0.00948213	0.000777101	0.00539114	A0A287EI31,A0A287JWE0,A0A287M941,A0A287P7T3,A0A287QEG7,A0A287QW66,A0A287TVF2,A0A287U4S6,A0A287UDH2,A0A287UR13,A0A287V6Q2,A0A287XB94,M0YS97
DQ	treatment	T24_T8	GO:0004867~MF:serine-type endopeptidase inhibitor activity	4	0.02	0.000986014	0.00643809	A0A287DTW3,A0A287DTX1,A0A287TEA9,M0W4X5
DQ	treatment	T24_T8	GO:0043231~CC:intracellular membrane-bounded organelle	14	0.00884397	0.00107964	0.00643848	A0A287FY63,A0A287HI13,A0A287JDS6,A0A287LTT2,A0A287PC06,A0A287SXT6,A0A287TAG9,A0A287VCZ9,A0A287VPE5,A0A287W9E1,F2CQQ5,F2CRF8,F2CTA0,F2DQE8
DQ	treatment	T24_T8	GO:0010951~BP:negative regulation of endopeptidase activity	4	0.0191388	0.00119834	0.00643848	A0A287DTW3,A0A287DTX1,A0A287TEA9,M0W4X5
DQ	treatment	T24_T8	GO:0003735~MF:structural constituent of ribosome	17	0.00804163	0.00120506	0.00643848	A0A191TDK4,A0A287F7C9,A0A287I0F3,A0A287ILN5,A0A287L587,A0A287LL06,A0A287MW21,A0A287MWN1,A0A287N9Y1,A0A287PKA3,A0A287S8Z2,A0A287WMX5,A0A287XV84,A0A287XWN6,F2CSC5,F2D1R9,F2D810
DQ	treatment	T24_T8	GO:0009507~CC:chloroplast	31	0.00648129	0.00126356	0.00643848	A0A0C5CEJ1,A0A287DZM9,A0A287FGR4,A0A287FNY0,A0A287GSJ3,A0A287IM18,A0A287IWZ8,A0A287IZZ0,A0A287K0P8,A0A287K8T4,A0A287KYZ2,A0A287LG40,A0A287M1Q0,A0A287MCH9,A0A287NCV6,A0A287NJ23,A0A287NTE6,A0A287P759,A0A287PEW8,A0A287QH02,A0A287QSH8,A0A287R961,A0A287R9I3,A0A287RYJ8,A0A287TKL2,A0A287V5D0,A0A287V966,A0A287WW43,A0A287X969,A0A287XSD4,F2D3M5
DQ	treatment	T24_T8	GO:0009735~BP:response to cytokinin	4	0.0188679	0.00127609	0.00643848	A0A287P7T3,A0A287T953,F2D810,F2DY57
DQ	treatment	T24_T8	GO:0006412~BP:translation	16	0.00802005	0.0016152	0.00748795	A0A191TDK4,A0A287F7C9,A0A287ILN5,A0A287L587,A0A287LL06,A0A287MW21,A0A287MWN1,A0A287N9Y1,A0A287PKA3,A0A287S8Z2,A0A287WMX5,A0A287XV84,A0A287XWN6,F2CSC5,F2D1R9,F2D810
DQ	treatment	T24_T8	GO:0051537~MF:2 iron, 2 sulfur cluster binding	5	0.0151515	0.00161902	0.00748795	A0A287R3G1,A0A287RAG1,A0A287SJX3,A0A287SP01,A0A287U348
DQ	treatment	T24_T8	GO:0019013~CC:viral nucleocapsid	4	0.0164609	0.00231319	0.0099793	A0A287FRQ3,A0A287GTV7,A0A287Q3J1,A0A287WNW7
DQ	treatment	T24_T8	GO:0009055~MF:electron carrier activity	8	0.0106242	0.00233749	0.0099793	A0A287GLY5,A0A287HS68,A0A287R3G1,A0A287RPD3,A0A287SJX3,A0A287W2D5,A0A287WBI3,F2D017
DQ	treatment	T24_T8	GO:0005759~CC:mitochondrial matrix	6	0.0123711	0.00251216	0.0101556	A0A287FNY0,A0A287NCV6,A0A287QPX2,A0A287RAG1,A0A287S6L0,A0A287U348
DQ	treatment	T24_T8	GO:0006952~BP:defense response	15	0.00784519	0.00260708	0.0101556	A0A287E330,A0A287EC36,A0A287GY13,A0A287HUN1,A0A287KTZ0,A0A287M006,A0A287NNM3,A0A287PZP1,A0A287QWU7,A0A287STH0,A0A287XF85,F2DE94,F2EBE7,M0WRD6,M0YQK2
DQ	treatment	T24_T8	GO:0005576~CC:extracellular region	15	0.00782065	0.00268727	0.0101556	A0A287DTW3,A0A287DTX1,A0A287E0U3,A0A287EC36,A0A287FN35,A0A287G3R7,A0A287JWH8,A0A287PHH4,A0A287TEA9,A0A287X922,A0A287XMF2,F2D4S0,F2DP58,M0W4X5,M0X6C7
DQ	treatment	T24_T8	GO:0016829~MF:lyase activity	5	0.013624	0.00274476	0.0101556	A0A287MXJ1,A0A287S0E5,A0A287SGX4,F2CPM8,F2DPU3
DQ	treatment	T24_T8	GO:0050832~BP:defense response to fungus	5	0.0132626	0.00313063	0.0112097	A0A287KSF1,A0A287P7T3,A0A287RYJ8,F2DG99,F2EKF1
DQ	treatment	T24_T8	GO:0009941~CC:chloroplast envelope	13	0.00805452	0.00343934	0.0119302	A0A287HR41,A0A287K149,A0A287M941,A0A287P2R6,A0A287P7T3,A0A287QEG7,A0A287QPX2,A0A287TN02,A0A287TVF2,A0A287UDH2,A0A287V6Q2,A0A287WBH8,F2D810
DQ	treatment	T24_T8	GO:0018298~BP:protein-chromophore linkage	4	0.0144404	0.00403956	0.0135876	A0A287QEG7,A0A287TVF2,A0A287V6Q2,A0A287XSD4
DQ	treatment	T24_T8	GO:0007165~BP:signal transduction	8	0.00962696	0.00443736	0.0144867	A0A287FP36,A0A287M006,A0A287QWU7,A0A287U4M9,F2D5W6,F2DE94,F2EBE7,M0WRD6
DQ	treatment	T24_T8	GO:0004364~MF:glutathione transferase activity	5	0.0119332	0.00520538	0.0165085	A0A287EUT1,A0A287FKU6,A0A287PUA5,A0A287W4R9,M0V7T4
DQ	treatment	T24_T8	GO:0015031~BP:protein transport	6	0.0102564	0.00687309	0.021192	A0A287HX60,A0A287M3F3,A0A287QB46,A0A287WBH8,F2DD11,F2E010
DQ	treatment	T24_T8	GO:0006749~BP:glutathione metabolic process	5	0.0108696	0.00806252	0.0241876	A0A287EUT1,A0A287FKU6,A0A287PUA5,A0A287W4R9,M0V7T4
DQ	treatment	T24_T8	GO:0006886~BP:intracellular protein transport	9	0.00819672	0.00901489	0.026333	A0A287G454,A0A287G616,A0A287KMU0,A0A287KXC7,A0A287LVR5,A0A287QN80,A0A287WP49,F2DV69,Q6X9V9
DQ	treatment	T24_T8	GO:0022625~CC:cytosolic large ribosomal subunit	6	0.00953895	0.00998038	0.0284057	A0A287I0F3,A0A287LL06,A0A287MWN1,A0A287S8Z2,A0A287WMX5,F2CSC5
DQ	treatment	T24_T8	GO:0010287~CC:plastoglobule	4	0.011396	0.0106553	0.0295685	A0A287F3S8,A0A287QEG7,A0A287TVF2,A0A287V6Q2
DQ	treatment	T24_T8	GO:0030170~MF:pyridoxal phosphate binding	8	0.00820513	0.0118761	0.0321523	A0A287GSJ3,A0A287M1Q0,A0A287NJ23,A0A287SE21,A0A287VI00,A0A287VNE8,F2CPM8,F2DJS5
DQ	treatment	T24_T8	GO:0010181~MF:FMN binding	4	0.010929	0.0125757	0.0332357	A0A287E136,A0A287LSE9,A0A287SGX4,M0YQK2
DQ	treatment	T24_T8	GO:0045454~BP:cell redox homeostasis	6	0.00882353	0.0147379	0.0380444	A0A287EYB4,A0A287G9U1,A0A287GLY5,A0A287IWZ8,A0A287MQ69,A0A287R3G1
DQ	treatment	T24_T8	GO:0003824~MF:catalytic activity	10	0.00724638	0.0158127	0.0398911	A0A287GB82,A0A287GHW5,A0A287HMW0,A0A287LG13,A0A287R262,A0A287RSI1,A0A287RSS8,A0A287SFV3,A0A287T758,A0A287WW43
DQ	treatment	T24_T8	GO:0055114~BP:oxidation-reduction process	50	0.00493778	0.0186788	0.0451657	A0A287E0U3,A0A287E136,A0A287EYB4,A0A287FFV7,A0A287FMN2,A0A287FT11,A0A287FVX8,A0A287G9U1,A0A287GLY5,A0A287GXL9,A0A287GY13,A0A287H1Q3,A0A287HS68,A0A287I5I4,A0A287IWZ8,A0A287JQM1,A0A287KCE2,A0A287LSE9,A0A287M941,A0A287MQ69,A0A287NWG6,A0A287PPD1,A0A287QEG3,A0A287QJ00,A0A287QVG8,A0A287R3G1,A0A287SGX4,A0A287SJX3,A0A287SP01,A0A287TCV3,A0A287TN02,A0A287UXZ4,A0A287VTF7,A0A287VV81,A0A287X5D9,A0A287X5V6,A0A…
DQ	treatment	T24_T8	GO:0050662~MF:coenzyme binding	5	0.00900901	0.0187173	0.0451657	A0A287HMW0,A0A287LG13,A0A287RSI1,A0A287RSS8,A0A287T758
DQ	treatment	T24_T8	GO:0030247~MF:polysaccharide binding	7	0.00790068	0.0192699	0.0455097	A0A287ED58,A0A287NNM3,A0A287PFV4,A0A287RNI8,A0A287S2W4,A0A287UUU8,F2DH44
DQ	treatment	T24_T8	GO:0015979~BP:photosynthesis	4	0.00973236	0.0197054	0.0455687	A0A287H9K1,A0A287HS68,A0A287WFY0,A0A287X969
DQ	treatment	T24_T8	GO:0016747~MF:transferase activity, transferring acyl groups other than amino-acyl groups	7	0.00782123	0.020318	0.0458026	A0A287ESJ3,A0A287V5X7,A0A287VFH2,A9L9S1,F2CQ79,F2D6Z4,F2DG28
DQ	treatment	T24_T8	GO:0042742~BP:defense response to bacterium	4	0.00961538	0.0206318	0.0458026	A0A287KSF1,A0A287MD82,A0A287RYJ8,F2CT95
DQ	treatment	T24_T8	GO:0016491~MF:oxidoreductase activity	14	0.00630915	0.0211905	0.0461206	A0A287FFV7,A0A287FVX8,A0A287I5I4,A0A287JQM1,A0A287LSE9,A0A287PPD1,A0A287QEG3,A0A287TCV3,A0A287UXZ4,A0A287X5V6,A0A287XLI6,D6RVS5,F2DBY3,F2E7W9
DQ	treatment	T24_T8	GO:0003723~MF:RNA binding	20	0.00577534	0.021767	0.0464642	A0A287E463,A0A287GSP4,A0A287GTV7,A0A287MW21,A0A287MWN1,A0A287N2P0,A0A287NFB7,A0A287NPY4,A0A287P8Q5,A0A287PKA3,A0A287PPL5,A0A287Q3J1,A0A287RQB0,A0A287SK39,A0A287TNC9,A0A287TQV5,A0A287UG55,A0A287WMX5,A0A287WNW7,A0A287XWN6
DQ	treatment	T24_T8	GO:0005777~CC:peroxisome	5	0.00853242	0.0236401	0.0495103	A0A287E136,A0A287PKA3,A0A287PLM2,A0A287WBI3,A0A287WW43
DQ	treatment	T48_T1	GO:0006099~BP:tricarboxylic acid cycle	9	0.0292208	1.01284e-06	0.000144836	A0A287GP95,A0A287ITT9,A0A287L777,A0A287SHJ5,A0A287VH79,A0A287WYN6,F2CZV8,F2E7T5,M0VN24
DQ	treatment	T48_T1	GO:0005576~CC:extracellular region	22	0.0114703	1.12384e-05	0.000612289	A0A287DTX1,A0A287DYH8,A0A287E8C0,A0A287JWH8,A0A287KT66,A0A287KT88,A0A287MQA9,A0A287TEA9,A0A287UNT0,A0A287W6E6,A0A287X922,A0A287Y1L0,F2CSS7,F2CTB8,F2DQ35,F2DRB7,F2E122,F2E859,F2ECQ4,M0W4X5,M0X6C7,M0YYV7
DQ	treatment	T48_T1	GO:0008061~MF:chitin binding	5	0.0393701	1.87577e-05	0.000612289	A0A287E330,A0A287IR53,A0A287Y1L0,F2CSS7,M0X6C7
DQ	treatment	T48_T1	GO:0006032~BP:chitin catabolic process	5	0.0390625	1.96102e-05	0.000612289	A0A287E330,A0A287IR53,A0A287Y1L0,F2CSS7,M0X6C7
DQ	treatment	T48_T1	GO:0004568~MF:chitinase activity	5	0.0384615	2.14087e-05	0.000612289	A0A287E330,A0A287IR53,A0A287Y1L0,F2CSS7,M0X6C7
DQ	treatment	T48_T1	GO:0016998~BP:cell wall macromolecule catabolic process	4	0.0493827	2.62103e-05	0.000624678	A0A287E330,A0A287IR53,A0A287Y1L0,F2CSS7
DQ	treatment	T48_T1	GO:0010951~BP:negative regulation of endopeptidase activity	6	0.0287081	3.50583e-05	0.000716191	A0A287DTX1,A0A287HIE8,A0A287KT66,A0A287TEA9,F2DQ35,M0W4X5
DQ	treatment	T48_T1	GO:0045735~MF:nutrient reservoir activity	7	0.023569	4.60333e-05	0.000822845	A0A287DYH8,A0A287E752,A0A287E8C0,A0A287JWH8,A0A287MSK2,A0A287S5G7,A0A287XBB5
DQ	treatment	T48_T1	GO:0046564~MF:oxalate decarboxylase activity	5	0.0304878	7.83559e-05	0.00112049	A0A287DYH8,A0A287E752,A0A287E8C0,A0A287JWH8,A0A287XBB5
DQ	treatment	T48_T1	GO:0033609~BP:oxalate metabolic process	5	0.0304878	7.83559e-05	0.00112049	A0A287DYH8,A0A287E752,A0A287E8C0,A0A287JWH8,A0A287XBB5
DQ	treatment	T48_T1	GO:0005743~CC:mitochondrial inner membrane	8	0.0184758	0.000114199	0.00148321	A0A287KSC4,A0A287MQX4,A0A287UVR8,A0A287VH79,A0A2R9IRF0,F2E7T5,F2ELB1,M0WZI8
DQ	treatment	T48_T1	GO:0055114~BP:oxidation-reduction process	67	0.00661663	0.0001299	0.00148321	A0A287DW69,A0A287EKE6,A0A287EKP1,A0A287EUF1,A0A287F8T6,A0A287GFM8,A0A287GK21,A0A287H665,A0A287HS68,A0A287IAZ3,A0A287IRI4,A0A287IUR8,A0A287IWZ8,A0A287J5I2,A0A287JQM1,A0A287K3U8,A0A287KC68,A0A287KT88,A0A287KUJ3,A0A287L9J7,A0A287LTL6,A0A287M4Z7,A0A287MQA9,A0A287P787,A0A287PBW9,A0A287PMV0,A0A287PNM7,A0A287PVL0,A0A287QJ00,A0A287QVG8,A0A287R3G1,A0A287RFB9,A0A287RGN1,A0A287RTM6,A0A287RXB8,A0A287UP21,A0A…
DQ	treatment	T48_T1	GO:0003735~MF:structural constituent of ribosome	21	0.00993377	0.000134837	0.00148321	A0A191TDK4,A0A287DVK7,A0A287DWX7,A0A287F0Q4,A0A287GKF9,A0A287H9T5,A0A287HUA7,A0A287ISE0,A0A287KSC4,A0A287L8S4,A0A287M0F4,A0A287P2Y9,A0A287UEF8,A0A287UVR8,A0A287XWN6,F2CSC5,F2DBD4,F2DZY8,F2E7T5,F2ELB1,M0WZI8
DQ	treatment	T48_T1	GO:0005773~CC:vacuole	14	0.0121422	0.000154804	0.00155421	A0A287H2B7,A0A287IUR8,A0A287JEB4,A0A287K2J3,A0A287LXV4,A0A287P4I0,A0A287PU20,A0A287R7G2,A0A287RST7,A0A287S2B4,A0A287X6A1,F2DE38,M0XHZ5,Q40047
DQ	treatment	T48_T1	GO:0006412~BP:translation	20	0.0100251	0.000163029	0.00155421	A0A191TDK4,A0A287DVK7,A0A287F0Q4,A0A287GKF9,A0A287GKJ5,A0A287H9T5,A0A287HUA7,A0A287ISE0,A0A287KSC4,A0A287L8S4,A0A287M0F4,A0A287P2Y9,A0A287UEF8,A0A287UVR8,A0A287XWN6,F2CSC5,F2DZY8,F2E7T5,F2ELB1,M0WZI8
DQ	treatment	T48_T1	GO:0004867~MF:serine-type endopeptidase inhibitor activity	5	0.025	0.000230657	0.00200759	A0A287DTX1,A0A287HIE8,A0A287TEA9,F2DQ35,M0W4X5
DQ	treatment	T48_T1	GO:0005777~CC:peroxisome	9	0.0153584	0.000238665	0.00200759	A0A287E8D6,A0A287IHZ0,A0A287JEB4,A0A287TLJ0,A0A287VW27,A0A287WMI4,A0A287WUK4,A0A287X4M9,F2EIG0
DQ	treatment	T48_T1	GO:0071013~CC:catalytic step 2 spliceosome	5	0.0228311	0.000374188	0.00297272	A0A287KES8,A0A287KRA6,A0A287NUM2,A0A287VSV1,A0A287WTW4
DQ	treatment	T48_T1	GO:0030145~MF:manganese ion binding	6	0.0191693	0.000420846	0.00316742	A0A287DYH8,A0A287E752,A0A287E8C0,A0A287JWH8,A0A287XBB5,F2DNA9
DQ	treatment	T48_T1	GO:0006979~BP:response to oxidative stress	11	0.0125285	0.000445634	0.00318628	A0A287EY79,A0A287KT88,A0A287MQA9,A0A287QVG8,A0A287X3N2,A0A287X922,F2CTB8,F2DRB7,F2E859,F2ECQ4,M0YYV7
DQ	treatment	T48_T1	GO:0019013~CC:viral nucleocapsid	5	0.0205761	0.000645926	0.00439845	A0A287T6T1,A0A287WTW4,A0A287X782,F2CUT8,F2CUU5
DQ	treatment	T48_T1	GO:0042744~BP:hydrogen peroxide catabolic process	9	0.0127298	0.00100827	0.00629418	A0A287KT88,A0A287MQA9,A0A287QVG8,A0A287X922,F2CTB8,F2DRB7,F2E859,F2ECQ4,M0YYV7
DQ	treatment	T48_T1	GO:0009570~CC:chloroplast stroma	19	0.00887021	0.00101235	0.00629418	A0A287F884,A0A287H0D3,A0A287ITT9,A0A287PBW9,A0A287PTL4,A0A287QVG8,A0A287R3G1,A0A287R8E3,A0A287UP21,A0A287V6D2,A0A287VD33,A0A287W5V6,A0A287X3N2,F2CTN1,F2CUU5,F2D0W9,F2DR86,F2DSU7,M0XSQ2
DQ	treatment	T48_T1	GO:0016042~BP:lipid catabolic process	7	0.0146444	0.0011091	0.00660837	A0A287DTW2,A0A287ENB7,A0A287GI84,A0A287H4I9,A0A287SXP7,A0A287W778,M0V4F5
DQ	treatment	T48_T1	GO:0000398~BP:mRNA splicing, via spliceosome	6	0.0152672	0.00157501	0.00900908	A0A287KRA6,A0A287N4U8,A0A287NUM2,A0A287RSP6,A0A287WTW4,F2DLQ1
DQ	treatment	T48_T1	GO:0003723~MF:RNA binding	26	0.00750794	0.00209537	0.0115245	A0A287E463,A0A287F884,A0A287FE18,A0A287GIU0,A0A287GKF9,A0A287GKJ5,A0A287GN02,A0A287GSP4,A0A287HUA7,A0A287ISE0,A0A287KES8,A0A287KN11,A0A287LKL8,A0A287M0F4,A0A287M2J4,A0A287MB83,A0A287P2Y9,A0A287RSP6,A0A287TVT4,A0A287UCV3,A0A287UM44,A0A287VC95,A0A287WHJ7,A0A287WTW4,A0A287XWN6,F2CR90
DQ	treatment	T48_T1	GO:0005840~CC:ribosome	6	0.0139211	0.00263584	0.0139602	A0A287DWX7,A0A287L8S4,A0A287P2Y9,A0A287R8E3,F2DZY8,F2E7T5
DQ	treatment	T48_T1	GO:0005544~MF:calcium-dependent phospholipid binding	4	0.0172414	0.00325858	0.016642	A0A287PTF0,A0A287UPG1,A0A287XXH1,F2EC65
DQ	treatment	T48_T1	GO:0005789~CC:endoplasmic reticulum membrane	13	0.00914205	0.0034607	0.0170648	A0A287G6V6,A0A287GIF6,A0A287H0M9,A0A287HC22,A0A287IXL0,A0A287JEB4,A0A287LMD9,A0A287MTI4,A0A287PAM0,A0A287WXZ8,F2CXI5,F2E2F7,M0Y0K6
DQ	treatment	T48_T1	GO:0030529~CC:intracellular ribonucleoprotein complex	4	0.0166667	0.00376179	0.0176599	A0A287T6T1,A0A287X782,F2CUT8,F2CUU5
DQ	treatment	T48_T1	GO:0004871~MF:signal transducer activity	4	0.0165975	0.00382838	0.0176599	A0A287H4I9,A0A287M006,A0A287TEE2,M0V4F5
DQ	treatment	T48_T1	GO:0010501~BP:RNA secondary structure unwinding	5	0.013624	0.00506354	0.0226277	A0A287FE18,A0A287I4S8,A0A287I5C5,A0A287KES8,A0A287UCV3
DQ	treatment	T48_T1	GO:0050832~BP:defense response to fungus	5	0.0132626	0.0057519	0.0246297	A0A287IUR8,A0A287RYJ8,A0A287Y1L0,A0A287Y1W3,F2CSS7
DQ	treatment	T48_T1	GO:0022625~CC:cytosolic large ribosomal subunit	7	0.0111288	0.005856	0.0246297	A0A287F0Q4,A0A287GKJ5,A0A287HUA7,A0A287ISE0,A0A287M0F4,F2CSC5,F2DBD4
DQ	treatment	T48_T1	GO:0009535~CC:chloroplast thylakoid membrane	12	0.00875274	0.0064131	0.0262021	A0A287H0M9,A0A287HQ76,A0A287QEG7,A0A287R8E3,A0A287RPT7,A0A287UDH2,A0A287WGI2,F2CR28,F2CTN1,F2D2W7,F2DZY8,M0YS97
DQ	treatment	T48_T1	GO:0020037~MF:heme binding	18	0.00754401	0.00727531	0.028692	A0A287FDK7,A0A287HS68,A0A287K3U8,A0A287KT88,A0A287MQA9,A0A287P787,A0A287QJ00,A0A287QVG8,A0A287SEU4,A0A287X922,F2CTB8,F2CVP0,F2CY79,F2DLA2,F2DRB7,F2E859,F2ECQ4,M0YYV7
DQ	treatment	T48_T1	GO:0004004~MF:ATP-dependent RNA helicase activity	6	0.0114723	0.00742381	0.028692	A0A287FE18,A0A287I4S8,A0A287I5C5,A0A287KES8,A0A287UCV3,F2EHS9
DQ	treatment	T48_T1	GO:0016614~MF:oxidoreductase activity, acting on CH-OH group of donors	4	0.0139373	0.00789155	0.0296972	A0A287X8U4,F2CXM7,F2DJ07,M0Z4W3
DQ	treatment	T48_T1	GO:0008152~BP:metabolic process	15	0.00784109	0.00853427	0.0307652	A0A287KHD6,A0A287KVD7,A0A287M5S3,A0A287QR64,A0A287R1G0,A0A287R262,A0A287UHK7,A0A287VD33,A0A287VQC5,A0A287WLS0,F2CW04,F2CY52,F2DSU7,F2DU61,M0XSW7
DQ	treatment	T48_T1	GO:0015979~BP:photosynthesis	5	0.0121655	0.00860564	0.0307652	A0A287HS68,A0A287KUJ3,A0A287LVA2,A0A287V0L0,A0A287WGI2
DQ	treatment	T48_T1	GO:0098869~BP:cellular oxidant detoxification	10	0.00891266	0.00922805	0.0321856	A0A287EKE6,A0A287KT88,A0A287MQA9,A0A287QVG8,A0A287X922,F2CTB8,F2DRB7,F2E859,F2ECQ4,M0YYV7
DQ	treatment	T48_T1	GO:0051287~MF:NAD binding	7	0.0101597	0.00982152	0.0334399	A0A287IAZ3,A0A287ITT9,A0A287LTL6,A0A287W7F0,A0A287WDC4,F2D0W5,M0XSQ2
DQ	treatment	T48_T1	GO:0007264~BP:small GTPase mediated signal transduction	6	0.0107527	0.0103471	0.03441	A0A287EPU2,A0A287G656,A0A287UP48,A0A287W4W9,A0A287X525,F2EAU2
DQ	treatment	T48_T1	GO:0005774~CC:vacuolar membrane	10	0.00870322	0.0108642	0.0353088	A0A287PDY3,A0A287UYY8,A0A287WEM8,A0A287WUE1,A0A287WYN6,A0A287XB15,B2CHJ2,F2CXI5,F2D0X3,F2DPK1
DQ	treatment	T48_T1	GO:0005829~CC:cytosol	36	0.0061287	0.0116344	0.0364961	A0A287E5W3,A0A287EXZ5,A0A287F884,A0A287FEM8,A0A287FIU9,A0A287H162,A0A287HG34,A0A287I1I3,A0A287JEF8,A0A287JES9,A0A287L4B8,A0A287LQY6,A0A287LTL6,A0A287N9G2,A0A287NRL9,A0A287P5K7,A0A287PU20,A0A287PYM7,A0A287R1G0,A0A287R289,A0A287R3E7,A0A287U4A9,A0A287W5V6,A0A287WP49,A0A287WTW4,A0A287WUK4,A0A287X019,A0A287XXH1,F2CR79,F2D119,F2DR86,F2DZM0,F2E330,F2E8F6,M0WT98,M0YLZ9
DQ	treatment	T48_T1	GO:0009505~CC:plant-type cell wall	8	0.00933489	0.01174	0.0364961	A0A287GP95,A0A287KT88,A0A287L777,A0A287LXV4,A0A287MQA9,F2CXI5,F2E859,F2ECQ4
DQ	treatment	T48_T1	GO:0005739~CC:mitochondrion	74	0.00542602	0.0120658	0.036711	A0A287EHB8,A0A287EQX5,A0A287ETM8,A0A287F3V0,A0A287F884,A0A287FMM7,A0A287G6W7,A0A287GFM8,A0A287GK21,A0A287GP95,A0A287H0D3,A0A287H4I9,A0A287HG34,A0A287IBR8,A0A287III2,A0A287ITT9,A0A287J174,A0A287J6F1,A0A287JFF2,A0A287KFM8,A0A287KJ96,A0A287KN11,A0A287KT50,A0A287KYZ2,A0A287L777,A0A287L9J7,A0A287LBX4,A0A287LXN5,A0A287MBF9,A0A287PAM0,A0A287PBW9,A0A287PU20,A0A287PWS8,A0A287QVG8,A0A287QYN1,A0A287R976,A0A…
DQ	treatment	T48_T1	GO:0046872~MF:metal ion binding	43	0.00585991	0.0139282	0.0414943	A0A287DW69,A0A287EUF1,A0A287FL60,A0A287G8M3,A0A287GK21,A0A287GY18,A0A287HAF0,A0A287HK11,A0A287HQ76,A0A287HS68,A0A287IKL5,A0A287KAA6,A0A287KT88,A0A287MQA9,A0A287P780,A0A287PJ37,A0A287PTL4,A0A287QEG7,A0A287QVG8,A0A287R3G1,A0A287RSP6,A0A287SPL6,A0A287TVT4,A0A287VH21,A0A287WYU0,A0A287X5I7,A0A287X922,A0A287XH51,A0A287XUG7,B2CHJ2,F2CS40,F2CSK6,F2CTB8,F2DAI5,F2DC32,F2DQ55,F2DRB7,F2E7T5,F2E859,F2E8F6,F2E…
DQ	treatment	T48_T1	GO:0006749~BP:glutathione metabolic process	5	0.0108696	0.0143251	0.0418059	A0A287EKE6,A0A287K5G3,A0A287LNI8,A0A287RY83,F2CVA6
DQ	treatment	T48_T1	GO:0008565~MF:protein transporter activity	4	0.0117302	0.0156489	0.0447269	A0A287E5W3,A0A287U475,A0A287U4A9,A0A287WP49
DQ	treatment	T48_T1	GO:0009055~MF:electron carrier activity	7	0.00929615	0.0159516	0.0447269	A0A287HS68,A0A287R3G1,A0A287RPD3,A0A287VW27,A0A287W2C0,A0A287X4M9,F2E7T5
DQ	treatment	T48_T24	GO:0009813~BP:flavonoid biosynthetic process	13	0.0170604	3.88627e-07	4.15831e-05	A0A287GXU3,A0A287GY75,A0A287HR41,A0A287MWN3,A0A287PTN6,A0A287SXT6,A0A287UT11,A0A287UT22,A0A287VCZ9,A0A287XHN4,A0A287XT07,F2CQQ5,M0ZCP2
DQ	treatment	T48_T24	GO:0042349~MF:guiding stereospecific synthesis activity	4	0.0506329	7.25123e-06	0.000387941	A0A2R9J7J0,F2CQ16,F2D3K6,F2DWY2
DQ	treatment	T48_T24	GO:0009699~BP:phenylpropanoid biosynthetic process	4	0.0434783	1.52718e-05	0.000544694	A0A2R9J7J0,F2CQ16,F2D3K6,F2DWY2
DQ	treatment	T48_T24	GO:0052696~BP:flavonoid glucuronidation	10	0.0143062	2.81444e-05	0.000667872	A0A287GY75,A0A287PTN6,A0A287SXT6,A0A287UT11,A0A287UT22,A0A287VCZ9,A0A287XHN4,A0A287XT07,F2CQQ5,M0ZCP2
DQ	treatment	T48_T24	GO:0080043~MF:quercetin 3-O-glucosyltransferase activity	9	0.0151261	3.74508e-05	0.000667872	A0A287GY75,A0A287PTN6,A0A287UT11,A0A287UT22,A0A287VCZ9,A0A287XHN4,A0A287XT07,F2CQQ5,M0ZCP2
DQ	treatment	T48_T24	GO:0080044~MF:quercetin 7-O-glucosyltransferase activity	9	0.0151261	3.74508e-05	0.000667872	A0A287GY75,A0A287PTN6,A0A287UT11,A0A287UT22,A0A287VCZ9,A0A287XHN4,A0A287XT07,F2CQQ5,M0ZCP2
DQ	treatment	T48_T24	GO:0016614~MF:oxidoreductase activity, acting on CH-OH group of donors	6	0.0209059	5.64283e-05	0.000714825	A0A287GV51,A0A287KCE2,A0A287X8U4,A0A287XV53,F2CXM7,F2DJ07
DQ	treatment	T48_T24	GO:0046658~CC:anchored component of plasma membrane	9	0.0142405	6.17297e-05	0.000714825	A0A287MY76,A0A287N339,A0A287QWU7,A0A287R6J9,A0A287TI43,A0A287W2D5,F2DYW6,F2E7F3,M0WRD6
DQ	treatment	T48_T24	GO:0008061~MF:chitin binding	4	0.0314961	7.17841e-05	0.000714825	A0A287E330,A0A287Y1L0,F2D8G6,M0X6C7
DQ	treatment	T48_T24	GO:0006032~BP:chitin catabolic process	4	0.03125	7.44996e-05	0.000714825	A0A287E330,A0A287Y1L0,F2D8G6,M0X6C7
DQ	treatment	T48_T24	GO:0010951~BP:negative regulation of endopeptidase activity	5	0.0239234	7.8924e-05	0.000714825	A0A287DTX1,A0A287HIE8,A0A287KT66,A0A287TEA9,M0W4X5
DQ	treatment	T48_T24	GO:0004568~MF:chitinase activity	4	0.0307692	8.01673e-05	0.000714825	A0A287E330,A0A287Y1L0,F2D8G6,M0X6C7
DQ	treatment	T48_T24	GO:0005576~CC:extracellular region	17	0.0088634	9.89305e-05	0.000814274	A0A287DTX1,A0A287EC36,A0A287FN35,A0A287KT66,A0A287KT88,A0A287LPQ2,A0A287PDS9,A0A287T4H5,A0A287TEA9,A0A287X4U5,A0A287X922,A0A287Y1L0,F2D8G6,M0VCJ6,M0W4X5,M0X6C7,Q9LEH6
DQ	treatment	T48_T24	GO:0005747~CC:mitochondrial respiratory chain complex I	4	0.0272109	0.00014282	0.00109155	A0A191TDL0,A0A287PVL0,A0A287XB15,F2EIC5
DQ	treatment	T48_T24	GO:0004871~MF:signal transducer activity	5	0.0207469	0.000171408	0.00117762	A0A287QWU7,A0A287T3U9,A0A287TEE2,F2D2A2,M0WRD6
DQ	treatment	T48_T24	GO:0006749~BP:glutathione metabolic process	7	0.0152174	0.000176092	0.00117762	A0A287EUT1,A0A287FH00,A0A287K5G3,A0A287MUD8,A0A287RY83,A0A287W4R9,M0V7T4
DQ	treatment	T48_T24	GO:0009535~CC:chloroplast thylakoid membrane	13	0.00948213	0.000248753	0.00156568	A0A287DYT9,A0A287EI31,A0A287HWS1,A0A287JWE0,A0A287M2P4,A0A287M9D4,A0A287P7T3,A0A287PP03,A0A287UDH2,F2D226,F2D2W7,F2DFU6,F2DNU6
DQ	treatment	T48_T24	GO:0050832~BP:defense response to fungus	6	0.0159151	0.000300596	0.00178688	A0A287F7N2,A0A287P7T3,A0A287Y1L0,A0A287Y1W3,F2DDR0,F2DG99
DQ	treatment	T48_T24	GO:0016157~MF:sucrose synthase activity	4	0.021978	0.000383001	0.0021569	A0A287TPS9,A0A287V9M7,A0A287XWJ2,A0A287Y0F6
DQ	treatment	T48_T24	GO:0004364~MF:glutathione transferase activity	6	0.0143198	0.00056258	0.00299381	A0A287EUT1,A0A287FH00,A0A287MUD8,A0A287RY83,A0A287W4R9,M0V7T4
DQ	treatment	T48_T24	GO:0004867~MF:serine-type endopeptidase inhibitor activity	4	0.02	0.00058757	0.00299381	A0A287DTX1,A0A287HIE8,A0A287TEA9,M0W4X5
DQ	treatment	T48_T24	GO:0006099~BP:tricarboxylic acid cycle	5	0.0162338	0.000628935	0.00305891	A0A287ITT9,A0A287L809,A0A287VH79,F2CZV8,M0VN24
DQ	treatment	T48_T24	GO:0005777~CC:peroxisome	7	0.0119454	0.000864018	0.00401956	A0A287E8D6,A0A287FEU3,A0A287PQX8,A0A287V2H2,A0A287WBI3,A0A287WW43,F2CTP6
DQ	treatment	T48_T24	GO:0050660~MF:flavin adenine dinucleotide binding	9	0.00958466	0.0013578	0.00603663	A0A287EX20,A0A287F8T6,A0A287GV51,A0A287KCE2,A0A287WBI3,A0A287X8U4,A0A287XV53,F2CXM7,F2DJ07
DQ	treatment	T48_T24	GO:0005829~CC:cytosol	33	0.00561798	0.00141043	0.00603663	A0A287EG05,A0A287F0C2,A0A287FP36,A0A287FUN1,A0A287HR89,A0A287LCN3,A0A287M1Q0,A0A287M9D4,A0A287MWN3,A0A287NRL9,A0A287NTE6,A0A287PP03,A0A287QHH5,A0A287QUS2,A0A287RDP1,A0A287S994,A0A287T7G3,A0A287TI08,A0A287UEZ3,A0A287UVI4,A0A287WF10,A0A287WL21,A0A287WP49,A0A287XV53,F2CR79,F2CXZ3,F2D7Z2,F2D7Z6,F2DX01,F2E330,F2E3D8,F2E5K9,F2E8D9
DQ	treatment	T48_T24	GO:0009570~CC:chloroplast stroma	15	0.0070028	0.0025256	0.0103938	A0A287HR41,A0A287HR89,A0A287ITT9,A0A287JKF9,A0A287M9D4,A0A287P6E5,A0A287PP03,A0A287R3G1,A0A287UP21,F2CT95,F2D1J5,F2D226,F2DDR0,F2DSU7,F2DYY1
DQ	treatment	T48_T24	GO:0016747~MF:transferase activity, transferring acyl groups other than amino-acyl groups	8	0.00893855	0.00338212	0.0134032	A0A287JVP9,A0A287N6A2,A0A287V5X7,A0A287VC14,A9L9S1,F2CQ79,F2D3Q9,F2DDS6
DQ	treatment	T48_T24	GO:0016709~MF:oxidoreductase activity, acting on paired donors, with incorporation or reduction of molecular oxygen, NAD(P)H as one donor, and incorporation of one atom of oxygen	7	0.00909091	0.004612	0.0176244	A0A287E7S0,A0A287GVM7,A0A287QJ00,A0A287TLU5,A0A287XXG2,F2CVP0,F2DLA2
DQ	treatment	T48_T24	GO:0051082~MF:unfolded protein binding	6	0.00953895	0.00546373	0.0201593	A0A287E4Z8,A0A287EI31,A0A287FNY0,A0A287S8X8,F2D7Z2,F2E6W5
DQ	treatment	T48_T24	GO:0043231~CC:intracellular membrane-bounded organelle	11	0.00694883	0.0074276	0.0261219	A0A140DC38,A0A287FY63,A0A287PTN6,A0A287SXT6,A0A287UT11,A0A287UT22,A0A287VCZ9,A0A287XHN4,F2CQQ5,F2DQE8,M0ZCP2
DQ	treatment	T48_T24	GO:0044550~BP:secondary metabolite biosynthetic process	7	0.00834327	0.00756804	0.0261219	A0A287E7S0,A0A287GVM7,A0A287QJ00,A0A287TLU5,A0A287XXG2,F2CVP0,F2DLA2
DQ	treatment	T48_T24	GO:0009941~CC:chloroplast envelope	11	0.00681537	0.0085743	0.0286703	A0A287HR41,A0A287I8X6,A0A287K149,A0A287NGC0,A0A287P7T3,A0A287PP03,A0A287UDH2,F2D1J5,F2D226,F2D2W7,F2DFU6
DQ	treatment	T48_T24	GO:0042744~BP:hydrogen peroxide catabolic process	6	0.00848656	0.0100118	0.0324626	A0A287KT88,A0A287PDS9,A0A287X4U5,A0A287X922,M0VCJ6,Q9LEH6
DQ	treatment	T48_T24	GO:0007264~BP:small GTPase mediated signal transduction	5	0.00896057	0.011459	0.0360621	A0A287EG05,A0A287EPU2,A0A287GPD6,A0A287UP48,A0A287W4W9
DQ	treatment	T48_T24	GO:0016740~MF:transferase activity	7	0.00765027	0.0122706	0.0373592	A0A287F349,A0A287GEY3,A0A287GTV7,A0A287S2X0,A0A287SZH1,A0A287V4N3,M0ZBW5
DQ	treatment	T48_T24	GO:0015979~BP:photosynthesis	4	0.00973236	0.0125695	0.0373592	A0A287H9K1,A0A287HS68,A0A287M2P4,F2DNU6
DQ	treatment	T48_T24	GO:0009055~MF:electron carrier activity	6	0.00796813	0.0137319	0.0397111	A0A287GLY5,A0A287HS68,A0A287R3G1,A0A287W2D5,A0A287WBI3,A0A287XV53
DQ	treatment	T48_T24	GO:0015031~BP:protein transport	5	0.00854701	0.0141582	0.0398664	A0A287M3F3,A0A287QB46,A0A287U475,F2E010,M0YI48
DQ	treatment	T48_T24	GO:0030170~MF:pyridoxal phosphate binding	7	0.00717949	0.0172787	0.0474056	A0A287LMK4,A0A287M1Q0,A0A287ML40,A0A287VI00,A0A287XBL8,F2CPM8,F2DJS5
DQ	treatment	T4_T1	GO:0030529~CC:intracellular ribonucleoprotein complex	8	0.0333333	8.59445e-07	0.000116884	A0A287FRQ3,A0A287LUB6,A0A287S808,A0A287WNW7,A0A287X782,F2CUT8,F2CUU5,F2DS81
DQ	treatment	T4_T1	GO:0009570~CC:chloroplast stroma	23	0.0107376	1.38997e-05	0.000945176	A0A287F884,A0A287H0D3,A0A287IRW8,A0A287L5I5,A0A287LUB6,A0A287M5W4,A0A287M9D4,A0A287P2H1,A0A287PYZ0,A0A287R8E3,A0A287RH41,A0A287TN02,A0A287U0T7,A0A287VD33,A0A287W494,A0A287W5V6,A0A287WSE4,A0A287X9F8,A0A287XW13,F2CUU5,F2CVI3,F2DQV2,M0WPP4
DQ	treatment	T4_T1	GO:0009941~CC:chloroplast envelope	18	0.0111524	5.63606e-05	0.00147803	A0A287DZA1,A0A287H0D3,A0A287HT18,A0A287HZ95,A0A287P2R6,A0A287P7T3,A0A287R8E3,A0A287RH41,A0A287SNX4,A0A287SNY6,A0A287TN02,A0A287U0T7,A0A287VD33,A0A287WSE4,A0A287XW13,F2CVI3,F2D0U5,F2DPK1
DQ	treatment	T4_T1	GO:0004427~MF:inorganic diphosphatase activity	4	0.0392157	6.9559e-05	0.00147803	A0A287XWS8,B2CHJ2,F2CVI3,F2CZ44
DQ	treatment	T4_T1	GO:0009654~CC:photosystem II oxygen evolving complex	4	0.038835	7.28616e-05	0.00147803	A0A287V0L0,A0A287WGI2,F2CWI6,F2DNU6
DQ	treatment	T4_T1	GO:0009535~CC:chloroplast thylakoid membrane	16	0.0116703	7.36848e-05	0.00147803	A0A287H0M9,A0A287HNV5,A0A287HT18,A0A287JHG7,A0A287K319,A0A287M9D4,A0A287P7T3,A0A287R8E3,A0A287RH41,A0A287SNX4,A0A287SNY6,A0A287WGI2,A0A287WSE4,F2D1X4,F2DNU6,M0YS97
DQ	treatment	T4_T1	GO:0019013~CC:viral nucleocapsid	6	0.0246914	7.6075e-05	0.00147803	A0A287FRQ3,A0A287S808,A0A287WNW7,A0A287X782,F2CUT8,F2CUU5
DQ	treatment	T4_T1	GO:0003735~MF:structural constituent of ribosome	21	0.00993377	9.10806e-05	0.00154837	A0A287DVQ9,A0A287FDB5,A0A287FQR2,A0A287GM74,A0A287H9T5,A0A287ILN5,A0A287KSC4,A0A287MGA6,A0A287MPZ0,A0A287MT79,A0A287P9T7,A0A287PS10,A0A287U0T7,A0A287UEF8,A0A287UVR8,A0A287WJ88,A0A287XW13,F2DBD4,F2E1G7,M0UVA2,M0WZI8
DQ	treatment	T4_T1	GO:0046658~CC:anchored component of plasma membrane	9	0.0142405	0.000347232	0.00474613	A0A287LMI7,A0A287MJH1,A0A287RPD3,A0A287UUU8,F2DC76,F2DDD1,F2E7F3,F2EBE7,M0Z654
DQ	treatment	T4_T1	GO:0015979~BP:photosynthesis	7	0.0170316	0.00034898	0.00474613	A0A287GQW9,A0A287KUJ3,A0A287LVA2,A0A287V0L0,A0A287WGI2,F2CWI6,F2DNU6
DQ	treatment	T4_T1	GO:0005829~CC:cytosol	41	0.00697991	0.000462604	0.00571946	A0A287E6J4,A0A287F884,A0A287FIU9,A0A287FU57,A0A287GDC5,A0A287GKP9,A0A287GLA0,A0A287GYU5,A0A287HG34,A0A287I1M8,A0A287I228,A0A287JEF8,A0A287JES9,A0A287JME6,A0A287JYF3,A0A287LCN3,A0A287M5B5,A0A287M5W4,A0A287M9D4,A0A287N9G2,A0A287NFB7,A0A287P5K7,A0A287PAZ5,A0A287PSA3,A0A287R289,A0A287RBN4,A0A287S8T8,A0A287SRA3,A0A287THS9,A0A287U4A9,A0A287W5V6,A0A287WP49,A0A287X9F8,A0A287XRD5,A0A287XXH1,F2CTG8,F2CYN2,…
DQ	treatment	T4_T1	GO:0016746~MF:transferase activity, transferring acyl groups	4	0.0246914	0.000596211	0.00675706	A0A287FTG8,A0A287IX96,A0A287W028,A0A287XLH8
DQ	treatment	T4_T1	GO:0052696~BP:flavonoid glucuronidation	9	0.0128755	0.000751852	0.00744228	A0A287GWF6,A0A287JHZ9,A0A287S013,A0A287W413,D3WYW1,F2CRF8,F2CWX5,F2D1U2,F2EG22
DQ	treatment	T4_T1	GO:0004601~MF:peroxidase activity	11	0.0114464	0.000766117	0.00744228	A0A287HEA4,A0A287LAF9,A0A287LPL5,A0A287M3W0,A0A287MQA9,A0A287N7C9,A0A287VYX4,F2DRB7,F2DRI1,F2E859,M0YYV7
DQ	treatment	T4_T1	GO:0005777~CC:peroxisome	8	0.0136519	0.000834112	0.00756262	A0A287E136,A0A287JEB4,A0A287VW27,A0A287WMI4,A0A287X4M9,F2D6Y9,F2EB29,M0VYA3
DQ	treatment	T4_T1	GO:0098869~BP:cellular oxidant detoxification	12	0.0106952	0.000929666	0.00790216	A0A287HEA4,A0A287LAF9,A0A287LPL5,A0A287M3W0,A0A287MQA9,A0A287N7C9,A0A287VYX4,A0A287WLW1,F2DRB7,F2DRI1,F2E859,M0YYV7
DQ	treatment	T4_T1	GO:0005681~CC:spliceosomal complex	4	0.021978	0.00100478	0.00803827	A0A287F7D0,A0A287Q1C9,F2DLQ1,F2EHS9
DQ	treatment	T4_T1	GO:0018298~BP:protein-chromophore linkage	5	0.0180505	0.00110031	0.00804608	A0A287HT18,A0A287P2I4,A0A287SNX4,A0A287SNY6,A0A287XSD4
DQ	treatment	T4_T1	GO:0020037~MF:heme binding	20	0.00838223	0.00112408	0.00804608	A0A287EEC1,A0A287G2E5,A0A287GY45,A0A287H3X0,A0A287HEA4,A0A287LPL5,A0A287MQA9,A0A287N7C9,A0A287P787,A0A287RZR0,A0A287TPR4,A0A287WLW1,A0A287XM10,F2CVP0,F2DRB7,F2DRI1,F2E3V5,F2E859,M0V7W8,M0YYV7
DQ	treatment	T4_T1	GO:0006979~BP:response to oxidative stress	10	0.0113895	0.00121849	0.00805873	A0A287EY79,A0A287HEA4,A0A287LPL5,A0A287MQA9,A0A287N7C9,A0A287WLW1,F2DRB7,F2DRI1,F2E859,M0YYV7
DQ	treatment	T4_T1	GO:0031977~CC:thylakoid lumen	4	0.0209424	0.00124436	0.00805873	A0A287H0M9,A0A287L8Y6,A0A287LVA2,A0A287WGI2
DQ	treatment	T4_T1	GO:0031969~CC:chloroplast membrane	5	0.0172414	0.00138915	0.00844309	A0A287EQU7,A0A287K319,A0A287KUJ3,A0A287SJV0,M0XMD8
DQ	treatment	T4_T1	GO:0009813~BP:flavonoid biosynthetic process	9	0.011811	0.00142788	0.00844309	A0A287GWF6,A0A287JHZ9,A0A287S013,A0A287W413,D3WYW1,F2CRF8,F2CWX5,F2D1U2,F2EG22
DQ	treatment	T4_T1	GO:0009579~CC:thylakoid	4	0.0192308	0.00180848	0.0102481	A0A287H0D3,A0A287HLL3,A0A287TN02,F2CVI3
DQ	treatment	T4_T1	GO:0006412~BP:translation	17	0.0085213	0.00189274	0.0102965	A0A287FDB5,A0A287FQR2,A0A287GM74,A0A287H9T5,A0A287ILN5,A0A287KSC4,A0A287MGA6,A0A287MT79,A0A287P9T7,A0A287PS10,A0A287U0T7,A0A287UEF8,A0A287UVR8,A0A287WJ88,F2E1G7,M0UVA2,M0WZI8
DQ	treatment	T4_T1	GO:0055114~BP:oxidation-reduction process	60	0.00592534	0.00203088	0.0103982	A0A287E136,A0A287E5R8,A0A287EEC1,A0A287EKP1,A0A287FQF9,A0A287G0K7,A0A287G2E5,A0A287GK21,A0A287GY45,A0A287H239,A0A287H3X0,A0A287HEA4,A0A287IRI4,A0A287J5I2,A0A287KUJ3,A0A287L5Q2,A0A287LAF9,A0A287LPL5,A0A287MMB0,A0A287MQA9,A0A287N7C9,A0A287P787,A0A287PEH6,A0A287PYZ0,A0A287R5S9,A0A287RGN1,A0A287RZR0,A0A287SRA3,A0A287TCV3,A0A287TN02,A0A287TPR4,A0A287UXZ4,A0A287V2U2,A0A287VV81,A0A287VYX4,A0A287WLW1,A0A…
DQ	treatment	T4_T1	GO:0022627~CC:cytosolic small ribosomal subunit	6	0.0141509	0.00206436	0.0103982	A0A287DVQ9,A0A287FDB5,A0A287H9T5,A0A287MPZ0,A0A287MT79,A0A287PS10
DQ	treatment	T4_T1	GO:0005743~CC:mitochondrial inner membrane	6	0.0138568	0.00232007	0.0112689	A0A287E5R8,A0A287KSC4,A0A287UVR8,A0A287WE08,F2DBC9,M0WZI8
DQ	treatment	T4_T1	GO:0005789~CC:endoplasmic reticulum membrane	13	0.00914205	0.00271008	0.0127093	A0A287G6V6,A0A287GIF6,A0A287H0M9,A0A287HC22,A0A287I1M8,A0A287JEB4,A0A287MTI4,A0A287P0M2,A0A287WXZ8,A0A2R9J5I4,F2CXI5,F2E0B8,F2E2F7
DQ	treatment	T4_T1	GO:0042744~BP:hydrogen peroxide catabolic process	8	0.0113154	0.0029661	0.0134463	A0A287HEA4,A0A287LPL5,A0A287MQA9,A0A287WLW1,F2DRB7,F2DRI1,F2E859,M0YYV7
DQ	treatment	T4_T1	GO:0080044~MF:quercetin 7-O-glucosyltransferase activity	7	0.0117647	0.00359088	0.0152612	A0A287JHZ9,A0A287S013,D3WYW1,F2CRF8,F2CWX5,F2D1U2,F2EG22
DQ	treatment	T4_T1	GO:0080043~MF:quercetin 3-O-glucosyltransferase activity	7	0.0117647	0.00359088	0.0152612	A0A287JHZ9,A0A287S013,D3WYW1,F2CRF8,F2CWX5,F2D1U2,F2EG22
DQ	treatment	T4_T1	GO:0010181~MF:FMN binding	5	0.0136612	0.00437836	0.0180442	A0A287E136,A0A287G0K7,A0A287XYJ4,F2DZP0,F2EB29
DQ	treatment	T4_T1	GO:0009507~CC:chloroplast	31	0.00648129	0.00561916	0.0224766	A0A287E7Z8,A0A287FGR4,A0A287FM51,A0A287GQW9,A0A287H239,A0A287H9X1,A0A287HLL3,A0A287IZ18,A0A287J5I2,A0A287JBI1,A0A287JUB0,A0A287JYF3,A0A287K5K9,A0A287L351,A0A287LVA2,A0A287ML41,A0A287NIU1,A0A287NJ23,A0A287NPV4,A0A287PNE4,A0A287U7S3,A0A287UAS7,A0A287V966,A0A287VA91,A0A287XEZ0,A0A287XSD4,F2D0X3,F2D3V0,F2D976,F2DLN1,F2DMF8
DQ	treatment	T4_T1	GO:0008152~BP:metabolic process	15	0.00784109	0.00665356	0.0251472	A0A287FTG8,A0A287KHD6,A0A287KNS6,A0A287KZ44,A0A287M5S3,A0A287N8P7,A0A287NLB5,A0A287P2H1,A0A287QR64,A0A287TAH6,A0A287VD33,A0A287WLS0,A0A287WSE4,F2CY52,M0XSW7
DQ	treatment	T4_T1	GO:0042393~MF:histone binding	4	0.0141343	0.0066566	0.0251472	A0A287FYV5,A0A287PN44,A0A287RCF2,A0A287RXR7
DQ	treatment	T4_T1	GO:0003743~MF:translation initiation factor activity	6	0.0108893	0.00842084	0.0309523	A0A287GBU8,A0A287I6S8,A0A287QRK0,A0A287S9E2,A0A287UE54,M0VS36
DQ	treatment	T4_T1	GO:0015031~BP:protein transport	6	0.0102564	0.0114169	0.0408604	A0A287M7J3,A0A287MGQ2,A0A287QY68,A0A287U475,F2E010,F2EAU2
DQ	treatment	T4_T1	GO:0008565~MF:protein transporter activity	4	0.0117302	0.0140485	0.0487539	A0A287U475,A0A287U4A9,A0A287VTJ2,A0A287WP49
DQ	treatment	T4_T1	GO:0022900~BP:electron transport chain	6	0.0097561	0.0146431	0.0487539	A0A287HPE0,A0A287M3W0,A0A287SAQ8,A0A287XM10,F2D976,F2EIC5
DQ	treatment	T4_T1	GO:0005576~CC:extracellular region	14	0.00729927	0.0146979	0.0487539	A0A287DTW3,A0A287DYH8,A0A287G3R7,A0A287HEA4,A0A287LPL5,A0A287MQA9,A0A287W6E6,F2CYN2,F2DP58,F2DRB7,F2DRI1,F2E122,F2E859,M0YYV7
DQ	treatment	T4_T1	GO:0016709~MF:oxidoreductase activity, acting on paired donors, with incorporation or reduction of molecular oxygen, NAD(P)H as one donor, and incorporation of one atom of oxygen	7	0.00909091	0.0154929	0.0497236	A0A287G2E5,A0A287H3X0,A0A287RZR0,A0A287TLU5,A0A287TPR4,F2CVP0,M0V7W8
DQ	treatment	T4_T1	GO:0010287~CC:plastoglobule	4	0.011396	0.0157214	0.0497236	A0A287HT18,A0A287SNX4,A0A287SNY6,A0A287TH29
DQ	treatment	T8_T4	GO:0031409~MF:pigment binding	7	0.0648148	4.01477e-09	2.08768e-07	A0A287QEG7,A0A287SNX4,A0A287SNY6,A0A287TFK8,A0A287V6Q2,A0A287WM51,F2E9F1
DQ	treatment	T8_T4	GO:0009768~BP:photosynthesis, light harvesting in photosystem I	7	0.0648148	4.01477e-09	2.08768e-07	A0A287QEG7,A0A287SNX4,A0A287SNY6,A0A287TFK8,A0A287V6Q2,A0A287WM51,F2E9F1
DQ	treatment	T8_T4	GO:0016168~MF:chlorophyll binding	8	0.0432432	1.72178e-08	5.96884e-07	A0A287Q7T4,A0A287QEG7,A0A287SNX4,A0A287SNY6,A0A287TFK8,A0A287V6Q2,A0A287WM51,F2E9F1
DQ	treatment	T8_T4	GO:0018298~BP:protein-chromophore linkage	9	0.032491	4.66741e-08	1.21353e-06	A0A287Q7T4,A0A287QEG7,A0A287SNX4,A0A287SNY6,A0A287TFK8,A0A287V6Q2,A0A287WM51,A0A287XSD4,F2E9F1
DQ	treatment	T8_T4	GO:0009522~CC:photosystem I	7	0.0414201	1.3305e-07	2.76743e-06	A0A287QEG7,A0A287SNX4,A0A287SNY6,A0A287TFK8,A0A287V6Q2,A0A287WM51,F2E9F1
DQ	treatment	T8_T4	GO:0046658~CC:anchored component of plasma membrane	11	0.0174051	2.11762e-06	3.41005e-05	A0A287JR69,A0A287KTD0,A0A287LMI7,A0A287RNI8,A0A287RPD3,A0A287W2D5,F2CR83,F2DH44,F2DWD3,F2EBE7,M0Z654
DQ	treatment	T8_T4	GO:0009416~BP:response to light stimulus	8	0.0241692	2.29523e-06	3.41005e-05	A0A287I3X4,A0A287QEG7,A0A287SNX4,A0A287SNY6,A0A287TFK8,A0A287V6Q2,A0A287WM51,F2E9F1
DQ	treatment	T8_T4	GO:0010287~CC:plastoglobule	8	0.022792	3.69219e-06	4.79985e-05	A0A287QEG7,A0A287SNX4,A0A287SNY6,A0A287TFK8,A0A287V6Q2,A0A287WM51,F2CR36,F2E9F1
DQ	treatment	T8_T4	GO:0009535~CC:chloroplast thylakoid membrane	14	0.0102115	8.1999e-05	0.000947543	A0A287I3X4,A0A287M9D4,A0A287Q7T4,A0A287QEG7,A0A287RKV0,A0A287SNX4,A0A287SNY6,A0A287TFK8,A0A287U4S6,A0A287UDH2,A0A287V6Q2,A0A287WM51,F2CR36,F2E9F1
DQ	treatment	T8_T4	GO:0009941~CC:chloroplast envelope	15	0.00929368	0.000148104	0.00130996	A0A287HLK2,A0A287I3X4,A0A287M7H8,A0A287P2R6,A0A287QEG7,A0A287QRP2,A0A287SNX4,A0A287SNY6,A0A287TFK8,A0A287UDH2,A0A287V6Q2,A0A287WM51,A0A287X3N5,F2CVI3,F2E9F1
DQ	treatment	T8_T4	GO:0006906~BP:vesicle fusion	4	0.0272109	0.000151149	0.00130996	A0A287MQ57,A0A287MQK1,A0A287QGL6,F2DFL5
DQ	treatment	T8_T4	GO:0005747~CC:mitochondrial respiratory chain complex I	4	0.0272109	0.000151149	0.00130996	A0A191TDL0,A0A287I9G2,A0A287M9U5,F2EIC5
DQ	treatment	T8_T4	GO:0019013~CC:viral nucleocapsid	5	0.0205761	0.000191377	0.00150899	A0A287G9K8,A0A287GTV7,A0A287HL01,A0A287WNW7,F2DGM0
DQ	treatment	T8_T4	GO:0080043~MF:quercetin 3-O-glucosyltransferase activity	8	0.0134454	0.000217643	0.00150899	A0A287JDS6,A0A287RQU6,A0A287TAG9,A0A287VHK2,A0A287W9E1,F2CTA0,F2CWX5,F2DMP0
DQ	treatment	T8_T4	GO:0080044~MF:quercetin 7-O-glucosyltransferase activity	8	0.0134454	0.000217643	0.00150899	A0A287JDS6,A0A287RQU6,A0A287TAG9,A0A287VHK2,A0A287W9E1,F2CTA0,F2CWX5,F2DMP0
DQ	treatment	T8_T4	GO:0005484~MF:SNAP receptor activity	4	0.0228571	0.00033845	0.00207736	A0A287MQ57,A0A287MQK1,A0A287QGL6,F2DFL5
DQ	treatment	T8_T4	GO:0005576~CC:extracellular region	16	0.00834202	0.000339568	0.00207736	A0A287DTX1,A0A287DYH8,A0A287E0U3,A0A287EC36,A0A287G3R7,A0A287JWH8,A0A287RLW1,A0A287TEA9,A0A287VZ35,F2DDY1,F2DP58,F2DRB7,F2DRI1,F2E859,F2ECQ4,M0W4X5
DQ	treatment	T8_T4	GO:0005829~CC:cytosol	35	0.00595846	0.000468431	0.00263102	A0A287EG05,A0A287F884,A0A287GBG3,A0A287GDC5,A0A287GYU5,A0A287GZB1,A0A287H4W4,A0A287HBY0,A0A287HC37,A0A287HID8,A0A287IM21,A0A287IQT8,A0A287JKP5,A0A287KTF2,A0A287M5W4,A0A287M9D4,A0A287N9G2,A0A287R289,A0A287S8T8,A0A287SC09,A0A287SJ60,A0A287T4R1,A0A287U3W0,A0A287UT13,A0A287VL13,A0A287WMY8,A0A287WUK4,A0A287X019,A0A287X9F8,F2CX32,F2CXZ3,F2D2P4,F2DGV9,F2DII5,M0UL54
DQ	treatment	T8_T4	GO:0031201~CC:SNARE complex	4	0.021164	0.000480668	0.00263102	A0A287MQ57,A0A287MQK1,A0A287QGL6,F2DFL5
DQ	treatment	T8_T4	GO:0004867~MF:serine-type endopeptidase inhibitor activity	4	0.02	0.000620742	0.00322786	A0A287DTX1,A0A287LV22,A0A287TEA9,M0W4X5
DQ	treatment	T8_T4	GO:0052696~BP:flavonoid glucuronidation	8	0.0114449	0.000691144	0.00342281	A0A287JDS6,A0A287RQU6,A0A287TAG9,A0A287VHK2,A0A287W9E1,F2CTA0,F2CWX5,F2DMP0
DQ	treatment	T8_T4	GO:0000149~MF:SNARE binding	4	0.0187793	0.000823354	0.00389222	A0A287MQ57,A0A287MQK1,A0A287QGL6,F2DFL5
DQ	treatment	T8_T4	GO:0071013~CC:catalytic step 2 spliceosome	4	0.0182648	0.000931893	0.00421378	A0A287G9K8,A0A287HL01,A0A287KES8,A0A287MPK1
DQ	treatment	T8_T4	GO:0009813~BP:flavonoid biosynthetic process	8	0.0104987	0.00125648	0.00544475	A0A287JDS6,A0A287RQU6,A0A287TAG9,A0A287VHK2,A0A287W9E1,F2CTA0,F2CWX5,F2DMP0
DQ	treatment	T8_T4	GO:0015035~MF:protein disulfide oxidoreductase activity	5	0.0130208	0.00205573	0.00855184	A0A287EYB4,A0A287IGZ0,A0A287R3G1,A0A287XZZ4,F2CQX3
DQ	treatment	T8_T4	GO:0000398~BP:mRNA splicing, via spliceosome	5	0.0127226	0.00230596	0.00897855	A0A287G9K8,A0A287GLY6,A0A287GTV7,A0A287HL01,F2DGM0
DQ	treatment	T8_T4	GO:0045454~BP:cell redox homeostasis	7	0.0102941	0.00236005	0.00897855	A0A287EYB4,A0A287IGZ0,A0A287J8T7,A0A287R3G1,A0A287RLW1,A0A287XZZ4,F2CQX3
DQ	treatment	T8_T4	GO:0006952~BP:defense response	14	0.00732218	0.0024173	0.00897855	A0A287E330,A0A287EC36,A0A287G0H7,A0A287HUI3,A0A287LMI7,A0A287NEU8,A0A287P3W9,A0A287PZP1,A0A287Q802,A0A287STH0,A0A287VZ35,F2CR83,F2EBE7,M0YKN7
DQ	treatment	T8_T4	GO:0009793~BP:embryo development ending in seed dormancy	8	0.00946746	0.00251624	0.00902377	A0A287F884,A0A287H4W4,A0A287IRP1,A0A287L345,A0A287Q901,F2D033,F2D4C2,F2DTW0
DQ	treatment	T8_T4	GO:0009607~BP:response to biotic stimulus	4	0.0140845	0.00289431	0.0100336	A0A287P3W9,A0A287Q802,A0A287VZ35,M0YKN7
DQ	treatment	T8_T4	GO:0003723~MF:RNA binding	21	0.00606411	0.00378046	0.0126828	A0A287E463,A0A287EHZ0,A0A287F884,A0A287G9K8,A0A287GDC5,A0A287GLY6,A0A287GTV7,A0A287HL01,A0A287KBT2,A0A287KES8,A0A287LKL8,A0A287MPK1,A0A287MW21,A0A287R473,A0A287RQB0,A0A287WNW7,A0A287WS28,A0A287X3E9,F2CS78,F2DII5,Q9M6N6
DQ	treatment	T8_T4	GO:0005777~CC:peroxisome	6	0.0102389	0.00399791	0.0128585	A0A287E136,A0A287V2H2,A0A287WBI3,A0A287WUK4,F2E1K6,F2EB29
DQ	treatment	T8_T4	GO:0006099~BP:tricarboxylic acid cycle	4	0.012987	0.0040801	0.0128585	A0A287ITT9,A0A287U3W0,A0A287WYN6,F2E1K6
DQ	treatment	T8_T4	GO:0009055~MF:electron carrier activity	7	0.00929615	0.0043473	0.0129361	A0A287HS68,A0A287JR69,A0A287R3G1,A0A287RPD3,A0A287W2D5,A0A287WBI3,F2CQX3
DQ	treatment	T8_T4	GO:0055114~BP:oxidation-reduction process	49	0.00483903	0.00442326	0.0129361	A0A287E0U3,A0A287E136,A0A287E2T2,A0A287E5R8,A0A287EBY5,A0A287EEC1,A0A287EYB4,A0A287FES6,A0A287FQF9,A0A287FVA3,A0A287GZU0,A0A287HS68,A0A287IEU9,A0A287IGZ0,A0A287IRE0,A0A287J8T7,A0A287JSM6,A0A287LSE9,A0A287MHI8,A0A287NC59,A0A287PMV0,A0A287PV21,A0A287PYZ0,A0A287QEG3,A0A287R3G1,A0A287RKV0,A0A287RTM6,A0A287TPR4,A0A287V2H2,A0A287V2U2,A0A287V3D4,A0A287VTF7,A0A287VV81,A0A287X3N2,A0A287X5H1,A0A287X5V6,A0A…
DQ	treatment	T8_T4	GO:0006886~BP:intracellular protein transport	9	0.00819672	0.00449474	0.0129361	A0A287KMU0,A0A287KN33,A0A287MQ57,A0A287QGL6,A0A287QN80,A0A287UNZ8,F2DBG1,F2DG46,M0VW22
DQ	treatment	T8_T4	GO:0012505~CC:endomembrane system	5	0.0110375	0.00460228	0.0129361	A0A287MQ57,A0A287PIQ5,A0A287QGL6,A0A287UCR7,F2DG46
DQ	treatment	T8_T4	GO:0090502~BP:RNA phosphodiester bond hydrolysis, endonucleolytic	5	0.010917	0.00484977	0.0132731	A0A287E463,A0A287KPY7,A0A287LUB6,F2CS78,Q9M6N6
DQ	treatment	T8_T4	GO:0009570~CC:chloroplast stroma	14	0.00653595	0.00672138	0.0179237	A0A287F884,A0A287I3X4,A0A287ITT9,A0A287JKF9,A0A287LUB6,A0A287M5W4,A0A287M9D4,A0A287PYZ0,A0A287R3G1,A0A287X3N2,A0A287X3N5,A0A287X9F8,F2CVI3,F2D4C2
DQ	treatment	T8_T4	GO:0020037~MF:heme binding	15	0.00628667	0.00774126	0.0201273	A0A287E0U3,A0A287EEC1,A0A287FVA3,A0A287GZU0,A0A287HS68,A0A287IEU9,A0A287PIQ5,A0A287PV21,A0A287TPR4,A0A287UCR7,F2DRB7,F2DRI1,F2E859,F2ECQ4,M0ZBM5
DQ	treatment	T8_T4	GO:0006979~BP:response to oxidative stress	7	0.00797267	0.0104597	0.0263783	A0A287E0U3,A0A287QH02,A0A287X3N2,F2DRB7,F2DRI1,F2E859,F2ECQ4
DQ	treatment	T8_T4	GO:0042744~BP:hydrogen peroxide catabolic process	6	0.00848656	0.0106528	0.0263783	A0A287E0U3,A0A287PV21,F2DRB7,F2DRI1,F2E859,F2ECQ4
DQ	treatment	T8_T4	GO:0015979~BP:photosynthesis	4	0.00973236	0.0131887	0.0318983	A0A287HS68,A0A287I3X4,A0A287U3W0,A0A287WFY0
DQ	treatment	T8_T4	GO:0015031~BP:protein transport	5	0.00854701	0.014948	0.0353316	A0A287HSE2,A0A287HX60,A0A287M7J3,A0A287NFH0,F2DD11
DQ	treatment	T8_T4	GO:0016192~BP:vesicle-mediated transport	5	0.00846024	0.0156366	0.0361379	A0A287EXG2,A0A287QN80,A0A287U839,F2DD53,M0VW22
XL	control	T24_T8	GO:0009570~CC:chloroplast stroma	24	0.0112045	1.54265e-06	0.000191288	A0A287FZE4,A0A287HCW5,A0A287HR89,A0A287IHN6,A0A287JV63,A0A287K774,A0A287LJT2,A0A287M8M1,A0A287PBW9,A0A287PQG2,A0A287QYX6,A0A287RH41,A0A287T953,A0A287TPY0,A0A287W5V6,A0A287XFU0,A0A287XR88,F2CW45,F2CXL1,F2D360,F2D449,F2DF72,F2DR86,Q40001
XL	control	T24_T8	GO:0010207~BP:photosystem II assembly	4	0.0421053	3.67643e-05	0.00227939	A0A287FJS1,A0A287SJV0,A0A287T953,F2DQ96
XL	control	T24_T8	GO:0004620~MF:phospholipase activity	4	0.0330579	0.000116168	0.00323551	A0A287ENB7,A0A287SXP7,A0A287XUV5,F2E4Y9
XL	control	T24_T8	GO:0080043~MF:quercetin 3-O-glucosyltransferase activity	9	0.0151261	0.000130464	0.00323551	A0A287E8I8,A0A287GHB8,A0A287GHB9,A0A287TAG9,A0A287UT11,A0A287VHK2,A0A287W9E1,A0A287W9Z2,F2D1U2
XL	control	T24_T8	GO:0080044~MF:quercetin 7-O-glucosyltransferase activity	9	0.0151261	0.000130464	0.00323551	A0A287E8I8,A0A287GHB8,A0A287GHB9,A0A287TAG9,A0A287UT11,A0A287VHK2,A0A287W9E1,A0A287W9Z2,F2D1U2
XL	control	T24_T8	GO:0006979~BP:response to oxidative stress	11	0.0125285	0.000197673	0.00347086	A0A287G100,A0A287IEH1,A0A287IHN6,A0A287MQA9,A0A287WLW1,A0A287X4L8,A0A287XMF2,F2CZQ2,F2D0J6,F2DP54,F2DV26
XL	control	T24_T8	GO:0046658~CC:anchored component of plasma membrane	9	0.0142405	0.000211266	0.00347086	A0A287GR56,A0A287HHX0,A0A287LSN3,A0A287MPQ0,A0A287N339,A0A287PBV1,A0A287UUU8,A0A287XMN3,F2E7F3
XL	control	T24_T8	GO:0004252~MF:serine-type endopeptidase activity	12	0.0117073	0.000223926	0.00347086	A0A287F1E4,A0A287FJS1,A0A287G995,A0A287KHN3,A0A287LIA5,A0A287M050,A0A287P2X0,A0A287PS70,A0A287TUE5,A0A287UR54,A0A287XSN5,F2CYF5
XL	control	T24_T8	GO:0005840~CC:ribosome	7	0.0162413	0.000314768	0.0043368	A0A287GJK1,A0A287GMQ0,A0A287MW21,A0A287P4M1,A0A287PKA3,A0A287T1I8,F2CPX0
XL	control	T24_T8	GO:0006890~BP:retrograde vesicle-mediated transport, Golgi to ER	4	0.025	0.000423869	0.00459145	A0A287FX31,A0A287J4X8,A0A287MGD7,A0A287XQD3
XL	control	T24_T8	GO:0052696~BP:flavonoid glucuronidation	9	0.0128755	0.000464215	0.00459145	A0A287E8I8,A0A287GHB8,A0A287GHB9,A0A287TAG9,A0A287UT11,A0A287VHK2,A0A287W9E1,A0A287W9Z2,F2D1U2
XL	control	T24_T8	GO:0009407~BP:toxin catabolic process	4	0.0240964	0.000501145	0.00459145	A0A287FGX5,F2DGU9,M0V7T4,M0YJ76
XL	control	T24_T8	GO:0042744~BP:hydrogen peroxide catabolic process	9	0.0127298	0.00050663	0.00459145	A0A287G100,A0A287IHN6,A0A287MQA9,A0A287WLW1,A0A287X4L8,A0A287XMF2,F2D0J6,F2DP54,F2DV26
XL	control	T24_T8	GO:0006364~BP:rRNA processing	6	0.0169014	0.000518389	0.00459145	A0A287GMQ0,A0A287HJG6,A0A287J4T6,A0A287JMC5,F2DF72,M0XEX8
XL	control	T24_T8	GO:0002181~BP:cytoplasmic translation	4	0.0235294	0.000558245	0.00461482	A0A287EGB6,A0A287TBL7,A0A287WA10,M0XWV5
XL	control	T24_T8	GO:0009941~CC:chloroplast envelope	15	0.00929368	0.000680106	0.00503511	A0A287FJS1,A0A287FZE4,A0A287MAK4,A0A287P2R6,A0A287P2X0,A0A287PP45,A0A287QRP2,A0A287RH41,A0A287TPY0,A0A287WYK3,A0A287XAI1,A0A287XFU0,F2CW45,F2D360,F2DR86
XL	control	T24_T8	GO:0009664~BP:plant-type cell wall organization	7	0.0144033	0.000690297	0.00503511	A0A287G100,A0A287JT14,A0A287MQA9,A0A287X4L8,A0A287XMF2,F2D0J6,F2DP54
XL	control	T24_T8	GO:0009813~BP:flavonoid biosynthetic process	9	0.011811	0.000893788	0.00615721	A0A287E8I8,A0A287GHB8,A0A287GHB9,A0A287TAG9,A0A287UT11,A0A287VHK2,A0A287W9E1,A0A287W9Z2,F2D1U2
XL	control	T24_T8	GO:0006508~BP:proteolysis	21	0.00781832	0.000961916	0.00627777	A0A287FJS1,A0A287FMU1,A0A287G995,A0A287K0Y8,A0A287KHN3,A0A287LG02,A0A287LIA5,A0A287M050,A0A287NLH8,A0A287P2X0,A0A287PS70,A0A287SJV0,A0A287TUE5,A0A287U7S3,A0A287UR54,A0A287VDP4,A0A287XSN5,F2CRK2,F2CYF5,F2DXI0,M0XPK0
XL	control	T24_T8	GO:0009507~CC:chloroplast	32	0.00669036	0.0011674	0.00723789	A0A0C5CEJ1,A0A287EDT2,A0A287EGB6,A0A287ESM8,A0A287F278,A0A287GIU0,A0A287H0D8,A0A287HRI0,A0A287JBI1,A0A287K8T4,A0A287KSZ9,A0A287LG40,A0A287MQL3,A0A287NED0,A0A287NJ23,A0A287NXM9,A0A287P6M2,A0A287R493,A0A287R961,A0A287SIR1,A0A287TKL2,A0A287U3F8,A0A287U7S3,A0A287V003,A0A287V966,F2CRM7,F2D7T7,F2DPF6,F2DXI0,F2E7N4,M0UMD3,M0UZ78
XL	control	T24_T8	GO:0004364~MF:glutathione transferase activity	6	0.0143198	0.00135356	0.00799245	A0A287FGX5,A0A287PUC1,A0A287RY83,F2DGU9,M0V7T4,M0YJ76
XL	control	T24_T8	GO:0006397~BP:mRNA processing	7	0.0124334	0.00174826	0.00985385	A0A287NTX1,A0A287P2R6,A0A287SDF9,A0A287UCV3,A0A287WPM1,A0A287WYA1,F2DF72
XL	control	T24_T8	GO:0030433~BP:ubiquitin-dependent ERAD pathway	4	0.0176211	0.00201148	0.0108445	A0A287F136,A0A287P4B6,A0A287URV3,F2E7G1
XL	control	T24_T8	GO:0006414~BP:translational elongation	4	0.0173913	0.00212912	0.0110005	A0A0U2IAL9,A0A287SQU3,F2CRM7,M0XWV5
XL	control	T24_T8	GO:0006749~BP:glutathione metabolic process	6	0.0130435	0.00228618	0.0112336	A0A287FGX5,A0A287PUC1,A0A287RY83,F2DGU9,M0V7T4,M0YJ76
XL	control	T24_T8	GO:0016192~BP:vesicle-mediated transport	7	0.0118443	0.00235543	0.0112336	A0A287KUM4,A0A287QN80,A0A287U839,A0A287VTJ2,F2DD53,F2DM63,F2DQE8
XL	control	T24_T8	GO:0030529~CC:intracellular ribonucleoprotein complex	4	0.0166667	0.0025576	0.011746	A0A287KSK2,A0A287NYJ2,A0A287X782,F2DS81
XL	control	T24_T8	GO:0003746~MF:translation elongation factor activity	4	0.0163265	0.00279379	0.0120811	A0A0U2IAL9,A0A287I6S8,A0A287SQU3,F2CRM7
XL	control	T24_T8	GO:0016042~BP:lipid catabolic process	6	0.0125523	0.00282541	0.0120811	A0A287ENB7,A0A287H4I9,A0A287LG40,A0A287SXP7,A0A287XUV5,F2E4Y9
XL	control	T24_T8	GO:0005615~CC:extracellular space	6	0.0124481	0.00295746	0.0122242	A0A287H0U9,A0A287JPW5,A0A287KCE2,B4ESF1,F2D4P0,F2DR86
XL	control	T24_T8	GO:0043022~MF:ribosome binding	4	0.0148148	0.00421663	0.0168665	A0A287GMQ0,A0A287I6S8,A0A287P4M1,F2CXL1
XL	control	T24_T8	GO:0005618~CC:cell wall	13	0.00808458	0.00454589	0.0176153	A0A287E8C0,A0A287G995,A0A287KHN3,A0A287LIA5,A0A287LL93,A0A287M050,A0A287PS70,A0A287TUE5,A0A287UXZ3,A0A287V4U3,A0A287XBB5,A0A287XSN5,F2CYF5
XL	control	T24_T8	GO:0098869~BP:cellular oxidant detoxification	10	0.00891266	0.00483538	0.0180278	A0A287G100,A0A287IHN6,A0A287MQA9,A0A287WLW1,A0A287X4L8,A0A287XMF2,F2CZQ2,F2D0J6,F2DP54,F2DV26
XL	control	T24_T8	GO:0003723~MF:RNA binding	23	0.00664164	0.00494311	0.0180278	A0A287FPI1,A0A287GIU0,A0A287J4T6,A0A287KSK2,A0A287LB73,A0A287MW21,A0A287N7V3,A0A287NYJ2,A0A287P9T7,A0A287PKA3,A0A287SYJ8,A0A287U5F3,A0A287UCV3,A0A287WHH1,A0A287WMX5,A0A287X3E9,A0A287XNU7,A0A287XWN6,F2DF72,F2DM63,F2DS81,M0XEX8,Q9M6N6
XL	control	T24_T8	GO:0031969~CC:chloroplast membrane	4	0.0137931	0.00567832	0.0201175	A0A287EBI2,A0A287IHN6,A0A287SJV0,Q40001
XL	control	T24_T8	GO:0009505~CC:plant-type cell wall	8	0.00933489	0.00675341	0.0232617	A0A287G100,A0A287JT14,A0A287MQA9,A0A287X4L8,A0A287XMF2,F2D0J6,F2DJ49,F2DP54
XL	control	T24_T8	GO:0055114~BP:oxidation-reduction process	54	0.00533281	0.00727329	0.0243754	A0A287DW69,A0A287EDT2,A0A287EKA1,A0A287EYG6,A0A287FH37,A0A287G100,A0A287GYH4,A0A287GYJ9,A0A287HBT9,A0A287HCW5,A0A287I9U7,A0A287IEH1,A0A287IHN6,A0A287IRE0,A0A287IRI4,A0A287JIK5,A0A287JSM6,A0A287JV63,A0A287KCE2,A0A287KT76,A0A287MQA9,A0A287N2M5,A0A287P787,A0A287PBW9,A0A287PEH6,A0A287PP45,A0A287QTS8,A0A287QUF4,A0A287R493,A0A287RFB9,A0A287SII9,A0A287U3F8,A0A287VTF7,A0A287W7T2,A0A287WLW1,A0A287WQM0,A0A…
XL	control	T24_T8	GO:0030145~MF:manganese ion binding	4	0.0127796	0.0077632	0.0253325	A0A287E8C0,A0A287JV63,A0A287V4U3,A0A287XBB5
XL	control	T24_T8	GO:0005768~CC:endosome	7	0.00948509	0.00866832	0.0275608	A0A287F136,A0A287F3Q2,A0A287IVE3,A0A287N6A1,A0A287T6A5,A0A287X6K1,A0A287XWN6
XL	control	T24_T8	GO:0003735~MF:structural constituent of ribosome	15	0.00709555	0.00920227	0.028527	A0A191TDK4,A0A287EGB6,A0A287GJK1,A0A287HJG6,A0A287IFK7,A0A287MW21,A0A287P9T7,A0A287PKA3,A0A287RM83,A0A287SLM8,A0A287WA10,A0A287WMX5,A0A287XTT1,A0A287XWN6,M0XWV5
XL	control	T24_T8	GO:0004197~MF:cysteine-type endopeptidase activity	4	0.0120846	0.0097274	0.0294195	A0A287H0U9,A0A287JPW5,A0A287RKH3,B4ESF1
XL	control	T24_T8	GO:0051082~MF:unfolded protein binding	6	0.00953895	0.011962	0.0353163	A0A287KMI5,A0A287Q338,A0A287RH41,A0A287S8X8,F2E6W5,M0UZ78
XL	control	T24_T8	GO:0023014~BP:signal transduction by protein phosphorylation	5	0.0100806	0.0133663	0.0379972	A0A287MD82,A0A287R4H2,A0A287TCX4,A0A287V6W0,A0A287VY63
XL	control	T24_T8	GO:0004601~MF:peroxidase activity	8	0.00832466	0.0134829	0.0379972	A0A287G100,A0A287JT14,A0A287MQA9,A0A287X4L8,A0A287XMF2,F2D0J6,F2DP54,F2DV26
XL	control	T24_T8	GO:0008289~MF:lipid binding	5	0.00959693	0.0166147	0.0455457	A0A287FMU1,A0A287JCS7,A0A287KPN2,A0A287SNK5,A0A287VGV1
XL	control	T24_T8	GO:0004004~MF:ATP-dependent RNA helicase activity	5	0.00956023	0.016896	0.0455457	A0A287LP94,A0A287MW21,A0A287UCV3,F2EHS9,M0XEX8
XL	control	T24_T8	GO:0044550~BP:secondary metabolite biosynthetic process	7	0.00834327	0.0174723	0.0460972	A0A287E7S0,A0A287EKA1,A0A287EKB5,A0A287SEU4,A0A287XX54,F2CVP0,F2DJ49
XL	control	T24_T8	GO:0000398~BP:mRNA splicing, via spliceosome	4	0.0101781	0.0190477	0.0492066	A0A287KSF1,A0A287LB73,A0A287V2R5,F2DLQ1
XL	control	T48_T1	GO:0005851~CC:eukaryotic translation initiation factor 2B complex	4	0.16	3.55741e-08	4.30447e-06	A0A287H5G8,A0A287P4M1,A0A287QW97,A0A287S9E2
XL	control	T48_T1	GO:0003723~MF:RNA binding	33	0.00952931	4.98685e-07	3.01704e-05	A0A287E463,A0A287F884,A0A287GKF9,A0A287H8V0,A0A287HIY0,A0A287ILH7,A0A287IW01,A0A287J4T6,A0A287LJL2,A0A287MFC2,A0A287MLD9,A0A287NFB7,A0A287P2N3,A0A287PLG8,A0A287RUX0,A0A287RZ11,A0A287SK39,A0A287SNQ0,A0A287TQV5,A0A287TVT4,A0A287UCV3,A0A287UM83,A0A287VC95,A0A287WRL8,A0A287WTW4,A0A287WZ29,A0A287X7Y0,A0A287X905,F2CR90,F2CS78,F2DFG0,F2DGI1,Q9M6N6
XL	control	T48_T1	GO:0022625~CC:cytosolic large ribosomal subunit	11	0.0174881	5.88785e-06	0.000237476	A0A287GWN7,A0A287H8V0,A0A287IFK7,A0A287ILH7,A0A287RUX0,A0A287WRL8,A0A287X905,F2CSC5,F2CUI5,F2EAU8,M0WJK0
XL	control	T48_T1	GO:1901800~BP:positive regulation of proteasomal protein catabolic process	4	0.0333333	9.5324e-05	0.00217703	A0A287TXT8,A0A287URV3,A0A287VYF4,F2E7G1
XL	control	T48_T1	GO:0045899~BP:positive regulation of RNA polymerase II transcriptional preinitiation complex assembly	4	0.03125	0.000129136	0.00217703	A0A287TXT8,A0A287URV3,A0A287VYF4,F2E7G1
XL	control	T48_T1	GO:0031597~CC:cytosolic proteasome complex	4	0.03125	0.000129136	0.00217703	A0A287TXT8,A0A287URV3,A0A287VYF4,F2E7G1
XL	control	T48_T1	GO:0036402~MF:proteasome-activating ATPase activity	4	0.03125	0.000129136	0.00217703	A0A287TXT8,A0A287URV3,A0A287VYF4,F2E7G1
XL	control	T48_T1	GO:0016226~BP:iron-sulfur cluster assembly	4	0.0305344	0.000143936	0.00217703	A0A287EWK0,A0A287JNP5,A0A287SGZ7,A0A287U7S4
XL	control	T48_T1	GO:0031595~CC:nuclear proteasome complex	4	0.0296296	0.000165646	0.00218718	A0A287TXT8,A0A287URV3,A0A287VYF4,F2E7G1
XL	control	T48_T1	GO:0003735~MF:structural constituent of ribosome	19	0.0089877	0.000180759	0.00218718	A0A287EGB6,A0A287GKF9,A0A287GWN7,A0A287H2A2,A0A287H8V0,A0A287HI98,A0A287IFK7,A0A287ILH7,A0A287RUX0,A0A287VCG8,A0A287WRL8,A0A287X7Y0,A0A287X905,F2CSC5,F2CUI5,F2EAU8,M0UVA2,M0VYX8,M0WJK0
XL	control	T48_T1	GO:0006412~BP:translation	17	0.0085213	0.000644612	0.00709074	A0A287GKF9,A0A287GWN7,A0A287H2A2,A0A287H8V0,A0A287IFK7,A0A287ILH7,A0A287RUX0,A0A287VCG8,A0A287WRL8,A0A287X7Y0,A0A287X905,F2CSC5,F2CUI5,F2E2L8,M0UVA2,M0VYX8,M0WJK0
XL	control	T48_T1	GO:0017025~MF:TBP-class protein binding	4	0.0206186	0.000867914	0.00875146	A0A287TXT8,A0A287URV3,A0A287VYF4,F2E7G1
XL	control	T48_T1	GO:0008540~CC:proteasome regulatory particle, base subcomplex	4	0.0192308	0.00118268	0.00956002	A0A287TXT8,A0A287URV3,A0A287VYF4,F2E7G1
XL	control	T48_T1	GO:0009579~CC:thylakoid	4	0.0192308	0.00118268	0.00956002	A0A287DUS3,A0A287I4H5,A0A287P0C5,F2ECM5
XL	control	T48_T1	GO:0003743~MF:translation initiation factor activity	7	0.0127042	0.00123568	0.00956002	A0A287EHH4,A0A287H5G8,A0A287P4M1,A0A287QW97,A0A287S9E2,F2CU19,M0WT98
XL	control	T48_T1	GO:0008233~MF:peptidase activity	7	0.0126582	0.00126413	0.00956002	A0A287F0E9,A0A287FMU1,A0A287SNU0,A0A287TXT8,A0A287VYF4,A0A287X9C2,F2E7G1
XL	control	T48_T1	GO:0005643~CC:nuclear pore	5	0.0151057	0.00165892	0.0113891	A0A287J643,A0A287XLG6,F2EF49,M0UNH5,M0YLZ9
XL	control	T48_T1	GO:0030433~BP:ubiquitin-dependent ERAD pathway	4	0.0176211	0.00173561	0.0113891	A0A287TXT8,A0A287URV3,A0A287VYF4,F2E7G1
XL	control	T48_T1	GO:0009408~BP:response to heat	5	0.014881	0.00178837	0.0113891	A0A287KSQ8,A0A287TPY0,A0A287USU7,F2CQ88,F2DYL9
XL	control	T48_T1	GO:0005739~CC:mitochondrion	71	0.00520604	0.00188761	0.0114201	A0A287EHB8,A0A287ESX6,A0A287EUR9,A0A287EWK0,A0A287F3V0,A0A287F884,A0A287FCJ1,A0A287FDM6,A0A287G451,A0A287GEY3,A0A287GP95,A0A287HAR4,A0A287HG34,A0A287HIY0,A0A287HPP9,A0A287HYZ4,A0A287I9U7,A0A287IBR8,A0A287ILH7,A0A287KZK4,A0A287LHX6,A0A287LIL3,A0A287M941,A0A287MLD9,A0A287ND36,A0A287P2N3,A0A287PWS8,A0A287RHW6,A0A287RQW1,A0A287S0E5,A0A287T4L3,A0A287T604,A0A287TCG9,A0A287TD49,A0A287TPY0,A0A287U1G6,A0A…
XL	control	T48_T1	GO:0050832~BP:defense response to fungus	5	0.0132626	0.0031586	0.0181995	A0A287F7N2,A0A287GYU5,A0A287IUR8,A0A287KSF1,F2DNN0
XL	control	T48_T1	GO:0009570~CC:chloroplast stroma	16	0.00746965	0.00338251	0.0186038	A0A287DUS3,A0A287EUR9,A0A287F884,A0A287GT56,A0A287HZ31,A0A287I4H5,A0A287IJ33,A0A287LUB6,A0A287M8M1,A0A287N5P6,A0A287T4R5,A0A287TCG9,A0A287TPY0,A0A287UP21,A0A287V6D2,F2E2L8
XL	control	T48_T1	GO:0055114~BP:oxidation-reduction process	54	0.00533281	0.00368612	0.0193922	A0A0U5AE65,A0A287DUS3,A0A287DW69,A0A287E5R8,A0A287EUR9,A0A287FQG4,A0A287G0Z6,A0A287G487,A0A287G6R3,A0A287GJ47,A0A287GV51,A0A287I9U7,A0A287IAZ3,A0A287IUR8,A0A287JSM0,A0A287KC96,A0A287KSQ8,A0A287L0G7,A0A287M237,A0A287M941,A0A287N5P6,A0A287N6W8,A0A287PQE9,A0A287Q975,A0A287QAS1,A0A287QFM9,A0A287RTM6,A0A287RZR0,A0A287S6N1,A0A287SIR6,A0A287SXK4,A0A287T4R5,A0A287UP21,A0A287UUU3,A0A287V3D4,A0A287V6D2,A0A…
XL	control	T48_T1	GO:0006869~BP:lipid transport	4	0.0141844	0.00438782	0.0221219	A0A287FMU1,A0A287G9Y3,A0A287JCS7,F2D9V7
XL	control	T48_T1	GO:0005829~CC:cytosol	34	0.00578822	0.00506702	0.0235307	A0A287F0E9,A0A287F884,A0A287GYU5,A0A287HG34,A0A287IQT8,A0A287KTF2,A0A287L375,A0A287L4B8,A0A287M741,A0A287MFC2,A0A287N753,A0A287NFB7,A0A287PAW4,A0A287PLG8,A0A287PYU0,A0A287QUS2,A0A287R3E7,A0A287S4F3,A0A287SJ60,A0A287UVI4,A0A287VTM9,A0A287WMY8,A0A287WPA8,A0A287WTW4,A0A287X7Y0,A0A287XLG6,F2DGV9,F2DWD4,F2E330,F2E705,F2EF49,M0WT98,M0YLZ9,Q75XW0
XL	control	T48_T1	GO:0042742~BP:defense response to bacterium	5	0.0120192	0.00507445	0.0235307	A0A287F7N2,A0A287GYU5,A0A287KSF1,A0A287MD82,A0A287PKS1
XL	control	T48_T1	GO:0004364~MF:glutathione transferase activity	5	0.0119332	0.00525066	0.0235307	A0A287EUU4,A0A287P715,F2CQX3,F2D4T5,F2DGU9
XL	control	T48_T1	GO:0006096~BP:glycolytic process	6	0.0107335	0.00546627	0.0236221	A0A287HZ31,A0A287P9M3,A0A287VK78,F2E330,M0XXL9,Q75XW0
XL	control	T48_T1	GO:0005840~CC:ribosome	5	0.0116009	0.00600053	0.0250367	A0A287H5G8,A0A287P4M1,A0A287VCG8,F2CPX0,M0UVA2
XL	control	T48_T1	GO:0080044~MF:quercetin 7-O-glucosyltransferase activity	6	0.010084	0.00757702	0.0295748	A0A287E8I8,A0A287GHB9,A0A287LTT2,A0A287PTN6,D3WYW1,F2D1U2
XL	control	T48_T1	GO:0080043~MF:quercetin 3-O-glucosyltransferase activity	6	0.010084	0.00757702	0.0295748	A0A287E8I8,A0A287GHB9,A0A287LTT2,A0A287PTN6,D3WYW1,F2D1U2
XL	control	T48_T1	GO:0006749~BP:glutathione metabolic process	5	0.0108696	0.00813084	0.0299716	A0A287EUU4,A0A287P715,F2CQX3,F2D4T5,F2DGU9
XL	control	T48_T1	GO:0009507~CC:chloroplast	28	0.00585407	0.00817407	0.0299716	A0A287E7Z8,A0A287EGB6,A0A287F278,A0A287GQK8,A0A287GQW9,A0A287H0D8,A0A287IRP1,A0A287JSM0,A0A287KC96,A0A287L4B8,A0A287LHX6,A0A287LJL2,A0A287P0C5,A0A287PLG8,A0A287QFM9,A0A287RG33,A0A287SXK4,A0A287T184,A0A287TKB7,A0A287U706,A0A287X9C2,A0A287XSD4,F2CTM6,F2D7T7,F2DM79,F2EIY5,M0VYX8,M0WJK0
XL	control	T48_T1	GO:0009941~CC:chloroplast envelope	12	0.00743494	0.00861869	0.0306724	A0A287DUS3,A0A287F0Q9,A0A287GMX3,A0A287IJ33,A0A287M941,A0A287NGC0,A0A287T4R5,A0A287TPY0,A0A287U4A6,A0A287XAI1,F2CQ88,F2DDW1
XL	control	T48_T1	GO:0006364~BP:rRNA processing	4	0.0112676	0.0112273	0.0388145	A0A287H2A2,A0A287J4T6,A0A287UM83,F2DGI1
XL	control	T48_T1	GO:0030170~MF:pyridoxal phosphate binding	8	0.00820513	0.0120056	0.0403522	A0A287G451,A0A287N3I6,A0A287PKS1,A0A287T604,A0A287XBL8,F2D1J2,F2DAL8,F2E705
XL	control	T48_T1	GO:0010501~BP:RNA secondary structure unwinding	4	0.0108992	0.012803	0.0418693	A0A287P2N3,A0A287RZ11,A0A287UCV3,F2DGI1
XL	control	T48_T1	GO:0000786~CC:nucleosome	4	0.0103627	0.0155925	0.0496497	A0A287GWN7,A0A287XJX8,F2E067,P06353
XL	control	T48_T24	GO:0003735~MF:structural constituent of ribosome	14	0.00662252	6.64186e-05	0.0035866	A0A191TDK4,A0A287DWD3,A0A287EGB6,A0A287G5M7,A0A287GJK1,A0A287IWR7,A0A287MGA6,A0A287P9T7,A0A287TWW0,A0A287UEF8,A0A287VCG8,F2D1R9,F2E6P0,M0V315
XL	control	T48_T24	GO:0006412~BP:translation	12	0.00601504	0.000449724	0.00872608	A0A191TDK4,A0A287DWD3,A0A287G5M7,A0A287GJK1,A0A287IWR7,A0A287MGA6,A0A287P9T7,A0A287TWW0,A0A287UEF8,A0A287VCG8,F2D1R9,F2E6P0
XL	control	T48_T24	GO:0046658~CC:anchored component of plasma membrane	6	0.00949367	0.000484782	0.00872608	A0A287JR69,A0A287KTD0,A0A287MPQ0,A0A287N339,A0A287PM70,A0A287UUU8
XL	control	T48_T24	GO:0005096~MF:GTPase activator activity	5	0.00990099	0.000851962	0.0115015	A0A287M3Z2,A0A287MM07,A0A287TUR6,A0A287TXG6,F2DG46
XL	control	T48_T24	GO:0005840~CC:ribosome	4	0.00928074	0.00253983	0.0274302	A0A287GJK1,A0A287VCG8,F2CPX0,F2D1R9
XL	control	T48_T24	GO:0046872~MF:metal ion binding	26	0.0035432	0.00491203	0.0442083	A0A287FYI4,A0A287GMX3,A0A287GWW3,A0A287H3U5,A0A287HQS2,A0A287HT89,A0A287J4T6,A0A287KML6,A0A287KQG1,A0A287KZZ1,A0A287LL93,A0A287MQA9,A0A287N0C5,A0A287NWM2,A0A287SGX4,A0A287TVT4,A0A287U1Y3,A0A287V6N2,A0A287VDW8,A0A287WYU0,A0A287XH51,F2D2T1,F2ECQ4,M0VCJ6,M0VYW3,M0WH61
XL	control	T4_T1	GO:0005759~CC:mitochondrial matrix	13	0.0268041	3.18737e-08	4.2392e-06	A0A287DWU3,A0A287GNB6,A0A287HQG7,A0A287IL15,A0A287JL94,A0A287N4Q8,A0A287RH41,A0A287SW63,A0A287V805,A0A287VN11,A0A287WV64,F2DK88,M0UZ78
XL	control	T4_T1	GO:0055114~BP:oxidation-reduction process	78	0.00770294	1.52328e-07	1.01298e-05	A0A287DW69,A0A287E136,A0A287E3U7,A0A287EKE6,A0A287EKP1,A0A287EUF1,A0A287EX20,A0A287FEY6,A0A287FH37,A0A287G6R3,A0A287GP52,A0A287GPW6,A0A287GUZ6,A0A287GY21,A0A287HT89,A0A287I9U7,A0A287JIK5,A0A287JL94,A0A287JMR1,A0A287K3U8,A0A287KC96,A0A287KCE2,A0A287KSQ8,A0A287L0G7,A0A287P6G9,A0A287PNM7,A0A287PQE9,A0A287PUR4,A0A287PVL0,A0A287Q975,A0A287QAS1,A0A287QFM9,A0A287QTS8,A0A287R6C5,A0A287RBA6,A0A287RGY4,A0A…
XL	control	T4_T1	GO:0097428~BP:protein maturation by iron-sulfur cluster transfer	4	0.0909091	1.27378e-06	5.64708e-05	A0A287GNB6,A0A287N4Q8,A0A287VN11,F2DK88
XL	control	T4_T1	GO:0008198~MF:ferrous iron binding	4	0.0506329	2.33946e-05	0.000777871	A0A287GNB6,A0A287N4Q8,A0A287VN11,F2DK88
XL	control	T4_T1	GO:0009535~CC:chloroplast thylakoid membrane	17	0.0123997	3.21509e-05	0.000855213	A0A287DU44,A0A287DV89,A0A287ETU8,A0A287HT89,A0A287JWE0,A0A287NBZ8,A0A287PBF5,A0A287RH41,A0A287RKK1,A0A287SYE8,A0A287TDR1,A0A287WGI2,A0A287XB94,F2CW18,F2D7P5,F2DYN4,M0XX43
XL	control	T4_T1	GO:0015979~BP:photosynthesis	8	0.0194647	7.8079e-05	0.00139124	A0A287DV89,A0A287GQW9,A0A287HT89,A0A287JMR1,A0A287UC51,A0A287WGI2,F2CWI6,Q40001
XL	control	T4_T1	GO:0005762~CC:mitochondrial large ribosomal subunit	5	0.030303	8.1738e-05	0.00139124	A0A287EGB6,A0A287GKF9,A0A287LAT3,A0A287MDJ8,A0A287U0T7
XL	control	T4_T1	GO:0046658~CC:anchored component of plasma membrane	10	0.0158228	0.000101152	0.00139124	A0A287JR69,A0A287KNA2,A0A287KTD0,A0A287MJH1,A0A287PFV4,A0A287PM79,A0A287QWU7,A0A287R3Z6,F2D6T5,F2E7F3
XL	control	T4_T1	GO:0031409~MF:pigment binding	4	0.037037	0.000104604	0.00139124	A0A287NBZ8,A0A287RKK1,F2CW18,M0XX43
XL	control	T4_T1	GO:0009768~BP:photosynthesis, light harvesting in photosystem I	4	0.037037	0.000104604	0.00139124	A0A287NBZ8,A0A287RKK1,F2CW18,M0XX43
XL	control	T4_T1	GO:0003735~MF:structural constituent of ribosome	21	0.00993377	0.000137911	0.00153858	A0A287EGB6,A0A287F2X4,A0A287FI56,A0A287GEM0,A0A287GKF9,A0A287H8V0,A0A287ILH7,A0A287J4J0,A0A287K7G2,A0A287LAT3,A0A287MDJ8,A0A287MQP2,A0A287TWW0,A0A287U0T7,A0A287X281,A0A287XTT1,A0A287XV84,F2DLH9,F2E446,M0VYX8,M0WJK0
XL	control	T4_T1	GO:0046872~MF:metal ion binding	52	0.0070864	0.000138819	0.00153858	A0A140DC38,A0A287DW69,A0A287E3U7,A0A287E4Z8,A0A287E688,A0A287E7S0,A0A287EI94,A0A287EML5,A0A287EUF1,A0A287FEY6,A0A287G9T5,A0A287GQW9,A0A287GY18,A0A287HT89,A0A287HX90,A0A287HXU2,A0A287IL15,A0A287JL94,A0A287KC96,A0A287KIF1,A0A287LTH7,A0A287MHI9,A0A287N9V1,A0A287NBZ8,A0A287NWM2,A0A287P6G9,A0A287PQE9,A0A287RKK1,A0A287SGX4,A0A287T4R5,A0A287TQ66,A0A287TVT4,A0A287U1Y3,A0A287UH00,A0A287V1M8,A0A287WSG9,A0A…
XL	control	T4_T1	GO:0009534~CC:chloroplast thylakoid	6	0.0216606	0.000203904	0.00208609	A0A287GSG7,A0A287ITT2,A0A287JQ16,A0A287P2H1,A0A287VYX4,F2DQ96
XL	control	T4_T1	GO:0016226~BP:iron-sulfur cluster assembly	4	0.0305344	0.000257855	0.00244962	A0A287N4Q8,A0A287SGZ7,A0A287VN11,F2DK88
XL	control	T4_T1	GO:0051539~MF:4 iron, 4 sulfur cluster binding	8	0.0155039	0.000417688	0.00341151	A0A287GNB6,A0A287IL15,A0A287N4Q8,A0A287SGX4,A0A287T4R5,A0A287UC51,A0A287VN11,F2DK88
XL	control	T4_T1	GO:0009570~CC:chloroplast stroma	20	0.00933707	0.000422752	0.00341151	A0A287DXY4,A0A287EI37,A0A287F884,A0A287GT56,A0A287IJ33,A0A287ITT2,A0A287M8M1,A0A287P2H1,A0A287PBF5,A0A287RH41,A0A287T4R5,A0A287TN02,A0A287TQ66,A0A287U0T7,A0A287UH00,A0A287UP21,A0A287W492,F2CVI3,F2D449,Q40001
XL	control	T4_T1	GO:0006412~BP:translation	19	0.00952381	0.000436057	0.00341151	A0A287F2X4,A0A287FI56,A0A287GEM0,A0A287GKF9,A0A287H8V0,A0A287ILH7,A0A287J4J0,A0A287K7G2,A0A287LAT3,A0A287MDJ8,A0A287MQP2,A0A287TWW0,A0A287U0T7,A0A287XTT1,A0A287XV84,F2DLH9,F2E446,M0VYX8,M0WJK0
XL	control	T4_T1	GO:0051537~MF:2 iron, 2 sulfur cluster binding	6	0.0181818	0.000580699	0.00429072	A0A287GNB6,A0A287HT89,A0A287N4Q8,A0A287VN11,F2D449,F2DK88
XL	control	T4_T1	GO:0009941~CC:chloroplast envelope	16	0.00991326	0.000669521	0.00468665	A0A287ETU8,A0A287IJ33,A0A287NBZ8,A0A287P6T4,A0A287RH41,A0A287RKK1,A0A287T4R5,A0A287TDR1,A0A287TN02,A0A287U0T7,A0A287W492,F2CQ88,F2CVI3,F2CW18,F2DDW1,M0XX43
XL	control	T4_T1	GO:0004575~MF:sucrose alpha-glucosidase activity	5	0.0191571	0.000942404	0.00626699	A0A287IF33,A0A287MR22,A0A287T6G6,A0A287VB74,A0A287VC74
XL	control	T4_T1	GO:0098869~BP:cellular oxidant detoxification	12	0.0106952	0.00120808	0.00692758	A0A287EKE6,A0A287KSQ8,A0A287P6G9,A0A287VYX4,A0A287W492,A0A287WYD2,A0A287X4L8,F2CWQ4,F2CZQ2,F2D1D4,F2DBE3,F2E859
XL	control	T4_T1	GO:0016168~MF:chlorophyll binding	4	0.0216216	0.00122946	0.00692758	A0A287NBZ8,A0A287RKK1,F2CW18,M0XX43
XL	control	T4_T1	GO:0005507~MF:copper ion binding	9	0.0123626	0.00126728	0.00692758	A0A287EI37,A0A287EKP1,A0A287G6R3,A0A287PNM7,A0A287RH41,A0A287SW63,F2D7P5,M0WSW2,M0YI48
XL	control	T4_T1	GO:0018298~BP:protein-chromophore linkage	5	0.0180505	0.00127702	0.00692758	A0A287NBZ8,A0A287RKK1,A0A287XSD4,F2CW18,M0XX43
XL	control	T4_T1	GO:0051213~MF:dioxygenase activity	8	0.0131796	0.00130218	0.00692758	A0A287DW69,A0A287E3U7,A0A287EUF1,A0A287UUU3,A0A287V3B2,A0A287VV81,F2CWD8,F2E479
XL	control	T4_T1	GO:0009507~CC:chloroplast	34	0.00710851	0.00149949	0.00767045	A0A0C5CEJ1,A0A287DZM9,A0A287E7Z8,A0A287EGB6,A0A287F4F3,A0A287GP52,A0A287GQW9,A0A287GSJ3,A0A287HX90,A0A287IF33,A0A287IL15,A0A287J4J0,A0A287JMR1,A0A287KC96,A0A287LJL2,A0A287MDJ8,A0A287MQL3,A0A287NJ23,A0A287NPV4,A0A287NRT8,A0A287PLG8,A0A287PUR4,A0A287QFM9,A0A287RDP6,A0A287T4A2,A0A287U853,A0A287UC51,A0A287X9C2,A0A287XR26,A0A287XSD4,F2CTM6,M0UZ78,M0VYX8,M0WJK0
XL	control	T4_T1	GO:0009579~CC:thylakoid	4	0.0192308	0.00205324	0.0101141	A0A287EI37,A0A287TN02,F2CVI3,F2ECM5
XL	control	T4_T1	GO:0006099~BP:tricarboxylic acid cycle	5	0.0162338	0.00217558	0.010334	A0A287HQG7,A0A287ITT2,A0A287L777,A0A287L809,F2CZV8
XL	control	T4_T1	GO:0005198~MF:structural molecule activity	4	0.0178571	0.00282501	0.0129561	A0A287EWU6,A0A287KUR0,A0A287N4Q8,A0A287VN11
XL	control	T4_T1	GO:0015031~BP:protein transport	7	0.0119658	0.00386585	0.0171386	A0A287FQF1,A0A287HSE2,A0A287LC79,A0A287MGQ2,A0A287SZE1,A0A287U475,M0YI48
XL	control	T4_T1	GO:0010181~MF:FMN binding	5	0.0136612	0.00503656	0.0216085	A0A287DXY4,A0A287E136,A0A287QAS1,A0A287S6U5,A0A287SGX4
XL	control	T4_T1	GO:0050832~BP:defense response to fungus	5	0.0132626	0.00579569	0.0240883	A0A287F7N2,F2DG99,F2DNN0,F2EAF6,F2EKF1
XL	control	T4_T1	GO:0020037~MF:heme binding	18	0.00754401	0.00739351	0.0297981	A0A287FDN0,A0A287GUZ6,A0A287GY21,A0A287K3U8,A0A287P6G9,A0A287SES9,A0A287UCR7,A0A287WYD2,A0A287X4L8,A0A287XM10,A0A287XX84,F2CWQ4,F2D1D4,F2DBE3,F2DH29,F2DJX6,F2DRI4,F2E859
XL	control	T4_T1	GO:0003723~MF:RNA binding	24	0.00693041	0.00785493	0.0307266	A0A287F884,A0A287FPI1,A0A287GKF9,A0A287H8V0,A0A287HIY0,A0A287HKF9,A0A287ILH7,A0A287ITA6,A0A287LB73,A0A287LJL2,A0A287MPK1,A0A287N7V3,A0A287PLG8,A0A287RZ11,A0A287SNQ0,A0A287TQV5,A0A287TVT4,A0A287U0C3,A0A287U0T7,A0A287UAA3,A0A287UCV3,A0A287XNU7,F2CR90,F2D6B9
XL	control	T4_T1	GO:0009658~BP:chloroplast organization	5	0.0119617	0.00936868	0.0349928	A0A287ETU8,A0A287FJ05,A0A287GSG7,A0A287SYE8,A0A287U0T7
XL	control	T4_T1	GO:0004364~MF:glutathione transferase activity	5	0.0119332	0.00947174	0.0349928	A0A287EKE6,A0A287EUU4,A0A287FGX5,A0A287LCS6,A0A287W492
XL	control	T4_T1	GO:0044550~BP:secondary metabolite biosynthetic process	8	0.00953516	0.0104429	0.0375382	A0A287E7S0,A0A287EKB5,A0A287K3U8,A0A287L0G7,A0A287SES9,A0A287XX54,F2DJX6,F2DRI4
XL	control	T4_T1	GO:0005773~CC:vacuole	10	0.00867303	0.011247	0.0389799	A0A287EIM2,A0A287N0Q9,A0A287Q5H7,A0A287R7G2,A0A287RKH3,A0A287S2B4,A0A287S2K7,A0A287SZE1,F2DG99,F2DHJ0
XL	control	T4_T1	GO:0042744~BP:hydrogen peroxide catabolic process	7	0.00990099	0.0114302	0.0389799	A0A287P6G9,A0A287WYD2,A0A287X4L8,F2CWQ4,F2D1D4,F2DBE3,F2E859
XL	control	T4_T1	GO:0005829~CC:cytosol	36	0.0061287	0.0119064	0.0395889	A0A287DXY4,A0A287E5W3,A0A287EML5,A0A287F884,A0A287FQF1,A0A287H883,A0A287HQG7,A0A287I1M8,A0A287ITA6,A0A287LCN3,A0A287M741,A0A287PKJ3,A0A287PLG8,A0A287PYU0,A0A287QUS2,A0A287RBA6,A0A287RGY4,A0A287SC09,A0A287SEV4,A0A287T7Y0,A0A287U0C3,A0A287U853,A0A287UVI4,A0A287WP49,A0A287WUK4,A0A287X2N4,F2CR79,F2D6B9,F2D8I9,F2DC26,F2DGV9,F2DHJ0,F2DWD4,F2E705,M0UZA5,M0YLZ9
XL	control	T4_T1	GO:0006334~BP:nucleosome assembly	4	0.0123839	0.0127404	0.0413286	A0A287PJA9,A0A287RFD6,A0A287SMA1,P06353
XL	control	T4_T1	GO:0009416~BP:response to light stimulus	4	0.0120846	0.0140238	0.0426418	A0A287NBZ8,A0A287RKK1,F2CW18,M0XX43
XL	control	T4_T1	GO:0080044~MF:quercetin 7-O-glucosyltransferase activity	6	0.010084	0.0143786	0.0426418	A0A287E8I8,A0A287E930,A0A287GY75,A0A287RY28,A0A287W9Z2,F2DJ22
XL	control	T4_T1	GO:0080043~MF:quercetin 3-O-glucosyltransferase activity	6	0.010084	0.0143786	0.0426418	A0A287E8I8,A0A287E930,A0A287GY75,A0A287RY28,A0A287W9Z2,F2DJ22
XL	control	T4_T1	GO:0006749~BP:glutathione metabolic process	5	0.0108696	0.0144277	0.0426418	A0A287EKE6,A0A287EUU4,A0A287FGX5,A0A287LCS6,A0A287W492
XL	control	T4_T1	GO:0008565~MF:protein transporter activity	4	0.0117302	0.0157467	0.0455285	A0A287E5W3,A0A287SZE1,A0A287U475,A0A287WP49
XL	control	T4_T1	GO:0009055~MF:electron carrier activity	7	0.00929615	0.0160894	0.0455297	A0A287JR69,A0A287LIH1,A0A287PM79,A0A287SW63,A0A287T4R5,A0A287V805,F2D7P5
XL	control	T4_T1	GO:0022900~BP:electron transport chain	6	0.0097561	0.0169074	0.0468475	A0A287FDN0,A0A287SES9,A0A287T4A2,A0A287UCR7,A0A287XM10,F2DH29
XL	control	T4_T1	GO:0010287~CC:plastoglobule	4	0.011396	0.0176052	0.0473138	A0A287NBZ8,A0A287RKK1,F2CW18,M0XX43
XL	control	T4_T1	GO:0016709~MF:oxidoreductase activity, acting on paired donors, with incorporation or reduction of molecular oxygen, NAD(P)H as one donor, and incorporation of one atom of oxygen	7	0.00909091	0.0181165	0.0473138	A0A287E7S0,A0A287EKB5,A0A287K3U8,A0A287SES9,A0A287XX54,F2DJX6,F2DRI4
XL	control	T4_T1	GO:0009664~BP:plant-type cell wall organization	5	0.0102881	0.0183702	0.0473138	A0A287UQV5,A0A287WYD2,A0A287X4L8,F2D1D4,F2E859
XL	control	T4_T1	GO:0022625~CC:cytosolic large ribosomal subunit	6	0.00953895	0.0188544	0.0473138	A0A287GEM0,A0A287H8V0,A0A287ILH7,A0A287X281,F2E446,M0WJK0
XL	control	T4_T1	GO:0051082~MF:unfolded protein binding	6	0.00953895	0.0188544	0.0473138	A0A287E4Z8,A0A287EWU0,A0A287KNZ2,A0A287PBF5,A0A287RH41,M0UZ78
XL	control	T8_T4	GO:0016671~MF:oxidoreductase activity, acting on a sulfur group of donors, disulfide as acceptor	7	0.0416667	5.71478e-07	7.65602e-05	A0A287DXP1,A0A287EYB4,A0A287IGZ0,A0A287N6W8,A0A287N8X8,A0A287RFB9,F2D9C5
XL	control	T8_T4	GO:0097428~BP:protein maturation by iron-sulfur cluster transfer	4	0.0909091	1.08596e-06	7.65602e-05	A0A287GNB6,A0A287N4Q8,A0A287U348,A0A287VN11
XL	control	T8_T4	GO:0006662~BP:glycerol ether metabolic process	6	0.0431655	2.01506e-06	9.47078e-05	A0A287DXP1,A0A287EYB4,A0A287IGZ0,A0A287N8X8,A0A287XZZ4,F2D9C5
XL	control	T8_T4	GO:0008198~MF:ferrous iron binding	4	0.0506329	2.00239e-05	0.000637631	A0A287GNB6,A0A287N4Q8,A0A287U348,A0A287VN11
XL	control	T8_T4	GO:0016998~BP:cell wall macromolecule catabolic process	4	0.0493827	2.2611e-05	0.000637631	A0A287E330,A0A287IR18,F2D743,F2DJR4
XL	control	T8_T4	GO:0006890~BP:retrograde vesicle-mediated transport, Golgi to ER	5	0.03125	5.76699e-05	0.00119709	A0A287J4X8,A0A287MGD7,A0A287WP49,A0A287XFA1,F2DC26
XL	control	T8_T4	GO:0005762~CC:mitochondrial large ribosomal subunit	5	0.030303	6.83766e-05	0.00119709	A0A287EGB6,A0A287GKF9,A0A287LAT3,A0A287U0T7,A0A287UEF8
XL	control	T8_T4	GO:0000103~BP:sulfate assimilation	5	0.0294118	8.06122e-05	0.00119709	A0A287DXP1,A0A287EYB4,A0A287IGZ0,A0A287N8X8,F2D9C5
XL	control	T8_T4	GO:0034599~BP:cellular response to oxidative stress	5	0.0294118	8.06122e-05	0.00119709	A0A287DXP1,A0A287EYB4,A0A287IGZ0,A0A287N8X8,F2D9C5
XL	control	T8_T4	GO:0003735~MF:structural constituent of ribosome	21	0.00993377	8.68718e-05	0.00119709	A0A191TDK4,A0A287DWD3,A0A287EGB6,A0A287EYS8,A0A287GKF9,A0A287I2W7,A0A287J4J0,A0A287LAT3,A0A287P2Y9,A0A287PKA3,A0A287QLG6,A0A287U0T7,A0A287U1D3,A0A287UEF8,A0A287UVR8,A0A287W0J0,A0A287WMX5,F2CSC5,F2CUI5,F2D810,M0XWV5
XL	control	T8_T4	GO:0009813~BP:flavonoid biosynthetic process	11	0.0144357	9.33902e-05	0.00119709	A0A287E8I8,A0A287GHB8,A0A287GHF9,A0A287GWF6,A0A287SQ56,A0A287TAG9,A0A287UT22,A0A287W591,F2CRF8,F2CYQ0,F2D1U2
XL	control	T8_T4	GO:0003723~MF:RNA binding	29	0.00837424	0.000134827	0.00153043	A0A287E463,A0A287F884,A0A287GKF9,A0A287HKF9,A0A287I2W7,A0A287J4T6,A0A287KSK2,A0A287LB73,A0A287M2J4,A0A287MPK1,A0A287N7V3,A0A287NBK1,A0A287P2Y9,A0A287P8Q5,A0A287PKA3,A0A287QLG6,A0A287R473,A0A287R671,A0A287RQB0,A0A287SYJ8,A0A287U0T7,A0A287UAA3,A0A287UCV3,A0A287VMG3,A0A287WMX5,A0A287X3E9,F2CS78,F2DM63,F2DP88
XL	control	T8_T4	GO:0043086~BP:negative regulation of catalytic activity	5	0.026455	0.000143879	0.00153043	A0A287M9G1,A0A287P420,A0A287VYK4,A0A287Y058,A0A2R9IR23
XL	control	T8_T4	GO:0052696~BP:flavonoid glucuronidation	10	0.0143062	0.000181942	0.00153043	A0A287E8I8,A0A287GHB8,A0A287GHF9,A0A287GWF6,A0A287SQ56,A0A287TAG9,A0A287UT22,A0A287W591,F2CRF8,F2D1U2
XL	control	T8_T4	GO:0000272~BP:polysaccharide catabolic process	4	0.0314961	0.000192199	0.00153043	A0A287E330,A0A287MVZ5,F2D743,F2DJR4
XL	control	T8_T4	GO:0006032~BP:chitin catabolic process	4	0.03125	0.000199342	0.00153043	A0A287E330,A0A287IR18,F2D743,F2DJR4
XL	control	T8_T4	GO:0080043~MF:quercetin 3-O-glucosyltransferase activity	9	0.0151261	0.000210574	0.00153043	A0A287E8I8,A0A287GHB8,A0A287GHF9,A0A287SQ56,A0A287TAG9,A0A287UT22,A0A287W591,F2CRF8,F2D1U2
XL	control	T8_T4	GO:0080044~MF:quercetin 7-O-glucosyltransferase activity	9	0.0151261	0.000210574	0.00153043	A0A287E8I8,A0A287GHB8,A0A287GHF9,A0A287SQ56,A0A287TAG9,A0A287UT22,A0A287W591,F2CRF8,F2D1U2
XL	control	T8_T4	GO:0004568~MF:chitinase activity	4	0.0307692	0.000214233	0.00153043	A0A287E330,A0A287IR18,F2D743,F2DJR4
XL	control	T8_T4	GO:0015035~MF:protein disulfide oxidoreductase activity	7	0.0182292	0.000217082	0.00153043	A0A287DXP1,A0A287EYB4,A0A287IGZ0,A0A287N8X8,A0A287R3G1,A0A287XZZ4,F2D9C5
XL	control	T8_T4	GO:0005829~CC:cytosol	42	0.00715015	0.000228304	0.0015329	A0A287DTM8,A0A287ECU6,A0A287F884,A0A287FFX1,A0A287FUN1,A0A287GKP9,A0A287GYQ9,A0A287I1M8,A0A287IM21,A0A287LCN3,A0A287LJR0,A0A287LXN0,A0A287M741,A0A287MGD7,A0A287NVM4,A0A287P8Y9,A0A287PCV9,A0A287PYM7,A0A287R3E7,A0A287R961,A0A287RAC0,A0A287RBA6,A0A287RCM8,A0A287RDP1,A0A287SEV4,A0A287SRA3,A0A287T032,A0A287T7Y0,A0A287UID7,A0A287UVI4,A0A287WP49,A0A287WUK4,A0A287X2N4,A0A287XR88,A0A287XXH1,F2CQH8,F2DC26,…
XL	control	T8_T4	GO:0046658~CC:anchored component of plasma membrane	9	0.0142405	0.000338372	0.00216866	A0A287JR69,A0A287MJH1,A0A287MPQ0,A0A287N339,A0A287PFV4,A0A287PM70,A0A287QWU7,F2D6T5,F2DH44
XL	control	T8_T4	GO:0005773~CC:vacuole	13	0.0112749	0.000369081	0.00226263	A0A287H2B7,A0A287KB93,A0A287N0Q9,A0A287R7G2,A0A287RKH3,A0A287RST7,A0A287RYM0,A0A287S2B4,A0A287UGY4,F2CRK2,F2DG99,F2EIM4,Q08IH4
XL	control	T8_T4	GO:0009524~CC:phragmoplast	4	0.0258065	0.000480791	0.00282465	A0A287LYZ6,A0A287PGR3,A0A287PTK0,F2CPK8
XL	control	T8_T4	GO:0030529~CC:intracellular ribonucleoprotein complex	5	0.0208333	0.000515092	0.00290512	A0A287KSK2,A0A287NBK1,A0A287S808,A0A287X782,F2D0Y7
XL	control	T8_T4	GO:0045454~BP:cell redox homeostasis	9	0.0132353	0.000594914	0.00322627	A0A287DXP1,A0A287EYB4,A0A287IGZ0,A0A287N8X8,A0A287R3G1,A0A287RFB9,A0A287UK02,A0A287XZZ4,F2D9C5
XL	control	T8_T4	GO:0009570~CC:chloroplast stroma	19	0.00887021	0.000696251	0.00363598	A0A287F884,A0A287FZE4,A0A287H0D3,A0A287IRX3,A0A287ITT2,A0A287K6S5,A0A287LJT2,A0A287R3G1,A0A287TQ66,A0A287U0T7,A0A287VMG3,A0A287XR88,F2D0W9,F2D1W0,F2D810,F2D8C5,F2D9C5,F2ED30,Q40001
XL	control	T8_T4	GO:0002181~BP:cytoplasmic translation	4	0.0235294	0.000729929	0.00367571	A0A287EGB6,A0A287QLG6,A0A287U1D3,M0XWV5
XL	control	T8_T4	GO:0043231~CC:intracellular membrane-bounded organelle	15	0.00947568	0.00103724	0.00489605	A0A140DC38,A0A287E8I8,A0A287GHB8,A0A287GHF9,A0A287GWF6,A0A287MM52,A0A287SQ56,A0A287TAG9,A0A287UK02,A0A287UT22,A0A287W591,A0A287XH51,F2CRF8,F2D1U2,M0X6W2
XL	control	T8_T4	GO:0050832~BP:defense response to fungus	6	0.0159151	0.00104171	0.00489605	A0A287GYQ9,A0A287KSF1,A0A287VMG3,F2D743,F2DG99,F2EAF6
XL	control	T8_T4	GO:0006412~BP:translation	17	0.0085213	0.00182657	0.00758529	A0A191TDK4,A0A287DWD3,A0A287EYS8,A0A287GKF9,A0A287I2W7,A0A287J4J0,A0A287LAT3,A0A287P2Y9,A0A287PKA3,A0A287U0T7,A0A287UEF8,A0A287UVR8,A0A287W0J0,A0A287WMX5,F2CSC5,F2CUI5,F2D810
XL	control	T8_T4	GO:0009658~BP:chloroplast organization	6	0.0143541	0.00187136	0.00758529	A0A287GSA2,A0A287GSG7,A0A287H0D3,A0A287K6S5,A0A287U0T7,A0A287V652
XL	control	T8_T4	GO:0055114~BP:oxidation-reduction process	60	0.00592534	0.0018816	0.00758529	A0A287DXP1,A0A287E136,A0A287E159,A0A287EDT2,A0A287EKE6,A0A287EYB4,A0A287FES6,A0A287FH37,A0A287FQF9,A0A287GUZ6,A0A287HBT9,A0A287HNY5,A0A287HP36,A0A287HS68,A0A287I9U7,A0A287IGZ0,A0A287IPN7,A0A287JIK5,A0A287JL94,A0A287JMR1,A0A287KC96,A0A287N0I8,A0A287N2M5,A0A287N6W8,A0A287N8X8,A0A287P8Y9,A0A287PP45,A0A287PQH0,A0A287QEG3,A0A287R3G1,A0A287R6C5,A0A287RBA6,A0A287RFB9,A0A287RGN1,A0A287S6U5,A0A287SII9,A0A…
XL	control	T8_T4	GO:0009535~CC:chloroplast thylakoid membrane	13	0.00948213	0.00189704	0.00758529	A0A287EI31,A0A287FZE4,A0A287HNV5,A0A287MQZ6,A0A287NAF4,A0A287NBZ8,A0A287SSP8,A0A287TFK8,A0A287U4S6,A0A287UR13,A0A287WGI2,F2D1X4,F2ED30
XL	control	T8_T4	GO:0009735~BP:response to cytokinin	4	0.0188679	0.00193667	0.00758529	A0A287FZE4,A0A287NVM4,F2D810,F2ED30
XL	control	T8_T4	GO:0010027~BP:thylakoid membrane organization	4	0.0188679	0.00193667	0.00758529	A0A287GSA2,A0A287GSG7,A0A287K6S5,A0A287U0T7
XL	control	T8_T4	GO:0071013~CC:catalytic step 2 spliceosome	4	0.0182648	0.00222923	0.00849516	A0A287KRA6,A0A287KSF1,A0A287MPK1,F2DP88
XL	control	T8_T4	GO:0005198~MF:structural molecule activity	4	0.0178571	0.00245701	0.00911682	A0A287EWU6,A0A287J4X8,A0A287N4Q8,A0A287VN11
XL	control	T8_T4	GO:0051537~MF:2 iron, 2 sulfur cluster binding	5	0.0151515	0.00260462	0.00927547	A0A287GNB6,A0A287N4Q8,A0A287R3G1,A0A287U348,A0A287VN11
XL	control	T8_T4	GO:0005789~CC:endoplasmic reticulum membrane	13	0.00914205	0.00263134	0.00927547	A0A287DUK3,A0A287EG12,A0A287I1M8,A0A287IJR3,A0A287K5I9,A0A287N6W8,A0A287NVM4,A0A287S6U5,A0A287U5J0,A0A287UGY4,A0A2R9J5I4,F2DS56,F2EFF7
XL	control	T8_T4	GO:0061615~BP:glycolytic process through fructose-6-phosphate	4	0.017316	0.00280368	0.00941237	A0A287IMN2,A0A287QIS4,A0A287UKU5,A0A287VLK5
XL	control	T8_T4	GO:0003872~MF:6-phosphofructokinase activity	4	0.017316	0.00280368	0.00941237	A0A287IMN2,A0A287QIS4,A0A287UKU5,A0A287VLK5
XL	control	T8_T4	GO:0019013~CC:viral nucleocapsid	4	0.0164609	0.00347821	0.0114053	A0A287S808,A0A287X782,F2D0Y7,F2DP88
XL	control	T8_T4	GO:0006002~BP:fructose 6-phosphate metabolic process	4	0.0150376	0.0050843	0.0162929	A0A287IMN2,A0A287QIS4,A0A287UKU5,A0A287VLK5
XL	control	T8_T4	GO:0000398~BP:mRNA splicing, via spliceosome	5	0.0127226	0.00604513	0.0189414	A0A287KRA6,A0A287KSF1,A0A287LB73,A0A287T032,F2DP88
XL	control	T8_T4	GO:0015979~BP:photosynthesis	5	0.0121655	0.00745442	0.0228494	A0A287HS68,A0A287JMR1,A0A287SSP8,A0A287WGI2,Q40001
XL	control	T8_T4	GO:0050662~MF:coenzyme binding	6	0.0108108	0.00859199	0.025776	A0A287HMW0,A0A287LG13,A0A287R6C5,A0A287RXR1,A0A287SRA3,F2DLK3
XL	control	T8_T4	GO:0005759~CC:mitochondrial matrix	5	0.0103093	0.0157799	0.0457326	A0A287GNB6,A0A287JL94,A0A287N4Q8,A0A287U348,A0A287VN11
XL	control	T8_T4	GO:0022625~CC:cytosolic large ribosomal subunit	6	0.00953895	0.0160889	0.0457326	A0A287QLG6,A0A287U1D3,A0A287WMX5,F2CSC5,F2CUI5,M0XWV5
XL	control	T8_T4	GO:0006888~BP:ER to Golgi vesicle-mediated transport	4	0.0112676	0.0162172	0.0457326	A0A287EG12,A0A287J4X8,A0A287ND93,A0A287WP49
XL	control	T8_T4	GO:0006457~BP:protein folding	9	0.0081448	0.0172263	0.047383	A0A287DXP1,A0A287EWU0,A0A287EYB4,A0A287IGZ0,A0A287N8X8,A0A287Q338,A0A287RFB9,F2D9C5,F2DF28
XL	control	T8_T4	GO:0009941~CC:chloroplast envelope	12	0.00743494	0.0174746	0.047383	A0A287FZE4,A0A287H0D3,A0A287MAK4,A0A287NBZ8,A0A287PP45,A0A287QRP2,A0A287TFK8,A0A287U0T7,A0A287XK19,F2CQ88,F2D810,F2ED30
XL	control	T8_T4	GO:0010181~MF:FMN binding	4	0.010929	0.0182387	0.0485218	A0A287E136,A0A287E159,A0A287PQH0,A0A287S6U5
XL	treatment	T24_T8	GO:0008097~MF:5S rRNA binding	4	0.0588235	2.7617e-06	0.000270647	A0A287S8Z2,A0A287SU63,A0A287UHH9,F2D1R9
XL	treatment	T24_T8	GO:0003735~MF:structural constituent of ribosome	19	0.0089877	1.93772e-05	0.000949484	A0A287H2A2,A0A287HUA7,A0A287KSC4,A0A287LAT3,A0A287MGA6,A0A287MT79,A0A287PXM5,A0A287S8Z2,A0A287SU63,A0A287U1D3,A0A287UHH9,A0A287VCG8,A0A287W0J0,F2CUZ1,F2D1R9,F2DVU2,F2EAU8,M0X4T7,M0XWV5
XL	treatment	T24_T8	GO:0046658~CC:anchored component of plasma membrane	9	0.0142405	4.20884e-05	0.00137489	A0A287GR56,A0A287MJF5,A0A287MXD6,A0A287PM70,A0A287RTY4,A0A287W2D5,F2DH44,M0XT04,M0Z654
XL	treatment	T24_T8	GO:0005840~CC:ribosome	7	0.0162413	8.24326e-05	0.0020196	A0A287SU63,A0A287UHH9,A0A287VCG8,A0A287W0J0,F2CUZ1,F2D1R9,M0X4T7
XL	treatment	T24_T8	GO:0033609~BP:oxalate metabolic process	4	0.0243902	0.000191991	0.00313586	A0A287J9M2,A0A287JWH2,A0A287XBB5,A0A287XBL6
XL	treatment	T24_T8	GO:0046564~MF:oxalate decarboxylase activity	4	0.0243902	0.000191991	0.00313586	A0A287J9M2,A0A287JWH2,A0A287XBB5,A0A287XBL6
XL	treatment	T24_T8	GO:0006412~BP:translation	16	0.00802005	0.000272089	0.00380924	A0A287H2A2,A0A287HUA7,A0A287KSC4,A0A287LAT3,A0A287MGA6,A0A287MT79,A0A287PXM5,A0A287S8Z2,A0A287SU63,A0A287UHH9,A0A287VCG8,A0A287W0J0,F2CUZ1,F2D1R9,F2DVU2,M0X4T7
XL	treatment	T24_T8	GO:0005576~CC:extracellular region	15	0.00782065	0.000511693	0.00626824	A0A287DTX1,A0A287EC36,A0A287EUN8,A0A287FN57,A0A287G3R7,A0A287J9M2,A0A287KS99,A0A287LPL5,A0A287SR45,A0A287VZ35,A0A287XMF2,F2CU77,F2CZS1,F2DMW4,F2ECQ4
XL	treatment	T24_T8	GO:0022625~CC:cytosolic large ribosomal subunit	7	0.0111288	0.0010099	0.0101025	A0A287HUA7,A0A287PXM5,A0A287S8Z2,A0A287U1D3,F2DVU2,F2EAU8,M0XWV5
XL	treatment	T24_T8	GO:0006364~BP:rRNA processing	5	0.0140845	0.00103086	0.0101025	A0A287H2A2,A0A287J4T6,A0A287JMC5,A0A287LJE5,A0A287QBM3
XL	treatment	T24_T8	GO:0050832~BP:defense response to fungus	5	0.0132626	0.00139904	0.0124642	A0A287F7N2,A0A287R9I8,A0A287Y1W3,F2D6E2,F2DG99
XL	treatment	T24_T8	GO:0020037~MF:heme binding	16	0.00670578	0.0018952	0.0143717	A0A287EUN8,A0A287GY45,A0A287IEU9,A0A287KS99,A0A287LPL5,A0A287QVG8,A0A287RGQ6,A0A287RZR4,A0A287VDW8,A0A287XMF2,F2CZS1,F2DH29,F2DJX6,F2DQQ1,F2ECQ4,M0UZP5
XL	treatment	T24_T8	GO:0018298~BP:protein-chromophore linkage	4	0.0144404	0.0020236	0.0143717	A0A287HT18,A0A287P2I4,A0A287V6Q2,F2E9F1
XL	treatment	T24_T8	GO:0042744~BP:hydrogen peroxide catabolic process	7	0.00990099	0.00209336	0.0143717	A0A287EUN8,A0A287KS99,A0A287LPL5,A0A287QVG8,A0A287XMF2,F2CZS1,F2ECQ4
XL	treatment	T24_T8	GO:0006979~BP:response to oxidative stress	8	0.00911162	0.00219975	0.0143717	A0A287EUN8,A0A287KS99,A0A287LPL5,A0A287QVG8,A0A287VDW8,A0A287XMF2,F2CZS1,F2ECQ4
XL	treatment	T24_T8	GO:0004553~MF:hydrolase activity, hydrolyzing O-glycosyl compounds	8	0.00893855	0.00249757	0.0152976	A0A287GR56,A0A287HAX7,A0A287K955,A0A287MJF5,A0A287MXD6,A0A287RTY4,F2DH44,M0USX1
XL	treatment	T24_T8	GO:0098869~BP:cellular oxidant detoxification	9	0.00802139	0.00348076	0.0199978	A0A287EKE6,A0A287EUN8,A0A287KS99,A0A287LPL5,A0A287QVG8,A0A287VDW8,A0A287XMF2,F2CZS1,F2ECQ4
XL	treatment	T24_T8	GO:0016788~MF:hydrolase activity, acting on ester bonds	7	0.00902062	0.00367306	0.0199978	A0A287F405,A0A287SCX5,A0A287SDZ2,A0A287VFU4,A0A287X804,M0YCT9,M0Z1D4
XL	treatment	T24_T8	GO:0004197~MF:cysteine-type endopeptidase activity	4	0.0120846	0.00432021	0.0222832	A0A287H0U9,A0A287RKH3,A0A287SDB5,B4ESE6
XL	treatment	T24_T8	GO:0009535~CC:chloroplast thylakoid membrane	10	0.00729395	0.00488652	0.023944	A0A287H0M9,A0A287HT18,A0A287JWE0,A0A287L342,A0A287M8B6,A0A287M9D4,A0A287UDH2,A0A287V6Q2,F2E9F1,M0XWI0
XL	treatment	T24_T8	GO:0010287~CC:plastoglobule	4	0.011396	0.0055147	0.0244525	A0A287HT18,A0A287IJZ4,A0A287V6Q2,F2E9F1
XL	treatment	T24_T8	GO:0006888~BP:ER to Golgi vesicle-mediated transport	4	0.0112676	0.00577893	0.0244525	A0A287HGH5,A0A287J4X8,A0A287STZ1,A0A287XBD5
XL	treatment	T24_T8	GO:0044550~BP:secondary metabolite biosynthetic process	7	0.00834327	0.00580463	0.0244525	A0A287IEU9,A0A287NWG6,A0A287PMV0,A0A287RGQ6,A0A287RZR4,F2DJX6,F2DQQ1
XL	treatment	T24_T8	GO:0055114~BP:oxidation-reduction process	46	0.00454276	0.00598838	0.0244525	A0A0U5AE65,A0A287E136,A0A287EKE6,A0A287EUN8,A0A287EUR9,A0A287EYG6,A0A287F2Z4,A0A287G487,A0A287GY45,A0A287HCW5,A0A287HYY1,A0A287I9U7,A0A287IEU9,A0A287KC96,A0A287KCE2,A0A287KS99,A0A287LPL5,A0A287NTC3,A0A287NWG6,A0A287P6Z4,A0A287PMV0,A0A287QAS1,A0A287QEG3,A0A287QVG8,A0A287R493,A0A287RFB9,A0A287RGQ6,A0A287RTM6,A0A287RZR4,A0A287V2U2,A0A287V8G1,A0A287VDW8,A0A287VTF7,A0A287W589,A0A287X5V6,A0A287X9F8,A0A…
XL	treatment	T24_T8	GO:0016829~MF:lyase activity	4	0.0108992	0.00662495	0.0259698	A0A287K5I9,A0A287KRF7,F2CPM8,F2DPU3
XL	treatment	T24_T8	GO:0030247~MF:polysaccharide binding	7	0.00790068	0.00792731	0.0287759	A0A287GR56,A0A287MJF5,A0A287MXD6,A0A287RTY4,F2DH44,F2DLL0,M0XT04
XL	treatment	T24_T8	GO:0000413~BP:protein peptidyl-prolyl isomerization	4	0.0103896	0.00805111	0.0287759	A0A287H0M9,A0A287I1H2,A0A287IBR4,A0A287TU47
XL	treatment	T24_T8	GO:0031625~MF:ubiquitin protein ligase binding	4	0.0103359	0.00822169	0.0287759	A0A287EU86,A0A287MZ55,A0A287SJ60,A0A287T2X0
XL	treatment	T24_T8	GO:0009570~CC:chloroplast stroma	13	0.00606909	0.00940045	0.031767	A0A287EUR9,A0A287HCW5,A0A287HR41,A0A287ITT2,A0A287M9D4,A0A287PXM5,A0A287Q7N0,A0A287QVG8,A0A287S1D0,A0A287X9F8,F2D551,F2D9C5,Q40001
XL	treatment	T24_T8	GO:0003755~MF:peptidyl-prolyl cis-trans isomerase activity	4	0.00985222	0.00996878	0.0325647	A0A287H0M9,A0A287I1H2,A0A287IBR4,A0A287TU47
XL	treatment	T24_T8	GO:0016709~MF:oxidoreductase activity, acting on paired donors, with incorporation or reduction of molecular oxygen, NAD(P)H as one donor, and incorporation of one atom of oxygen	6	0.00779221	0.0121887	0.0381429	A0A287IEU9,A0A287RGQ6,A0A287RZR4,F2DJX6,F2DQQ1,M0UZP5
XL	treatment	T24_T8	GO:0004601~MF:peroxidase activity	7	0.00728408	0.0124548	0.0381429	A0A287EUN8,A0A287KS99,A0A287LPL5,A0A287VDW8,A0A287XMF2,F2CZS1,F2ECQ4
XL	treatment	T24_T8	GO:0005618~CC:cell wall	10	0.00621891	0.0147983	0.0437187	A0A287FN57,A0A287G3R7,A0A287J9M2,A0A287JWH2,A0A287K955,A0A287KHM9,A0A287LT15,A0A287PS70,A0A287XBB5,A0A287XBL6
XL	treatment	T24_T8	GO:0009941~CC:chloroplast envelope	10	0.00619579	0.0151677	0.0437187	A0A287HR41,A0A287HT18,A0A287HYY1,A0A287MAK4,A0A287NGC0,A0A287PXM5,A0A287S1D0,A0A287UDH2,A0A287V6Q2,F2E9F1
XL	treatment	T24_T8	GO:0009738~BP:abscisic acid-activated signaling pathway	5	0.00786164	0.0166923	0.0467384	A0A287LYX9,A0A287QNA1,A0A287TDZ7,A0A2R9IR23,F2D0Q1
XL	treatment	T48_T1	GO:0003735~MF:structural constituent of ribosome	28	0.013245	4.25123e-07	6.9295e-05	A0A287EWL1,A0A287FI56,A0A287GWN7,A0A287H9T5,A0A287I2W7,A0A287IK57,A0A287ILH7,A0A287ISE0,A0A287ISH2,A0A287MT79,A0A287MWN1,A0A287N9Y1,A0A287NGL9,A0A287PS50,A0A287RM83,A0A287SU63,A0A287VJR8,A0A287W0J0,A0A287WRL8,A0A287XV84,A0A287XW13,F2CS23,F2CZ65,F2D810,F2DLH9,F2E1F3,M0UVA2,M0XWV5
XL	treatment	T48_T1	GO:0006412~BP:translation	26	0.0130326	1.35989e-06	0.000110831	A0A287EWL1,A0A287FI56,A0A287GWN7,A0A287H9T5,A0A287I2W7,A0A287IK57,A0A287ILH7,A0A287ISE0,A0A287ISH2,A0A287MT79,A0A287MWN1,A0A287N9Y1,A0A287NGL9,A0A287PS50,A0A287RM83,A0A287SU63,A0A287VJR8,A0A287W0J0,A0A287WRL8,A0A287XV84,F2CS23,F2CZ65,F2D810,F2DLH9,F2E1F3,M0UVA2
XL	treatment	T48_T1	GO:0009535~CC:chloroplast thylakoid membrane	20	0.0145879	3.14417e-06	0.000170833	A0A287DU44,A0A287DV89,A0A287HT89,A0A287P7T3,A0A287R8E3,A0A287RH41,A0A287SYE8,A0A287TFK8,A0A287U4G6,A0A287UQJ1,A0A287WGI2,A0A287XB94,A0A287XY23,F2CPN4,F2CR28,F2CSN3,F2D7P5,F2DD22,F2ED30,F2EDN8
XL	treatment	T48_T1	GO:0006099~BP:tricarboxylic acid cycle	8	0.025974	1.79034e-05	0.000710475	A0A287HQG7,A0A287ITR5,A0A287L809,A0A287RE51,A0A287UAN6,F2CQL5,F2CZV8,M0VN24
XL	treatment	T48_T1	GO:0016709~MF:oxidoreductase activity, acting on paired donors, with incorporation or reduction of molecular oxygen, NAD(P)H as one donor, and incorporation of one atom of oxygen	13	0.0168831	2.17937e-05	0.000710475	A0A287EKA1,A0A287G2E5,A0A287GLK5,A0A287GY22,A0A287K3U8,A0A287KML6,A0A287RGQ6,A0A287SES9,A0A287SEU4,F2CVP0,F2DRI4,F2DSR5,M0V7W8
XL	treatment	T48_T1	GO:0009116~BP:nucleoside metabolic process	4	0.0512821	3.50012e-05	0.00086676	A0A287IT22,A0A287U9H0,A0A287XDV1,F2D119
XL	treatment	T48_T1	GO:0080163~BP:regulation of protein serine/threonine phosphatase activity	4	0.0506329	3.72228e-05	0.00086676	A0A287FP36,A0A287P3W9,A0A287QNA1,A0A287VZQ8
XL	treatment	T48_T1	GO:0022625~CC:cytosolic large ribosomal subunit	11	0.0174881	5.26106e-05	0.000990301	A0A287EWL1,A0A287GWN7,A0A287ILH7,A0A287ISE0,A0A287ISH2,A0A287MWN1,A0A287NGL9,A0A287WRL8,F2CZ65,F2E1F3,M0XWV5
XL	treatment	T48_T1	GO:0044550~BP:secondary metabolite biosynthetic process	13	0.0154946	5.46792e-05	0.000990301	A0A287EKA1,A0A287GLK5,A0A287GY22,A0A287K3U8,A0A287KML6,A0A287NWG6,A0A287RGQ6,A0A287SES9,A0A287SEU4,F2CVP0,F2DRI4,F2DSR5,M0V7W8
XL	treatment	T48_T1	GO:0071013~CC:catalytic step 2 spliceosome	6	0.0273973	8.74705e-05	0.00142577	A0A287MFC2,A0A287MPK1,A0A287NUM2,A0A287U853,F2DLP9,F2E7D5
XL	treatment	T48_T1	GO:0009654~CC:photosystem II oxygen evolving complex	4	0.038835	0.000131861	0.00168616	A0A287DV89,A0A287IHY4,A0A287MVG8,A0A287WGI2
XL	treatment	T48_T1	GO:0046564~MF:oxalate decarboxylase activity	5	0.0304878	0.000134479	0.00168616	A0A287E8C0,A0A287MLJ3,A0A287SNU2,A0A287V4U3,M0WNQ4
XL	treatment	T48_T1	GO:0033609~BP:oxalate metabolic process	5	0.0304878	0.000134479	0.00168616	A0A287E8C0,A0A287MLJ3,A0A287SNU2,A0A287V4U3,M0WNQ4
XL	treatment	T48_T1	GO:0006891~BP:intra-Golgi vesicle-mediated transport	5	0.0289017	0.000179736	0.00209264	A0A287PSA3,A0A287QNH2,A0A287QPX4,A0A287VLQ2,F2DN53
XL	treatment	T48_T1	GO:0019538~BP:protein metabolic process	4	0.0322581	0.000312943	0.00340064	A0A287K0Y4,F2CR37,F2CTM6,F2E1V5
XL	treatment	T48_T1	GO:0052696~BP:flavonoid glucuronidation	10	0.0143062	0.000542993	0.00504056	A0A287E8I8,A0A287GHB9,A0A287GHC4,A0A287GY75,A0A287JHZ9,A0A287SXT6,A0A287X368,A0A287XPU4,F2CQQ5,F2D1U2
XL	treatment	T48_T1	GO:0045735~MF:nutrient reservoir activity	6	0.020202	0.000554641	0.00504056	A0A287E8C0,A0A287MLJ3,A0A287S5G7,A0A287SNU2,A0A287V4U3,M0WNQ4
XL	treatment	T48_T1	GO:0000398~BP:mRNA splicing, via spliceosome	7	0.0178117	0.000597906	0.00504056	A0A287E617,A0A287MFC2,A0A287NUM2,A0A287Q1C9,A0A287T032,F2E7D5,M0VRJ6
XL	treatment	T48_T1	GO:0019898~CC:extrinsic component of membrane	5	0.0229358	0.000614454	0.00504056	A0A287DV89,A0A287FUL6,A0A287IHY4,A0A287MVG8,A0A287WGI2
XL	treatment	T48_T1	GO:0009570~CC:chloroplast stroma	21	0.00980392	0.000618473	0.00504056	A0A287GT56,A0A287KQB9,A0A287L5I8,A0A287M5W4,A0A287N5P6,A0A287PBW9,A0A287QPX2,A0A287R8E3,A0A287RH41,A0A287UP21,A0A287W5V6,A0A287WBY0,A0A287XR88,A0A287XW13,F2CXL1,F2D360,F2D449,F2D551,F2D810,F2DWJ2,F2ED30
XL	treatment	T48_T1	GO:0051087~MF:chaperone binding	4	0.0273973	0.000659234	0.00511691	A0A287KFD1,A0A287RH41,F2E5K9,M0UZ78
XL	treatment	T48_T1	GO:0005528~MF:FK506 binding	4	0.025	0.000993953	0.00705268	A0A287IAG6,A0A287NVM4,A0A287UQJ1,A0A287WL02
XL	treatment	T48_T1	GO:0005829~CC:cytosol	44	0.00749064	0.000995163	0.00705268	A0A0U2GJL1,A0A287E5W3,A0A287EML5,A0A287FP36,A0A287FQF1,A0A287FYF3,A0A287GYU5,A0A287HBY0,A0A287HLW9,A0A287HQG7,A0A287ITX4,A0A287JKP5,A0A287KFD1,A0A287KJA4,A0A287L4B8,A0A287M5W4,A0A287M741,A0A287MFC2,A0A287N9G2,A0A287NNT6,A0A287NVM4,A0A287NZQ2,A0A287P5K7,A0A287PLG8,A0A287PSA3,A0A287QNH2,A0A287SC09,A0A287SLI1,A0A287T032,A0A287THS9,A0A287TI08,A0A287U853,A0A287VM33,A0A287W5V6,A0A287WMY8,A0A287WNR8,A0A…
XL	treatment	T48_T1	GO:0005840~CC:ribosome	7	0.0162413	0.00108052	0.00709772	A0A287N9Y1,A0A287R8E3,A0A287SU63,A0A287W0J0,A0A287XV84,F2DLH9,M0UVA2
XL	treatment	T48_T1	GO:0009813~BP:flavonoid biosynthetic process	10	0.0131234	0.00108861	0.00709772	A0A287E8I8,A0A287GHB9,A0A287GHC4,A0A287GY75,A0A287JHZ9,A0A287SXT6,A0A287X368,A0A287XPU4,F2CQQ5,F2D1U2
XL	treatment	T48_T1	GO:0061077~BP:chaperone-mediated protein folding	4	0.0239521	0.0012021	0.00753623	A0A287IAG6,A0A287NVM4,A0A287UQJ1,A0A287WL02
XL	treatment	T48_T1	GO:0005681~CC:spliceosomal complex	4	0.021978	0.00175445	0.0105917	A0A287Q1C9,F2DB39,F2EHS9,M0VRJ6
XL	treatment	T48_T1	GO:0031977~CC:thylakoid lumen	4	0.0209424	0.00216404	0.0118473	A0A287H174,A0A287MVG8,A0A287WGI2,F2ED30
XL	treatment	T48_T1	GO:0080043~MF:quercetin 3-O-glucosyltransferase activity	8	0.0134454	0.00220206	0.0118473	A0A287E8I8,A0A287GHB9,A0A287GHC4,A0A287GY75,A0A287JHZ9,A0A287X368,F2CQQ5,F2D1U2
XL	treatment	T48_T1	GO:0080044~MF:quercetin 7-O-glucosyltransferase activity	8	0.0134454	0.00220206	0.0118473	A0A287E8I8,A0A287GHB9,A0A287GHC4,A0A287GY75,A0A287JHZ9,A0A287X368,F2CQQ5,F2D1U2
XL	treatment	T48_T1	GO:0005759~CC:mitochondrial matrix	7	0.014433	0.00225317	0.0118473	A0A287HQG7,A0A287QPX2,A0A287RH41,A0A287SW63,A0A287V805,A0A287VN11,M0UZ78
XL	treatment	T48_T1	GO:0000413~BP:protein peptidyl-prolyl isomerization	6	0.0155844	0.00244631	0.0124609	A0A287I1H2,A0A287IAG6,A0A287MWF4,A0A287NVM4,A0A287UQJ1,A0A287WL02
XL	treatment	T48_T1	GO:0008540~CC:proteasome regulatory particle, base subcomplex	4	0.0192308	0.00312129	0.0148251	A0A287GKC1,A0A287P4B6,A0A287URV3,A0A287VYF4
XL	treatment	T48_T1	GO:0009055~MF:electron carrier activity	9	0.0119522	0.003264	0.0148251	A0A287ITX4,A0A287L5Q2,A0A287LSN3,A0A287PM79,A0A287SW63,A0A287V805,A0A287VW27,F2CPN4,F2D7P5
XL	treatment	T48_T1	GO:0046658~CC:anchored component of plasma membrane	8	0.0126582	0.00327476	0.0148251	A0A287HMS6,A0A287HQ82,A0A287LSN3,A0A287M006,A0A287PBV1,A0A287PM79,A0A287XMN3,F2DER1
XL	treatment	T48_T1	GO:0003755~MF:peptidyl-prolyl cis-trans isomerase activity	6	0.0147783	0.00327492	0.0148251	A0A287I1H2,A0A287IAG6,A0A287MWF4,A0A287NVM4,A0A287UQJ1,A0A287WL02
XL	treatment	T48_T1	GO:0009735~BP:response to cytokinin	4	0.0188679	0.00338474	0.0148251	A0A287NVM4,A0A287P7T3,F2D810,F2ED30
XL	treatment	T48_T1	GO:0015979~BP:photosynthesis	6	0.0145985	0.00350045	0.0148251	A0A287DV89,A0A287HT89,A0A287IHY4,A0A287JMR1,A0A287MVG8,A0A287WGI2
XL	treatment	T48_T1	GO:0046872~MF:metal ion binding	50	0.00681385	0.00354711	0.0148251	A0A287E0U3,A0A287EC35,A0A287EML5,A0A287FL60,A0A287FVX5,A0A287FY63,A0A287FYF3,A0A287GK21,A0A287GWN7,A0A287HRZ8,A0A287HT89,A0A287HXU2,A0A287IMN2,A0A287ITR5,A0A287J4T6,A0A287J5P2,A0A287J6Q2,A0A287JFE2,A0A287KG64,A0A287KML6,A0A287KSZ9,A0A287MQA9,A0A287NWM2,A0A287PGY1,A0A287QDN4,A0A287S5X1,A0A287S995,A0A287SGX4,A0A287TFA6,A0A287TFK8,A0A287UAN6,A0A287UD09,A0A287UGY4,A0A287UIY2,A0A287VTJ1,A0A287WF35,A0A…
XL	treatment	T48_T1	GO:0015793~BP:glycerol transport	5	0.0160256	0.00374106	0.0151051	A0A287H2B7,A0A287J1M4,A0A287MU32,A0A287UB46,F2CQF9
XL	treatment	T48_T1	GO:0030145~MF:manganese ion binding	5	0.0159744	0.00379943	0.0151051	A0A287E8C0,A0A287MLJ3,A0A287SNU2,A0A287V4U3,M0WNQ4
XL	treatment	T48_T1	GO:0003723~MF:RNA binding	27	0.00779671	0.00420255	0.0160016	A0A287E617,A0A287EHZ0,A0A287EWL1,A0A287FPI1,A0A287GCS8,A0A287I2W7,A0A287ILH7,A0A287ISE0,A0A287IW01,A0A287J4T6,A0A287KB67,A0A287LKL8,A0A287LPD8,A0A287MFC2,A0A287MPK1,A0A287MWN1,A0A287PLG8,A0A287PPL5,A0A287SK39,A0A287SNQ0,A0A287UG55,A0A287VC95,A0A287VJR8,A0A287WRL8,F2CS78,F2CXF8,F2E7D5
XL	treatment	T48_T1	GO:0015250~MF:water channel activity	5	0.0154799	0.00442092	0.0160016	A0A287H2B7,A0A287J1M4,A0A287MU32,A0A287UB46,F2CQF9
XL	treatment	T48_T1	GO:0009992~BP:cellular water homeostasis	5	0.0154799	0.00442092	0.0160016	A0A287H2B7,A0A287J1M4,A0A287MU32,A0A287UB46,F2CQF9
XL	treatment	T48_T1	GO:0015254~MF:glycerol channel activity	5	0.0154799	0.00442092	0.0160016	A0A287H2B7,A0A287J1M4,A0A287MU32,A0A287UB46,F2CQF9
XL	treatment	T48_T1	GO:0030433~BP:ubiquitin-dependent ERAD pathway	4	0.0176211	0.0045158	0.0160016	A0A287KKA7,A0A287P4B6,A0A287URV3,A0A287VYF4
XL	treatment	T48_T1	GO:0061615~BP:glycolytic process through fructose-6-phosphate	4	0.017316	0.00485786	0.0164965	A0A287IMN2,A0A287QIS4,A0A287WCI1,F2E276
XL	treatment	T48_T1	GO:0003872~MF:6-phosphofructokinase activity	4	0.017316	0.00485786	0.0164965	A0A287IMN2,A0A287QIS4,A0A287WCI1,F2E276
XL	treatment	T48_T1	GO:0009506~CC:plasmodesma	21	0.00819352	0.00541567	0.0180154	A0A287G8L3,A0A287H2B7,A0A287HU15,A0A287HUI3,A0A287HV57,A0A287J1M4,A0A287JK76,A0A287M006,A0A287MLJ3,A0A287N3A2,A0A287PMA4,A0A287QPX4,A0A287RXY5,A0A287SNQ0,A0A287UB46,A0A287V4U3,A0A287WPJ8,A0A287XR88,F2CQF9,F2D119,M0WNQ4
XL	treatment	T48_T1	GO:0006833~BP:water transport	5	0.0145773	0.00588424	0.0191826	A0A287H2B7,A0A287J1M4,A0A287MU32,A0A287UB46,F2CQF9
XL	treatment	T48_T1	GO:0005789~CC:endoplasmic reticulum membrane	13	0.00914205	0.00803639	0.0256849	A0A287F0E3,A0A287HC22,A0A287IAG6,A0A287K5I9,A0A287NVM4,A0A287RXY5,A0A287UGY4,A0A287UQJ1,A0A287WL02,A0A2R9J5I4,F2DJS5,F2DN53,F2DS56
XL	treatment	T48_T1	GO:0043231~CC:intracellular membrane-bounded organelle	14	0.00884397	0.00863965	0.0262535	A0A287E8I8,A0A287FY63,A0A287G9Y3,A0A287GHC4,A0A287J6Q2,A0A287JHZ9,A0A287SXT6,A0A287UK02,A0A287X368,A0A287XPU4,F2CQQ5,F2D1U2,F2DQE8,M0X6W2
XL	treatment	T48_T1	GO:0006002~BP:fructose 6-phosphate metabolic process	4	0.0150376	0.00867129	0.0262535	A0A287IMN2,A0A287QIS4,A0A287WCI1,F2E276
XL	treatment	T48_T1	GO:0005768~CC:endosome	8	0.0108401	0.00869746	0.0262535	A0A287F3Q2,A0A287FUL6,A0A287JK69,A0A287L9J8,A0A287M8Y0,A0A287VEG6,A0A287X6K1,F2CR07
XL	treatment	T48_T1	GO:0022900~BP:electron transport chain	7	0.0113821	0.00907887	0.0268051	A0A287ITX4,A0A287LSN3,A0A287SES9,A0A287SEU4,A0A287UK02,F2EIC5,M0Y1R9
XL	treatment	T48_T1	GO:0043022~MF:ribosome binding	4	0.0148148	0.0092091	0.0268051	A0A287I6S8,A0A287NPV4,A0A287QRK0,F2CXL1
XL	treatment	T48_T1	GO:0020037~MF:heme binding	19	0.00796312	0.00987363	0.0282351	A0A287E0U3,A0A287EKA1,A0A287FVA3,A0A287G2E5,A0A287GLK5,A0A287K3U8,A0A287KG64,A0A287LTP7,A0A287MQA9,A0A287RGQ6,A0A287SES9,A0A287SEU4,F2CVP0,F2DB86,F2DRI1,F2DRI4,F2DSR5,M0V7W8,M0VCJ6
XL	treatment	T48_T1	GO:0031625~MF:ubiquitin protein ligase binding	5	0.0129199	0.0102988	0.0289431	A0A287G6D5,A0A287PTN8,A0A287WCV3,F2DQH9,M0XJ70
XL	treatment	T48_T1	GO:0015171~MF:amino acid transmembrane transporter activity	6	0.011811	0.0106447	0.0294083	A0A287EIM2,A0A287QRR5,A0A287UYY8,A0A287WWP9,A0A287X867,F2DFG3
XL	treatment	T48_T1	GO:0034220~BP:ion transmembrane transport	5	0.0122249	0.0132163	0.0359044	A0A287H2B7,A0A287J1M4,A0A287MU32,A0A287UB46,F2CQF9
XL	treatment	T48_T1	GO:0050660~MF:flavin adenine dinucleotide binding	9	0.00958466	0.0141265	0.0377479	A0A287EX20,A0A287SW63,A0A287TR53,A0A287UK02,A0A287VJK9,A0A287VW27,A0A287WMR9,F2CPN4,F2DJ07
XL	treatment	T48_T1	GO:0003824~MF:catalytic activity	12	0.00869565	0.014482	0.0380737	A0A287FT33,A0A287GHW5,A0A287GMD5,A0A287JNL4,A0A287LG13,A0A287QDR1,A0A287SPQ1,A0A287SYP5,A0A287UE12,A0A287WW43,F2D1G2,F2DUE2
XL	treatment	T48_T1	GO:0022627~CC:cytosolic small ribosomal subunit	5	0.0117925	0.0155092	0.0398238	A0A287H9T5,A0A287I2W7,A0A287MT79,A0A287VJR8,F2CS23
XL	treatment	T48_T1	GO:0006886~BP:intracellular protein transport	10	0.00910747	0.0156363	0.0398238	A0A287E4W4,A0A287IFA4,A0A287KU88,A0A287KUM9,A0A287L9J8,A0A287LVR5,A0A287QQ94,A0A287VLQ2,F2D360,M0UG52
XL	treatment	T48_T1	GO:0007264~BP:small GTPase mediated signal transduction	6	0.0107527	0.0169605	0.0420087	A0A287F3Q2,A0A287G656,A0A287HVF6,A0A287PSA3,A0A287PSS9,A0A287WHV8
XL	treatment	T48_T1	GO:0005743~CC:mitochondrial inner membrane	5	0.0115473	0.0170097	0.0420087	A0A287G9U9,A0A287IR09,A0A287ITR5,A0A287MQX4,A0A287RE51
XL	treatment	T48_T1	GO:0009793~BP:embryo development ending in seed dormancy	8	0.00946746	0.0192933	0.0469374	A0A287FYF3,A0A287JTL1,A0A287NVM4,A0A287P9S9,A0A287QPX2,A0A287W5V6,F2DI46,M0ZCR1
XL	treatment	T48_T24	GO:0007017~BP:microtubule-based process	5	0.0561798	1.92687e-06	0.000201007	A0A287HQV0,A0A287LTT9,A0A287MXJ7,A0A287Q0T6,F2CXV9
XL	treatment	T48_T24	GO:0003735~MF:structural constituent of ribosome	24	0.0113529	3.03425e-06	0.000201007	A0A287FQR2,A0A287I2W7,A0A287ISH2,A0A287KSC4,A0A287M355,A0A287MT79,A0A287MWN1,A0A287N9Y1,A0A287PKA3,A0A287PXM5,A0A287S8Z2,A0A287SU63,A0A287U1D3,A0A287VCG8,A0A287XTT1,F2CUZ1,F2D1R9,F2DBD4,F2DVU2,F2E1F3,F2E6P0,F2EA93,M0X4T7,M0XWV5
XL	treatment	T48_T24	GO:0006465~BP:signal peptide processing	6	0.0382166	4.27674e-06	0.000201007	A0A287IJT1,A0A287SNU0,A0A287VBB0,A0A287WNA0,A0A287XY23,A0A287Y287
XL	treatment	T48_T24	GO:0008097~MF:5S rRNA binding	4	0.0588235	9.23426e-06	0.000325508	A0A287N9Y1,A0A287S8Z2,A0A287SU63,F2D1R9
XL	treatment	T48_T24	GO:0022625~CC:cytosolic large ribosomal subunit	11	0.0174881	1.37674e-05	0.00038824	A0A287FQR2,A0A287ISH2,A0A287M355,A0A287MWN1,A0A287PXM5,A0A287S8Z2,A0A287U1D3,F2DBD4,F2DVU2,F2E1F3,M0XWV5
XL	treatment	T48_T24	GO:0080163~BP:regulation of protein serine/threonine phosphatase activity	4	0.0506329	1.92436e-05	0.000429172	A0A287FP36,A0A287JBS3,A0A287P3W9,F2DAR0
XL	treatment	T48_T24	GO:0005200~MF:structural constituent of cytoskeleton	6	0.0298507	2.13064e-05	0.000429172	A0A287HQV0,A0A287LTT9,A0A287MXJ7,A0A287Q0T6,F2CXV9,F2DR86
XL	treatment	T48_T24	GO:0007059~BP:chromosome segregation	4	0.040404	5.71232e-05	0.0010068	A0A287KSZ9,A0A287SGZ7,A0A287U0A2,A0A287WTW2
XL	treatment	T48_T24	GO:0019013~CC:viral nucleocapsid	6	0.0246914	7.07716e-05	0.00110875	A0A287HH01,A0A287MI25,F2CUT8,F2CX56,F2DGM0,F2E7D5
XL	treatment	T48_T24	GO:0005840~CC:ribosome	8	0.0185615	8.20648e-05	0.00115711	A0A287N9Y1,A0A287P4M1,A0A287PKA3,A0A287SU63,A0A287VCG8,F2CUZ1,F2D1R9,M0X4T7
XL	treatment	T48_T24	GO:0006412~BP:translation	20	0.0100251	9.52592e-05	0.00122105	A0A287FQR2,A0A287I2W7,A0A287ISH2,A0A287KSC4,A0A287MT79,A0A287MWN1,A0A287N9Y1,A0A287PKA3,A0A287PXM5,A0A287S8Z2,A0A287SU63,A0A287VCG8,A0A287XTT1,F2CUZ1,F2D1R9,F2DVU2,F2E1F3,F2E6P0,F2EA93,M0X4T7
XL	treatment	T48_T24	GO:0046658~CC:anchored component of plasma membrane	9	0.0142405	0.000317045	0.00372528	A0A287JR69,A0A287M006,A0A287MXD6,A0A287PM70,A0A287TI43,A0A287UUU8,A0A287W2D5,F2CR83,F2EBE7
XL	treatment	T48_T24	GO:0009522~CC:photosystem I	4	0.0236686	0.000684843	0.00708285	A0A287H9K1,A0A287QEG7,A0A287TFK2,A0A287TFK8
XL	treatment	T48_T24	GO:0002181~BP:cytoplasmic translation	4	0.0235294	0.000703261	0.00708285	A0A287M355,A0A287U1D3,F2DBD4,M0XWV5
XL	treatment	T48_T24	GO:0000155~MF:phosphorelay sensor kinase activity	4	0.0222222	0.000908441	0.00853934	A0A287HGK6,A0A287N3S4,A0A287P2I4,A0A287V6W0
XL	treatment	T48_T24	GO:0015035~MF:protein disulfide oxidoreductase activity	6	0.015625	0.00110371	0.00972648	A0A287IGZ0,A0A287ITX4,A0A287L5Q2,A0A287SFZ8,A0A287W2I8,F2CZB1
XL	treatment	T48_T24	GO:0009055~MF:electron carrier activity	9	0.0119522	0.00120092	0.00996061	A0A287HS68,A0A287ITX4,A0A287JR69,A0A287L5Q2,A0A287PM70,A0A287W2D5,A0A287W2I8,F2CPN4,M0VYW3
XL	treatment	T48_T24	GO:0071013~CC:catalytic step 2 spliceosome	4	0.0182648	0.00215066	0.0168469	A0A287MPK1,A0A287N2P0,F2E045,F2E7D5
XL	treatment	T48_T24	GO:0003723~MF:RNA binding	25	0.00721917	0.0024455	0.0181482	A0A287FQR2,A0A287HH01,A0A287I2W7,A0A287IW01,A0A287J4T6,A0A287KSK2,A0A287LZG6,A0A287MI25,A0A287MPK1,A0A287MWN1,A0A287N2P0,A0A287N7V3,A0A287P2N3,A0A287PKA3,A0A287PPL5,A0A287SNQ0,A0A287UCV3,A0A287UG55,A0A287UN97,A0A287VB93,F2DVU2,F2E7D5,F2EA93,Q8L827,Q9M6N6
XL	treatment	T48_T24	GO:0044550~BP:secondary metabolite biosynthetic process	9	0.0107271	0.0026256	0.0185105	A0A287EKB5,A0A287H3X0,A0A287KML6,A0A287NWG6,A0A287PMV0,A0A287RGQ6,A0A287SES9,F2DJX6,F2DSR5
XL	treatment	T48_T24	GO:0016791~MF:phosphatase activity	4	0.0170213	0.00291189	0.0190469	A0A287LJE5,A0A287V528,F2CZ25,F2DHD9
XL	treatment	T48_T24	GO:0000027~BP:ribosomal large subunit assembly	4	0.0168776	0.0030191	0.0190469	A0A287ISH2,A0A287PXM5,A0A287S8Z2,A0A287U1D3
XL	treatment	T48_T24	GO:0030529~CC:intracellular ribonucleoprotein complex	4	0.0166667	0.00318522	0.0190469	A0A287KSK2,A0A287MI25,F2CUT8,F2CX56
XL	treatment	T48_T24	GO:0004871~MF:signal transducer activity	4	0.0165975	0.00324202	0.0190469	A0A287M006,F2CR83,F2D6E2,F2EBE7
XL	treatment	T48_T24	GO:0005829~CC:cytosol	37	0.00629894	0.00383504	0.0216296	A0A0U2GJ84,A0A287E5W3,A0A287EG58,A0A287FP36,A0A287FUN1,A0A287GK10,A0A287GLA0,A0A287GZB1,A0A287H9A1,A0A287II56,A0A287ITX4,A0A287JKP5,A0A287LG29,A0A287LJR0,A0A287LTL6,A0A287M741,A0A287NRL9,A0A287NVM4,A0A287PAW4,A0A287R1G0,A0A287RBN4,A0A287S994,A0A287SEV4,A0A287SFC6,A0A287SLI1,A0A287T032,A0A287TI08,A0A287VFU4,A0A287WNR8,A0A287X8Y6,A0A287X9F8,F2CZB1,F2DJI7,F2DR86,F2E1V5,F2E330,M0VU56
XL	treatment	T48_T24	GO:0009535~CC:chloroplast thylakoid membrane	12	0.00875274	0.0046692	0.0253214	A0A0X9V2N7,A0A287H0M9,A0A287JWE0,A0A287QEG7,A0A287SFZ8,A0A287TFK2,A0A287TFK8,A0A287UDH2,A0A287XY23,F2CPN4,F2CTN1,M0XWI0
XL	treatment	T48_T24	GO:0018298~BP:protein-chromophore linkage	4	0.0144404	0.00581021	0.0296226	A0A287P2I4,A0A287QEG7,A0A287TFK2,A0A287TFK8
XL	treatment	T48_T24	GO:0003690~MF:double-stranded DNA binding	5	0.0126904	0.0058825	0.0296226	A0A287I4F3,A0A287LXN5,A0A287NWW5,A0A287QCW2,F2D033
XL	treatment	T48_T24	GO:0006869~BP:lipid transport	4	0.0141844	0.00625476	0.0300607	A0A287FMU1,A0A287SNK5,F2D9V7,M0VYA0
XL	treatment	T48_T24	GO:0009607~BP:response to biotic stimulus	4	0.0140845	0.00643907	0.0300607	A0A287JBS3,A0A287P3W9,A0A287RAV7,F2DAR0
XL	treatment	T48_T24	GO:0016579~BP:protein deubiquitination	6	0.0112782	0.00660909	0.0300607	A0A287GLA0,A0A287HC12,A0A287IKN1,A0A287LPR2,A0A287LPT0,F2DL47
XL	treatment	T48_T24	GO:0007165~BP:signal transduction	8	0.00962696	0.00767906	0.0336295	A0A287FP36,A0A287GBI5,A0A287HGK6,A0A287II56,A0A287M006,F2CR83,F2D6E2,F2EBE7
XL	treatment	T48_T24	GO:0051287~MF:NAD binding	7	0.0101597	0.00787074	0.0336295	A0A0X9V2N7,A0A287E7A3,A0A287GYH4,A0A287ITT2,A0A287L809,A0A287LTL6,A0A287W7F0
XL	treatment	T48_T24	GO:0030145~MF:manganese ion binding	4	0.0127796	0.00955519	0.0396259	A0A287JWH2,A0A287MLJ3,A0A287XBB5,F2DNA9
XL	treatment	T48_T24	GO:0016311~BP:dephosphorylation	9	0.00870406	0.0107732	0.0434008	A0A287GZB1,A0A287LJE5,A0A287P5Q0,A0A287QU02,A0A287T676,A0A287V528,F2CZ25,F2D2K5,F2DHD9
XL	treatment	T48_T24	GO:0005768~CC:endosome	7	0.00948509	0.0115483	0.0436799	A0A287F136,A0A287FUL6,A0A287HYG5,A0A287JK69,A0A287VEG6,A0A287X6K1,F2DSX2
XL	treatment	T48_T24	GO:0006511~BP:ubiquitin-dependent protein catabolic process	8	0.00898876	0.0116238	0.0436799	A0A287GLA0,A0A287HC12,A0A287IKN1,A0A287IZU9,A0A287LPR2,A0A287LPT0,A0A287PTN8,F2DL47
XL	treatment	T48_T24	GO:0009416~BP:response to light stimulus	4	0.0120846	0.0119385	0.0436799	A0A287LNV7,A0A287QEG7,A0A287TFK2,A0A287TFK8
XL	treatment	T48_T24	GO:0004721~MF:phosphoprotein phosphatase activity	4	0.0120482	0.0120817	0.0436799	A0A287KAQ4,A0A287U0G6,A0A287WGK1,F2CQ68
XL	treatment	T48_T24	GO:0036459~MF:thiol-dependent ubiquitinyl hydrolase activity	4	0.0119048	0.012666	0.0446476	A0A287HC12,A0A287IKN1,A0A287LPR2,A0A287LPT0
XL	treatment	T48_T24	GO:0016301~MF:kinase activity	12	0.00761905	0.0137366	0.0472406	A0A287E509,A0A287FP36,A0A287HYG5,A0A287HZ31,A0A287ND80,A0A287NXM9,A0A287R357,A0A287TFF5,A0A287XDV1,F2CY08,F2E8H2,M0WX49
XL	treatment	T48_T24	GO:0016709~MF:oxidoreductase activity, acting on paired donors, with incorporation or reduction of molecular oxygen, NAD(P)H as one donor, and incorporation of one atom of oxygen	7	0.00909091	0.014551	0.0480488	A0A287EKB5,A0A287H3X0,A0A287KML6,A0A287RGQ6,A0A287SES9,F2DJX6,F2DSR5
XL	treatment	T48_T24	GO:0005525~MF:GTP binding	13	0.00737379	0.0146532	0.0480488	A0A287FJJ5,A0A287G887,A0A287GME4,A0A287HQV0,A0A287HVF6,A0A287LTT9,A0A287MXJ7,A0A287NXM9,A0A287NYP7,A0A287Q0T6,F2CXV9,F2DE60,F2DSX2
XL	treatment	T48_T24	GO:0009664~BP:plant-type cell wall organization	5	0.0102881	0.0153492	0.0491872	A0A287ERG8,A0A287LPQ2,A0A287MQA9,F2CPP4,F2ECQ4
XL	treatment	T4_T1	GO:0005759~CC:mitochondrial matrix	11	0.0226804	5.21576e-07	4.65385e-05	A0A287GNB6,A0A287HQG7,A0A287IL15,A0A287N4Q8,A0A287RH41,A0A287SW63,A0A287U348,A0A287V805,A0A287VN11,F2EJA1,M0UZ78
XL	treatment	T4_T1	GO:0097428~BP:protein maturation by iron-sulfur cluster transfer	4	0.0909091	7.69232e-07	4.65385e-05	A0A287GNB6,A0A287N4Q8,A0A287U348,A0A287VN11
XL	treatment	T4_T1	GO:0016226~BP:iron-sulfur cluster assembly	5	0.0381679	1.26596e-05	0.000432544	A0A287N4Q8,A0A287SGZ7,A0A287U348,A0A287VN11,A0A287XLH8
XL	treatment	T4_T1	GO:0008198~MF:ferrous iron binding	4	0.0506329	1.4299e-05	0.000432544	A0A287GNB6,A0A287N4Q8,A0A287U348,A0A287VN11
XL	treatment	T4_T1	GO:0007030~BP:Golgi organization	4	0.0289855	0.000204417	0.00494688	A0A287IM21,A0A287LK73,A0A287MGD7,M0UHA5
XL	treatment	T4_T1	GO:0005681~CC:spliceosomal complex	4	0.021978	0.00072386	0.0145978	A0A287LB73,F2DB39,F2DLQ1,M0VRJ6
XL	treatment	T4_T1	GO:0000398~BP:mRNA splicing, via spliceosome	6	0.0152672	0.000882239	0.0152501	A0A287E617,A0A287F1U7,A0A287LB73,A0A287NUM2,F2DLQ1,M0VRJ6
XL	treatment	T4_T1	GO:0005829~CC:cytosol	37	0.00629894	0.00133418	0.0180976	A0A287DTM8,A0A287EML5,A0A287FFX1,A0A287FP36,A0A287FYF3,A0A287GZB1,A0A287H162,A0A287H883,A0A287HBY0,A0A287HLW9,A0A287HQG7,A0A287IM21,A0A287ITX4,A0A287K774,A0A287KJA4,A0A287MGD7,A0A287MWN3,A0A287NVM4,A0A287PLG8,A0A287QAK8,A0A287RBN4,A0A287RDP1,A0A287SC09,A0A287T7G3,A0A287THS9,A0A287TI08,A0A287UID7,A0A287W5V6,A0A287WNR8,F2CV45,F2D4P0,F2D6B9,F2D7Z6,F2D9U3,F2DHJ0,F2DN53,Q75XW0
XL	treatment	T4_T1	GO:0009735~BP:response to cytokinin	4	0.0188679	0.00142537	0.0180976	A0A287NVM4,A0A287P7T3,F2CXF2,F2D810
XL	treatment	T4_T1	GO:0005840~CC:ribosome	6	0.0139211	0.00149567	0.0180976	A0A287P4M1,A0A287R8E3,A0A287SU63,A0A287XV84,F2CXC2,F2DLH9
XL	treatment	T4_T1	GO:0016192~BP:vesicle-mediated transport	7	0.0118443	0.00220727	0.0230754	A0A287EXG2,A0A287FR31,A0A287KUM4,A0A287MTA3,A0A287QQT2,F2DQE8,F2E7P2
XL	treatment	T4_T1	GO:0006979~BP:response to oxidative stress	9	0.0102506	0.00232922	0.0230754	A0A287IHN6,A0A287N7C9,A0A287UF89,A0A287WYD2,F2CTB8,F2CZQ2,F2D9U3,F2DB86,F2DRI1
XL	treatment	T4_T1	GO:0051213~MF:dioxygenase activity	7	0.0115321	0.00259721	0.0230754	A0A287DW69,A0A287GK21,A0A287V3B2,A0A287V3T6,A0A287XKB4,F2E479,Q7XJ26
XL	treatment	T4_T1	GO:0009409~BP:response to cold	4	0.0163265	0.00266988	0.0230754	A0A287F0Q9,A0A287KBT2,A0A287P7T3,F2CXF8
XL	treatment	T4_T1	GO:0009813~BP:flavonoid biosynthetic process	8	0.0104987	0.00298545	0.0240826	A0A287E8I8,A0A287GHB9,A0A287HI13,A0A287KFG9,A0A287MWN3,A0A287UT22,F2CQQ5,F2D1U2
XL	treatment	T4_T1	GO:0003735~MF:structural constituent of ribosome	16	0.00756859	0.00374794	0.0283438	A0A287F2X4,A0A287FDB5,A0A287H9T5,A0A287IK57,A0A287J4J0,A0A287PWX6,A0A287R7R3,A0A287SU63,A0A287WJ88,A0A287X281,A0A287XV84,F2D810,F2DLH9,F2E1F3,F2E6P0,M0XWV5
XL	treatment	T4_T1	GO:0051539~MF:4 iron, 4 sulfur cluster binding	6	0.0116279	0.00404163	0.0287669	A0A287GNB6,A0A287IL15,A0A287N4Q8,A0A287SGX4,A0A287U348,A0A287VN11
XL	treatment	T4_T1	GO:0009941~CC:chloroplast envelope	13	0.00805452	0.0042831	0.0287919	A0A287F0Q9,A0A287HLK2,A0A287LEI0,A0A287P7T3,A0A287R8E3,A0A287RGX3,A0A287RH41,A0A287TFK8,A0A287UDH2,A0A287XAI1,F2CYS6,F2D810,F2E6P0
XL	treatment	T4_T1	GO:0003743~MF:translation initiation factor activity	6	0.0108893	0.00573318	0.0362289	A0A287EHH4,A0A287HVF6,A0A287P4M1,A0A287QW97,A0A287S9E2,F2D7Z6
XL	treatment	T4_T1	GO:0052696~BP:flavonoid glucuronidation	7	0.0100143	0.00598825	0.0362289	A0A287E8I8,A0A287GHB9,A0A287HI13,A0A287KFG9,A0A287UT22,F2CQQ5,F2D1U2
XL	treatment	T4_T1	GO:0009535~CC:chloroplast thylakoid membrane	11	0.00802334	0.00732813	0.0413849	A0A287H0M9,A0A287LEI0,A0A287P7T3,A0A287R8E3,A0A287RGX3,A0A287RH41,A0A287SYE8,A0A287TFK8,A0A287UDH2,F2CTD2,F2CTN1
XL	treatment	T4_T1	GO:0043547~BP:positive regulation of GTPase activity	6	0.010327	0.00756289	0.0413849	A0A287HCV3,A0A287MM07,A0A287QW97,A0A287S9E2,A0A287T0X1,M0ZCE0
XL	treatment	T4_T1	GO:0016747~MF:transferase activity, transferring acyl groups other than amino-acyl groups	8	0.00893855	0.00826043	0.0413849	A0A287ESJ3,A0A287FDU2,A0A287JVP9,A0A287PX23,A0A287UKN8,F2CPZ9,F2CQ79,F2D3Q9
XL	treatment	T4_T1	GO:0080044~MF:quercetin 7-O-glucosyltransferase activity	6	0.010084	0.00855061	0.0413849	A0A287E8I8,A0A287GHB9,A0A287HI13,A0A287UT22,F2CQQ5,F2D1U2
XL	treatment	T4_T1	GO:0080043~MF:quercetin 3-O-glucosyltransferase activity	6	0.010084	0.00855061	0.0413849	A0A287E8I8,A0A287GHB9,A0A287HI13,A0A287UT22,F2CQQ5,F2D1U2
XL	treatment	T4_T1	GO:0051537~MF:2 iron, 2 sulfur cluster binding	4	0.0121212	0.0092091	0.0428577	A0A287GNB6,A0A287N4Q8,A0A287U348,A0A287VN11
XL	treatment	T4_T1	GO:0006886~BP:intracellular protein transport	9	0.00819672	0.0106181	0.0459714	A0A287IFA4,A0A287KMU0,A0A287KUM4,A0A287LVR5,A0A287MTA3,A0A287N7C9,A0A287QQT2,F2DTL9,F2E7P2
XL	treatment	T4_T1	GO:0006412~BP:translation	14	0.00701754	0.0110601	0.0459714	A0A287F2X4,A0A287FDB5,A0A287H9T5,A0A287IK57,A0A287J4J0,A0A287PWX6,A0A287R7R3,A0A287SU63,A0A287WJ88,A0A287XV84,F2D810,F2DLH9,F2E1F3,F2E6P0
XL	treatment	T4_T1	GO:0016757~MF:transferase activity, transferring glycosyl groups	7	0.0089172	0.0115161	0.0459714	A0A287JBA3,A0A287QYN1,A0A287THS9,A0A287WEB3,F2DM75,M0XSZ9,M0XYC3
XL	treatment	T4_T1	GO:0046658~CC:anchored component of plasma membrane	6	0.00949367	0.0116143	0.0459714	A0A287GHA3,A0A287LSN3,A0A287M006,A0A287MXD6,A0A287PM79,F2E7F3
XL	treatment	T4_T1	GO:0010287~CC:plastoglobule	4	0.011396	0.0117778	0.0459714	A0A287IJZ4,A0A287RGX3,A0A287TFK8,A0A287TH29
XL	treatment	T8_T4	GO:0003735~MF:structural constituent of ribosome	21	0.00993377	2.87138e-05	0.00218899	A0A287EGB6,A0A287GJK1,A0A287H2A2,A0A287HHF8,A0A287IWR7,A0A287J4J0,A0A287LAT3,A0A287M0F4,A0A287MT79,A0A287MW21,A0A287RTV4,A0A287SLM8,A0A287U1D3,A0A287VCG8,A0A287W0J0,A0A287WJ88,A0A287XW13,F2D1R9,F2E1F3,F2E1G7,F2E598
XL	treatment	T8_T4	GO:0046658~CC:anchored component of plasma membrane	10	0.0158228	3.87432e-05	0.00218899	A0A287GHA3,A0A287KTD0,A0A287MPQ0,A0A287NNM3,A0A287PM70,A0A287PM79,A0A287X074,F2DH44,F2E7F3,M0XT04
XL	treatment	T8_T4	GO:0009813~BP:flavonoid biosynthetic process	10	0.0131234	0.000198638	0.00639102	A0A287E8I8,A0A287GHC4,A0A287KFG9,A0A287LTT2,A0A287MU28,A0A287SQ56,A0A287TAG9,F2CQQ5,F2D1U2,F2DJ22
XL	treatment	T8_T4	GO:0016788~MF:hydrolase activity, acting on ester bonds	10	0.0128866	0.000231824	0.00639102	A0A287DX27,A0A287FKT0,A0A287L9J7,A0A287PWW5,A0A287V522,A0A287VFU4,A0A287X199,F2CUL0,M0YCT9,M0Z1D4
XL	treatment	T8_T4	GO:0006412~BP:translation	18	0.00902256	0.000299362	0.00639102	A0A287GJK1,A0A287H2A2,A0A287HHF8,A0A287IWR7,A0A287J4J0,A0A287LAT3,A0A287M0F4,A0A287MT79,A0A287MW21,A0A287RTV4,A0A287SLM8,A0A287VCG8,A0A287W0J0,A0A287WJ88,F2D1R9,F2E1F3,F2E1G7,F2E598
XL	treatment	T8_T4	GO:0052696~BP:flavonoid glucuronidation	9	0.0128755	0.000410248	0.00639102	A0A287E8I8,A0A287GHC4,A0A287KFG9,A0A287LTT2,A0A287SQ56,A0A287TAG9,F2CQQ5,F2D1U2,F2DJ22
XL	treatment	T8_T4	GO:0006364~BP:rRNA processing	6	0.0169014	0.000471771	0.00639102	A0A287H2A2,A0A287JMC5,A0A287PVP9,A0A287QBM3,A0A287V2J4,F2DGI1
XL	treatment	T8_T4	GO:0080044~MF:quercetin 7-O-glucosyltransferase activity	8	0.0134454	0.000531923	0.00639102	A0A287E8I8,A0A287GHC4,A0A287LTT2,A0A287SQ56,A0A287TAG9,F2CQQ5,F2D1U2,F2DJ22
XL	treatment	T8_T4	GO:0080043~MF:quercetin 3-O-glucosyltransferase activity	8	0.0134454	0.000531923	0.00639102	A0A287E8I8,A0A287GHC4,A0A287LTT2,A0A287SQ56,A0A287TAG9,F2CQQ5,F2D1U2,F2DJ22
XL	treatment	T8_T4	GO:0008171~MF:O-methyltransferase activity	4	0.0228571	0.000592291	0.00639102	A0A287N8Z5,A0A287PQ86,A0A287RQY1,F2D5L5
XL	treatment	T8_T4	GO:0005768~CC:endosome	9	0.0121951	0.000622134	0.00639102	A0A287JK69,A0A287JU69,A0A287K2J3,A0A287LIR7,A0A287UAW2,A0A287WEM8,F2CPS7,F2CR07,M0WWL7
XL	treatment	T8_T4	GO:0009534~CC:chloroplast thylakoid	5	0.0180505	0.000733318	0.00690541	A0A287GTJ4,A0A287ITT9,A0A287RY92,A0A287XW13,F2CTY4
XL	treatment	T8_T4	GO:0016709~MF:oxidoreductase activity, acting on paired donors, with incorporation or reduction of molecular oxygen, NAD(P)H as one donor, and incorporation of one atom of oxygen	9	0.0116883	0.000857201	0.00745106	A0A287H3X0,A0A287RZR4,A0A287SEU4,F2CVP0,F2DJX6,F2DRI4,F2DSR5,M0UZP5,M0WH61
XL	treatment	T8_T4	GO:0005802~CC:trans-Golgi network	9	0.01125	0.00113952	0.00919752	A0A287JK69,A0A287JU69,A0A287K2J3,A0A287LIR7,A0A287UAW2,A0A287WEM8,A0A287WNA0,F2CPS7,F2CR07
XL	treatment	T8_T4	GO:0003743~MF:translation initiation factor activity	7	0.0127042	0.00138407	0.0102478	A0A287EHH4,A0A287HVF6,A0A287K0E8,A0A287K7J2,A0A287P4M1,A0A287S9E2,A0A287X2V6
XL	treatment	T8_T4	GO:0005840~CC:ribosome	6	0.0139211	0.00145101	0.0102478	A0A287GJK1,A0A287MW21,A0A287P4M1,A0A287VCG8,A0A287W0J0,F2D1R9
XL	treatment	T8_T4	GO:0044550~BP:secondary metabolite biosynthetic process	9	0.0107271	0.00161565	0.0107393	A0A287H3X0,A0A287PMV0,A0A287RZR4,A0A287SEU4,F2CVP0,F2DJX6,F2DRI4,F2DSR5,M0WH61
XL	treatment	T8_T4	GO:0004575~MF:sucrose alpha-glucosidase activity	4	0.0153257	0.00341716	0.0214521	A0A287E1I1,A0A287T6G6,A0A287VC74,F2D2P4
XL	treatment	T8_T4	GO:0005829~CC:cytosol	35	0.00595846	0.00386977	0.023015	A0A287DTM8,A0A287FP36,A0A287FYF3,A0A287GBG3,A0A287H883,A0A287HBY0,A0A287HID8,A0A287IHD9,A0A287IM21,A0A287K0E8,A0A287LXN0,A0A287MU28,A0A287NBE6,A0A287NVM4,A0A287NZQ2,A0A287R961,A0A287S4F3,A0A287S994,A0A287SFC6,A0A287SLI1,A0A287T7G3,A0A287T933,A0A287VFU4,A0A287VM33,A0A287WF10,A0A287WPA8,A0A287X019,A0A287X9F8,C3W8L0,F2D2P4,F2D6B9,F2DG15,F2DII5,M0UL54,M0W5Z0
XL	treatment	T8_T4	GO:0048046~CC:apoplast	10	0.00892061	0.00427374	0.0241466	A0A287E1I1,A0A287HVG1,A0A287JWH2,A0A287K955,A0A287LXV4,A0A287MLL5,A0A287V4U3,A0A287XM48,F2DT99,M0Z1D4
XL	treatment	T8_T4	GO:0009506~CC:plasmodesma	18	0.00702302	0.00505199	0.0271845	A0A287FES6,A0A287HU15,A0A287HUI3,A0A287J1M4,A0A287JK76,A0A287K5Y0,A0A287MLL5,A0A287S994,A0A287UFJ2,A0A287V4U3,A0A287WEM8,A0A287WPA8,A0A287WPJ8,A0A287X074,F2D2A2,F2DWJ4,F2E7F3,M0W5Z0
XL	treatment	T8_T4	GO:0045735~MF:nutrient reservoir activity	4	0.013468	0.00586634	0.0301316	A0A287JWH2,A0A287MLL5,A0A287S5G7,A0A287V4U3
XL	treatment	T8_T4	GO:0008757~MF:S-adenosylmethionine-dependent methyltransferase activity	7	0.00987306	0.00630096	0.0309569	A0A287JU69,A0A287MU28,A0A287N8Z5,A0A287PQ86,F2CPS7,F2CR07,F2D5L5
XL	treatment	T8_T4	GO:0032259~BP:methylation	13	0.00756694	0.00692668	0.0326131	A0A287IB67,A0A287JEY2,A0A287JIK5,A0A287JU69,A0A287MU28,A0A287N8Z5,A0A287PQ86,A0A287RQY1,A0A287V2J4,F2CPS7,F2CR07,F2D3X4,F2D5L5
XL	treatment	T8_T4	GO:0016301~MF:kinase activity	12	0.00761905	0.00820681	0.0370948	A0A287FP36,A0A287GFZ5,A0A287K2J3,A0A287N4N5,A0A287ND80,A0A287R357,A0A287T1K9,A0A287TFF5,A0A287XDV1,A0A287XXK2,F2CS51,M0XXL9
XL	treatment	T8_T4	GO:0009941~CC:chloroplast envelope	12	0.00743494	0.00991076	0.0430737	A0A287F0Q9,A0A287GTJ4,A0A287HT18,A0A287I8X6,A0A287K149,A0A287NGC0,A0A287QPX2,A0A287TDR1,A0A287TPY0,A0A287TUT4,A0A287XAI1,A0A287XW13
XL	treatment	T8_T4	GO:0022625~CC:cytosolic large ribosomal subunit	6	0.00953895	0.011038	0.0461962	A0A287M0F4,A0A287RTV4,A0A287SLM8,A0A287U1D3,F2E1F3,F2E1G7

## Sheet: Table S5
Table S5. MapMan enrichment list of DAPs in time-course comparison.
Cultivar	Group	Comparison	Mapman bin	Gene number	Enrichment factor	Pvalue	Fdr	Enriched genes	Mapman annotation	Mapman evidence
DQ	control	T48_T1	10.5.1.1	4	0.25	0.0012523	0.0288029	A0A287GLX6,A0A287RRP7,F2EDJ9,M0YNR7	'cell wall.cell wall proteins.AGPs.AGP'	'(loc_os04g48490.1 : 476.0) no description available & (at2g45470 : 320.0) FASCICLIN-like arabinogalactan protein 8 (FLA8); LOCATED IN: anchored to plasma membrane, apoplast, plasma membrane, anchored to membrane, plant-type cell wall; EXPRESSED IN: 24 plant structures; EXPRESSED DURING: 14 growth stages; CONTAINS InterPro DOMAIN/s: FAS1 domain (InterPro:IPR000782); BEST Arabidopsis thaliana prot…
DQ	control	T48_T1	26.4	4	0.210526	0.00291049	0.0334706	A0A287HHX0,A0A287LNH8,F2DC76,P15737	'misc.beta 1,3 glucan hydrolases'	'(ipr000490 : 1500.0) Glycoside hydrolase, family 17 & (p15737|e13b_horvu : 516.0) Glucan endo-1,3-beta-glucosidase GII precursor (EC 3.2.1.39) ((1->3)-beta-glucan endohydrolase GII) ((1->3)-beta-glucanase isoenzyme GII) (Beta-1,3-endoglucanase GII) - Hordeum vulgare (Barley) & (gnl|cdd|84700 : 425.0) no description available & (loc_os01g71670.1 : 408.0) no description available & (at4g16260 : 22…
DQ	control	T48_T24	20.1	11	0.0932203	0.000577458	0.00557874	A0A287EJ57,A0A287ESJ3,A0A287GIF6,A0A287IX96,A0A287K6X4,A0A287NN00,A0A287PHU2,A0A287XF22,A0A2R9J7J0,F2CQ16,M0Z848	'stress.biotic'	'(p35793|pr13_horvu : 293.0) Pathogenesis-related protein PRB1-3 precursor (PR-1B) (HV-8) - Hordeum vulgare (Barley) & (loc_os01g28500.1 : 226.0) no description available & (at4g25790 : 156.0) CAP (Cysteine-rich secretory proteins, Antigen 5, and Pathogenesis-related 1 protein) superfamily protein; FUNCTIONS IN: molecular_function unknown; INVOLVED IN: biological_process unknown; LOCATED IN: endo…
DQ	control	T48_T24	27.1.2	4	0.16	0.00126538	0.00557874	A0A287E617,A0A287PH83,A0A287QCE8,A0A287UCK3	'RNA.processing.RNA helicase'	'(loc_os03g19960.1 : 1370.0) no description available & (at2g47250 : 1274.0) RNA helicase family protein; FUNCTIONS IN: in 7 functions; LOCATED IN: membrane, chloroplast envelope; EXPRESSED IN: 23 plant structures; EXPRESSED DURING: 13 growth stages; CONTAINS InterPro DOMAIN/s: Helicase-associated domain (InterPro:IPR007502), ATPase, AAA+ type, core (InterPro:IPR003593), DNA/RNA helicase, DEAD/DE…
DQ	control	T48_T24	29.4	17	0.0696721	0.00139469	0.00557874	A0A287FL60,A0A287GHW5,A0A287I7Q0,A0A287IKL5,A0A287KMK8,A0A287NDM8,A0A287NLW9,A0A287P853,A0A287RX09,A0A287SYE6,A0A287V1M8,A0A287WGK1,A0A287WML8,A0A287XUG7,F2CQ68,F2CX93,F2EJG2	'protein.postranslational modification'	'(loc_os09g20010.2 : 162.0) no description available & (at2g28060 : 110.0) 5'-AMP-activated protein kinase beta-2 subunit protein; CONTAINS InterPro DOMAIN/s: 5-AMP-activated protein kinase, beta subunit, interaction domain (InterPro:IPR006828); BEST Arabidopsis thaliana protein match is: 5'-AMP-activated protein kinase beta-2 subunit protein (TAIR:AT5G21170.2); Has 379 Blast hits to 379 proteins…
DQ	control	T48_T24	28.1	8	0.0869565	0.00362961	0.00991656	A0A287DXT8,A0A287E617,A0A287FYF3,A0A287JK05,A0A287LNQ3,A0A287M713,A0A287US11,A0A287WTW2	'DNA.synthesis/chromatin structure'	'(loc_os04g55850.1 : 432.0) no description available & (gnl|cdd|85937 : 377.0) no description available & (at4g21585 : 293.0) Encodes a putative endonuclease but no demonstrable endonuclease activity, either towards single stranded DNA or mismatches, has been seen in vitro.; endonuclease 4 (ENDO4); FUNCTIONS IN: endonuclease activity, nucleic acid binding; INVOLVED IN: DNA catabolic process; LOCA…
DQ	control	T48_T24	31.2	5	0.108696	0.0041319	0.00991656	A0A287G1S9,A0A287GSL9,A0A287U373,A0A287WL95,M0Y5F8	'cell.division'	'(at3g11450 : 516.0) DnaJ domain ;Myb-like DNA-binding domain; FUNCTIONS IN: heat shock protein binding, DNA binding; INVOLVED IN: protein folding; LOCATED IN: cellular_component unknown; EXPRESSED IN: 24 plant structures; EXPRESSED DURING: 13 growth stages; CONTAINS InterPro DOMAIN/s: Molecular chaperone, heat shock protein, Hsp40, DnaJ (InterPro:IPR015609), Heat shock protein DnaJ, N-terminal (…
DQ	control	T48_T24	30.3	8	0.0689655	0.0159324	0.0318649	A0A287K1M0,A0A287RST7,A0A287SJD9,A0A287SK39,A0A287U0Y5,F2CYV4,F2CZY4,F2EJG2	'signalling.calcium'	'(loc_os03g10640.1 : 1027.0) no description available & (q2qmx9|aca1_orysa : 872.0) Calcium-transporting ATPase 1, plasma membrane-type (EC 3.6.3.8) (Ca(2+)-ATPase isoform 1) (Plastid envelope ATPase 1) - Oryza sativa (Rice) & (at4g37640 : 865.0) Encodes a calmodulin-regulated Ca(2+)-pump located in the endoplasmic reticulum. Belongs to plant 2B ATPase's with an N-terminal autoinhibitor.; calcium…
DQ	control	T4_T1	10.5.1.1	8	0.5	9.32843e-07	4.57093e-05	A0A287GLX6,A0A287M307,A0A287RQM4,A0A287RU99,F2EDJ9,M0UMI8,M0YNR7,M0Z9S4	'cell wall.cell wall proteins.AGPs.AGP'	'(loc_os04g48490.1 : 476.0) no description available & (at2g45470 : 320.0) FASCICLIN-like arabinogalactan protein 8 (FLA8); LOCATED IN: anchored to plasma membrane, apoplast, plasma membrane, anchored to membrane, plant-type cell wall; EXPRESSED IN: 24 plant structures; EXPRESSED DURING: 14 growth stages; CONTAINS InterPro DOMAIN/s: FAS1 domain (InterPro:IPR000782); BEST Arabidopsis thaliana prot…
DQ	control	T4_T1	20.2.2	8	0.258065	0.000545958	0.0126265	A0A287EX42,A0A287G0Z6,A0A287VL20,A0A287X4L8,D2XV78,F2D5X0,F2DB35,F2DB60	'stress.abiotic.cold'	'(loc_os05g04490.1 : 490.0) no description available & (gnl|cdd|29388 : 406.0) no description available & (p37834|per1_orysa : 281.0) Peroxidase 1 precursor (EC 1.11.1.7) - Oryza sativa (Rice) & (at1g05260 : 274.0) Encodes a cold-inducible cationic peroxidase that is involved in the stress response. In response to low temperature, RCI3 transcripts accumulate in the aerial part and in roots of eti…
DQ	control	T4_T1	34.12	6	0.285714	0.000916948	0.0126265	A0A287F5A5,A0A287KZG1,A0A287PDY3,A0A287R5M9,A0A287R6C2,A0A287TGT4	'transport.metal'	'(loc_os04g45900.1 : 1084.0) no description available & (at5g24380 : 848.0) closest Arabidopsis homolog of Zea maize metal-phytosiderophore/metal-nicotianamine transporter ZmYS1; YELLOW STRIPE like 2 (YSL2); FUNCTIONS IN: oligopeptide transporter activity; INVOLVED IN: oligopeptide transport, response to zinc ion, response to iron ion; LOCATED IN: plasma membrane; EXPRESSED IN: 14 plant structure…
DQ	control	T4_T1	26.21	4	0.363636	0.00103073	0.0126265	A0A287E362,A0A287FMU1,F2D0V9,F2DP05	'misc.protease inhibitor/seed storage/lipid transfer protein (LTP) family protein'	'(loc_os04g33920.1 : 130.0) no description available & (at5g05960 : 110.0) Bifunctional inhibitor/lipid-transfer protein/seed storage 2S albumin superfamily protein; FUNCTIONS IN: lipid binding; INVOLVED IN: lipid transport; LOCATED IN: endomembrane system; EXPRESSED IN: 18 plant structures; EXPRESSED DURING: 10 growth stages; CONTAINS InterPro DOMAIN/s: Bifunctional inhibitor/plant lipid transfe…
DQ	control	T4_T1	16.8.2	4	0.333333	0.00165051	0.016175	A0A287M237,A0A287R1U6,F2CXS0,F2DHN0	'secondary metabolism.flavonoids.chalcones'	'(loc_os03g13390.2 : 535.0) no description available & (q7g764|nado1_orysa : 397.0) Probable NAD(P)H-dependent oxidoreductase 1 (EC 1.1.1.-) - Oryza sativa (Rice) & (at1g59960 : 353.0) NAD(P)-linked oxidoreductase superfamily protein; FUNCTIONS IN: oxidoreductase activity; INVOLVED IN: response to salt stress; EXPRESSED IN: 21 plant structures; EXPRESSED DURING: 13 growth stages; CONTAINS InterPr…
DQ	control	T4_T1	11.9.2	4	0.307692	0.00250568	0.020463	A0A287L3Z9,A0A287MGW6,A0A287R4Y8,M0YCT9	'lipid metabolism.lipid degradation.lipases'	'(loc_os07g44780.1 : 392.0) no description available & (gnl|cdd|58514 : 303.0) no description available & (at1g28570 : 249.0) SGNH hydrolase-type esterase superfamily protein; FUNCTIONS IN: lipase activity, hydrolase activity, acting on ester bonds, carboxylesterase activity; INVOLVED IN: lipid metabolic process; LOCATED IN: endomembrane system; EXPRESSED IN: 22 plant structures; EXPRESSED DURING…
DQ	control	T4_T1	26.12	13	0.1625	0.00438109	0.0306676	A0A287G0Z6,A0A287H893,A0A287HEA4,A0A287KS58,A0A287Q3X4,A0A287UQX6,A0A287VL20,A0A287X4L8,F2D5X0,F2DB35,F2DB60,F2ECQ4,Q9LEH6	'misc.peroxidases'	'(p27337|per1_horvu : 442.0) Peroxidase 1 precursor (EC 1.11.1.7) - Hordeum vulgare (Barley) & (gnl|cdd|29388 : 410.0) no description available & (loc_os07g48050.1 : 397.0) no description available & (at5g05340 : 308.0) Peroxidase superfamily protein; FUNCTIONS IN: protein binding, peroxidase activity; INVOLVED IN: response to oxidative stress, oxidation reduction; LOCATED IN: apoplast, cell wall…
DQ	control	T8_T4	11.9.2	4	0.307692	0.00035109	0.00772398	A0A287L3Z9,A0A287LG40,A0A287MGW6,F2CUL0	'lipid metabolism.lipid degradation.lipases'	'(loc_os07g44780.1 : 392.0) no description available & (gnl|cdd|58514 : 303.0) no description available & (at1g28570 : 249.0) SGNH hydrolase-type esterase superfamily protein; FUNCTIONS IN: lipase activity, hydrolase activity, acting on ester bonds, carboxylesterase activity; INVOLVED IN: lipid metabolic process; LOCATED IN: endomembrane system; EXPRESSED IN: 22 plant structures; EXPRESSED DURING…
DQ	control	T8_T4	29.5.11.4.2	7	0.179487	0.000780886	0.00858975	A0A287JHY1,A0A287MPG9,A0A287T6X3,A0A287V3E7,A0A287WKU6,F2E6P7,M0WEJ1	'protein.degradation.ubiquitin.E3.RING'	'(loc_os10g34590.1 : 334.0) no description available & (at3g19950 : 160.0) RING/U-box superfamily protein; FUNCTIONS IN: zinc ion binding; EXPRESSED IN: 24 plant structures; EXPRESSED DURING: 15 growth stages; CONTAINS InterPro DOMAIN/s: Zinc finger, RING-type (InterPro:IPR001841), Zinc finger, C3HC4 RING-type (InterPro:IPR018957); BEST Arabidopsis thaliana protein match is: RING/U-box superfamil…
DQ	control	T8_T4	29.4	22	0.0901639	0.00440902	0.0263783	A0A287FP36,A0A287FXF4,A0A287G523,A0A287GS68,A0A287I6V6,A0A287JFZ1,A0A287K196,A0A287KKA7,A0A287NLW9,A0A287QID0,A0A287QSP8,A0A287R8G6,A0A287S995,A0A287SFC6,A0A287SPL6,A0A287TQR6,A0A287WCV3,A0A287WML8,A0A287WX61,A0A287XR26,F2CSY2,F2EJG2	'protein.postranslational modification'	'(loc_os09g20010.2 : 162.0) no description available & (at2g28060 : 110.0) 5'-AMP-activated protein kinase beta-2 subunit protein; CONTAINS InterPro DOMAIN/s: 5-AMP-activated protein kinase, beta subunit, interaction domain (InterPro:IPR006828); BEST Arabidopsis thaliana protein match is: 5'-AMP-activated protein kinase beta-2 subunit protein (TAIR:AT5G21170.2); Has 379 Blast hits to 379 proteins…
DQ	control	T8_T4	21.2	4	0.173913	0.00594607	0.0263783	A0A287FDK7,A0A287UCR7,A0A287WQM0,F2DFP6	'redox.ascorbate and glutathione'	'(loc_os02g43360.1 : 152.0) no description available & (at5g53560 : 131.0) Encodes a cytochrome b5 isoform that can be reduced by AtCBR, a cytochrome b5 reductase.; cytochrome B5 isoform E (CB5-E); FUNCTIONS IN: heme binding; LOCATED IN: chloroplast thylakoid membrane, endoplasmic reticulum, plasma membrane, endoplasmic reticulum membrane, vacuole; EXPRESSED IN: 26 plant structures; EXPRESSED DUR…
DQ	control	T8_T4	11.9.3.2	4	0.166667	0.00719408	0.0263783	A0A287E0T5,A0A287E5F7,A0A287KEP7,F2CW04	'lipid metabolism.lipid degradation.lysophospholipases.carboxylesterase'	'(loc_os04g57370.1 : 384.0) no description available & (at4g22300 : 329.0) encodes a carboxylesterase that inhibits AvrBsT-triggered phenotypes in Arabidopsis; SUPPRESSOR OF AVRBST-ELICITED RESISTANCE 1 (SOBER1); FUNCTIONS IN: carboxylesterase activity; INVOLVED IN: defense response, incompatible interaction, regulation of plant-type hypersensitive response; LOCATED IN: endomembrane system; EXPRE…
DQ	control	T8_T4	27.1.19	4	0.166667	0.00719408	0.0263783	A0A287E463,A0A287ELZ0,A0A287TNC9,Q9M6N6	'RNA.processing.ribonucleases'	'(loc_os09g36700.1 : 311.0) no description available & (gnl|cdd|29473 : 159.0) no description available & (at1g14220 : 135.0) Ribonuclease T2 family protein; FUNCTIONS IN: ribonuclease T2 activity, endoribonuclease activity, RNA binding; INVOLVED IN: N-terminal protein myristoylation; LOCATED IN: endomembrane system; EXPRESSED IN: sperm cell, root, egg cell; CONTAINS InterPro DOMAIN/s: Ribonuclea…
DQ	control	T8_T4	20.1	12	0.101695	0.00862668	0.0271124	A0A287IRA5,A0A287JYP2,A0A287KFG9,A0A287KSF1,A0A287MRF4,A0A287REM5,A0A287SZB3,A0A287W413,A0A287W6E6,A0A287X074,A7YA66,F2EBV2	'stress.biotic'	'(p35793|pr13_horvu : 293.0) Pathogenesis-related protein PRB1-3 precursor (PR-1B) (HV-8) - Hordeum vulgare (Barley) & (loc_os01g28500.1 : 226.0) no description available & (at4g25790 : 156.0) CAP (Cysteine-rich secretory proteins, Antigen 5, and Pathogenesis-related 1 protein) superfamily protein; FUNCTIONS IN: molecular_function unknown; INVOLVED IN: biological_process unknown; LOCATED IN: endo…
DQ	control	T8_T4	34.16	8	0.106667	0.0160154	0.0440425	A0A287H171,A0A287IWX2,A0A287KEV4,A0A287NM74,A0A287P1S4,A0A287SMH0,A0A287VA91,A0A287WPJ8	'transport.ABC transporters and multidrug resistance systems'	'(loc_os11g11000.2 : 1132.0) no description available & (at4g31390 : 1021.0) Protein kinase superfamily protein; FUNCTIONS IN: protein kinase activity, ATP binding; INVOLVED IN: protein amino acid phosphorylation; LOCATED IN: chloroplast, plastoglobule; EXPRESSED IN: 22 plant structures; EXPRESSED DURING: 13 growth stages; CONTAINS InterPro DOMAIN/s: ABC-1 (InterPro:IPR004147), Protein kinase, ca…
DQ	treatment	T24_T8	16.7	4	0.4	0.00027512	0.00927273	A0A287PMK5,A0A287VFH2,A9L9S1,F2CQ79	'secondary metabolism.wax'	'(loc_os06g19590.1 : 382.0) no description available & (at1g67730 : 254.0) Encodes one of the two Arabidopsis homologues to YBR159w encoding a S. cerevisiae beta-ketoacyl reductase (KCR), which catalyzes the first reduction during VLCFA (very long chain fatty acids, >18 carbon) elongation: KCR1 (At1g67730), KCR2 (At1g24470). Complementation of the yeast ybr159Delta mutant demonstrated that the tw…
DQ	treatment	T24_T8	26.2	16	0.15534	0.000545455	0.00927273	A0A287GHB9,A0A287GY75,A0A287HI13,A0A287JBA3,A0A287JDS6,A0A287LTT2,A0A287PC06,A0A287SXT6,A0A287TAG9,A0A287VCZ9,A0A287VPE5,A0A287W9E1,F2CQQ5,F2CRF8,F2CTA0,F2D5B8	'misc.UDP glucosyl and glucoronyl transferases'	'(loc_os05g08750.1 : 460.0) no description available & (at4g15550 : 306.0) UDP-glucose:indole-3-acetate beta-D-glucosyltransferase; indole-3-acetate beta-D-glucosyltransferase (IAGLU); FUNCTIONS IN: UDP-glycosyltransferase activity, transferase activity, transferring glycosyl groups; INVOLVED IN: metabolic process; LOCATED IN: chloroplast; EXPRESSED IN: 17 plant structures; EXPRESSED DURING: 7 gr…
DQ	treatment	T24_T8	17.4.1	7	0.205882	0.00166515	0.0188717	A0A287GY75,A0A287KCE2,A0A287SXT6,A0A287TAG9,A0A287VPE5,F2CRF8,F2D5B8	'hormone metabolism.cytokinin.synthesis-degradation'	'(loc_os02g36830.1 : 590.0) no description available & (at1g22360 : 435.0) UDP-glucosyl transferase 85A2 (UGT85A2); FUNCTIONS IN: UDP-glycosyltransferase activity, transferase activity, transferring glycosyl groups, glucuronosyltransferase activity; INVOLVED IN: metabolic process; LOCATED IN: cellular_component unknown; EXPRESSED IN: 21 plant structures; EXPRESSED DURING: 11 growth stages; CONTAI…
DQ	treatment	T24_T8	28.2	6	0.1875	0.004994	0.0402621	A0A287S0E5,A0A287SAY4,A0A287TGV6,A0A287TR03,A0A287XSD4,F2DPU3	'DNA.repair'	'(loc_os02g08300.2 : 478.0) no description available & (at1g79650 : 392.0) Encodes a member of the RADIATION SENSITIVE23 (RAD23) family: AT1G16190(RAD23A), AT1G79650(RAD23B), AT3G02540(RAD23C), AT5G38470(RAD23D). RAD23 proteins play an essential role in the cell cycle, morphology, and fertility of plants through their delivery of UPS (ubiquitin/26S proteasome system) substrates to the 26S proteas…
DQ	treatment	T24_T8	30.2.19	4	0.222222	0.0059209	0.0402621	A0A287NDM8,A0A287TMC8,A0A287WGP7,F2E6D0	'signalling.receptor kinases.legume-lectin'	'(loc_os08g03030.1 : 579.0) no description available & (at5g10530 : 474.0) Concanavalin A-like lectin protein kinase family protein; FUNCTIONS IN: kinase activity; INVOLVED IN: protein amino acid phosphorylation; LOCATED IN: endomembrane system; EXPRESSED IN: root; CONTAINS InterPro DOMAIN/s: Legume lectin, beta chain (InterPro:IPR001220), Protein kinase, ATP binding site (InterPro:IPR017441), Se…
DQ	treatment	T48_T1	20.1.7	6	0.333333	0.000307438	0.0113437	A0A287MVR4,A0A287W6E6,A0A287XZE8,F2E122,M0X6C7,M0Z4H7	'stress.biotic.PR-proteins'	'(p35793|pr13_horvu : 293.0) Pathogenesis-related protein PRB1-3 precursor (PR-1B) (HV-8) - Hordeum vulgare (Barley) & (loc_os01g28500.1 : 226.0) no description available & (at4g25790 : 156.0) CAP (Cysteine-rich secretory proteins, Antigen 5, and Pathogenesis-related 1 protein) superfamily protein; FUNCTIONS IN: molecular_function unknown; INVOLVED IN: biological_process unknown; LOCATED IN: endo…
DQ	treatment	T48_T1	11.1.9	4	0.4	0.000597035	0.0113437	A0A287EQS1,A0A287R262,A0A287R7J8,A0A287VQC5	'lipid metabolism.FA synthesis and FA elongation.long chain fatty acid CoA ligase'	'(loc_os12g07110.2 : 1195.0) no description available & (at1g77590 : 1065.0) Encodes major plastidic long chain acyl-CoA synthetase with a slight substrate preference of oleic acid over any of the other fatty acids.; long chain acyl-CoA synthetase 9 (LACS9); FUNCTIONS IN: long-chain fatty acid-CoA ligase activity; INVOLVED IN: fatty acid metabolic process, fatty acid biosynthetic process; LOCATED…
DQ	treatment	T48_T1	20.2.99	10	0.192308	0.00241474	0.0228875	A0A287DYH8,A0A287E752,A0A287E8C0,A0A287G0F7,A0A287JWH8,A0A287LRY6,A0A287QNS2,A0A287W6E6,A0A287XBB5,F2E122	'stress.abiotic.unspecified'	'(p45850|oxo1_horvu : 386.0) Oxalate oxidase 1 (EC 1.2.3.4) (Germin) - Hordeum vulgare (Barley) & (loc_os03g48780.1 : 328.0) no description available & (at1g18970 : 201.0) Encodes a germin-like protein with possible oxalate oxidase activity (based on GenBank record).; germin-like protein 4 (GLP4); FUNCTIONS IN: manganese ion binding, nutrient reservoir activity; LOCATED IN: endomembrane system, a…
DQ	treatment	T48_T1	20.1	18	0.152542	0.00262169	0.0228875	A0A287DXR4,A0A287E330,A0A287GIF6,A0A287IR53,A0A287K6X4,A0A287PQ51,A0A287TM65,A0A287W6E6,A0A287WXZ8,A0A287Y1L0,A0A287Y1W3,A7YA66,F2CQ16,F2CSS7,F2CY82,F2D546,F2E122,M0Z4H7	'stress.biotic'	'(p35793|pr13_horvu : 293.0) Pathogenesis-related protein PRB1-3 precursor (PR-1B) (HV-8) - Hordeum vulgare (Barley) & (loc_os01g28500.1 : 226.0) no description available & (at4g25790 : 156.0) CAP (Cysteine-rich secretory proteins, Antigen 5, and Pathogenesis-related 1 protein) superfamily protein; FUNCTIONS IN: molecular_function unknown; INVOLVED IN: biological_process unknown; LOCATED IN: endo…
DQ	treatment	T48_T1	29.5.11.4.3.2	4	0.285714	0.00361382	0.0228875	A0A287NB40,A0A287XRF2,F2CQ05,F2DFQ9	'protein.degradation.ubiquitin.E3.SCF.FBOX'	'(loc_os03g12940.3 : 477.0) no description available & (at1g23770 : 92.0) F-box family protein; CONTAINS InterPro DOMAIN/s: F-box domain, cyclin-like (InterPro:IPR001810), F-box domain, Skp2-like (InterPro:IPR022364); BEST Arabidopsis thaliana protein match is: F-box family protein (TAIR:AT1G23780.1); Has 268 Blast hits to 268 proteins in 53 species: Archae - 0; Bacteria - 0; Metazoa - 119; Fungi…
DQ	treatment	T48_T1	33.1	4	0.285714	0.00361382	0.0228875	A0A287ENB7,A0A287MSK2,A0A287S5G7,A0A287SXP7	'development.storage proteins'	'(loc_os08g37180.1 : 644.0) no description available & (at2g26560 : 447.0) Encodes a lipid acyl hydrolase with wide substrate specificity that accumulates upon infection by fungal and bacterial pathogens. Protein is localized in the cytoplasm in healthy leaves, and in membranes in infected cells. Plays a role in cell death and differentially affects the accumulation of oxylipins. Contributes to r…
DQ	treatment	T48_T24	17.4.1	7	0.205882	0.000931443	0.0270119	A0A287GY75,A0A287KCE2,A0A287PTN6,A0A287SXT6,A0A287UT11,A0A287UT22,A0A287XT07	'hormone metabolism.cytokinin.synthesis-degradation'	'(loc_os02g36830.1 : 590.0) no description available & (at1g22360 : 435.0) UDP-glucosyl transferase 85A2 (UGT85A2); FUNCTIONS IN: UDP-glycosyltransferase activity, transferase activity, transferring glycosyl groups, glucuronosyltransferase activity; INVOLVED IN: metabolic process; LOCATED IN: cellular_component unknown; EXPRESSED IN: 21 plant structures; EXPRESSED DURING: 11 growth stages; CONTAI…
DQ	treatment	T48_T24	26.9	11	0.142857	0.00271615	0.0393842	A0A287EUT1,A0A287FH00,A0A287MUD8,A0A287RY83,A0A287S2X0,A0A287V4N3,A0A287W4R9,A0A287X4U5,M0V7T4,M0VCJ6,Q9LEH6	'misc.glutathione S transferases'	'(p27337|per1_horvu : 442.0) Peroxidase 1 precursor (EC 1.11.1.7) - Hordeum vulgare (Barley) & (gnl|cdd|29388 : 410.0) no description available & (loc_os07g48050.1 : 397.0) no description available & (at5g05340 : 308.0) Peroxidase superfamily protein; FUNCTIONS IN: protein binding, peroxidase activity; INVOLVED IN: response to oxidative stress, oxidation reduction; LOCATED IN: apoplast, cell wall…
DQ	treatment	T48_T24	26.2	13	0.126214	0.00458228	0.0442953	A0A287GEY3,A0A287GY75,A0A287PTN6,A0A287SXT6,A0A287UT11,A0A287UT22,A0A287VCZ9,A0A287XHN4,A0A287XT07,F2CQQ5,M0XSZ9,M0ZBW5,M0ZCP2	'misc.UDP glucosyl and glucoronyl transferases'	'(loc_os05g08750.1 : 460.0) no description available & (at4g15550 : 306.0) UDP-glucose:indole-3-acetate beta-D-glucosyltransferase; indole-3-acetate beta-D-glucosyltransferase (IAGLU); FUNCTIONS IN: UDP-glycosyltransferase activity, transferase activity, transferring glycosyl groups; INVOLVED IN: metabolic process; LOCATED IN: chloroplast; EXPRESSED IN: 17 plant structures; EXPRESSED DURING: 7 gr…
DQ	treatment	T4_T1	20.1	22	0.186441	2.51508e-05	0.00105634	A0A287GIF6,A0A287IX96,A0A287JD67,A0A287MDW6,A0A287PHU2,A0A287TM65,A0A287VGV1,A0A287W413,A0A287W6E6,A0A287WXZ8,A0A287XTG1,A0A287Y1W3,A7YA66,D2CVR3,D3WYW1,F2CQ16,F2CY82,F2DWY2,F2DX93,F2E122,F2EBE7,M0Z4H7	'stress.biotic'	'(p35793|pr13_horvu : 293.0) Pathogenesis-related protein PRB1-3 precursor (PR-1B) (HV-8) - Hordeum vulgare (Barley) & (loc_os01g28500.1 : 226.0) no description available & (at4g25790 : 156.0) CAP (Cysteine-rich secretory proteins, Antigen 5, and Pathogenesis-related 1 protein) superfamily protein; FUNCTIONS IN: molecular_function unknown; INVOLVED IN: biological_process unknown; LOCATED IN: endo…
DQ	treatment	T4_T1	9.1.1	4	0.5	0.000121294	0.00254717	A0A287E5R8,A0A287HFR8,A0A287MMB0,F2EIC5	'mitochondrial electron transport / ATP synthesis.NADH-DH.complex I'	'(loc_os02g35610.1 : 90.9) no description available & (at1g14450 : 89.0) NADH dehydrogenase (ubiquinone)s; FUNCTIONS IN: NADH dehydrogenase (ubiquinone) activity; INVOLVED IN: photorespiration; LOCATED IN: mitochondrial membrane, respiratory chain complex I; EXPRESSED IN: 23 plant structures; EXPRESSED DURING: 15 growth stages; CONTAINS InterPro DOMAIN/s: NADH:ubiquinone oxidoreductase, B12 subun…
DQ	treatment	T4_T1	20.1.7	6	0.333333	0.000229188	0.00320863	A0A287GYU5,A0A287JD67,A0A287MVR4,A0A287W6E6,F2E122,M0Z4H7	'stress.biotic.PR-proteins'	'(p35793|pr13_horvu : 293.0) Pathogenesis-related protein PRB1-3 precursor (PR-1B) (HV-8) - Hordeum vulgare (Barley) & (loc_os01g28500.1 : 226.0) no description available & (at4g25790 : 156.0) CAP (Cysteine-rich secretory proteins, Antigen 5, and Pathogenesis-related 1 protein) superfamily protein; FUNCTIONS IN: molecular_function unknown; INVOLVED IN: biological_process unknown; LOCATED IN: endo…
DQ	treatment	T4_T1	29.7	4	0.333333	0.00132251	0.0138863	A0A287HC22,A0A287VR30,A0A287VV22,F2CXI5	'protein.glycosylation'	'(loc_os05g23600.1 : 981.0) no description available & (at1g76400 : 738.0) Ribophorin I; FUNCTIONS IN: oligosaccharyl transferase activity, dolichyl-diphosphooligosaccharide-protein glycotransferase activity; INVOLVED IN: protein amino acid glycosylation; LOCATED IN: endoplasmic reticulum, membrane; EXPRESSED IN: 24 plant structures; EXPRESSED DURING: 13 growth stages; CONTAINS InterPro DOMAIN/s:…
DQ	treatment	T4_T1	16.8.4	5	0.227273	0.00515701	0.0433189	A0A287FQF9,A0A287PU17,A0A287VV81,A0A287W413,D3WYW1	'secondary metabolism.flavonoids.flavonols'	'(loc_os02g17940.6 : 464.0) no description available & (gnl|cdd|35365 : 286.0) no description available & (at5g20400 : 272.0) encodes a protein whose sequence is similar to flavanone 3 hydroxylase from Malus.; 2-oxoglutarate (2OG) and Fe(II)-dependent oxygenase superfamily protein; CONTAINS InterPro DOMAIN/s: Oxoglutarate/iron-dependent oxygenase (InterPro:IPR005123); BEST Arabidopsis thaliana pr…
DQ	treatment	T8_T4	1.1.1.1	7	0.291667	5.84739e-05	0.00198811	A0A287QEG7,A0A287SNX4,A0A287SNY6,A0A287TFK8,A0A287V6Q2,A0A287WM51,F2E9F1	'PS.lightreaction.photosystem II.LHC-II'	'(loc_os09g12540.1 : 425.0) no description available & (at1g76570 : 382.0) Chlorophyll A-B binding family protein; FUNCTIONS IN: chlorophyll binding; INVOLVED IN: response to blue light, response to far red light, photosynthesis; LOCATED IN: light-harvesting complex, chloroplast, membrane; EXPRESSED IN: 28 plant structures; EXPRESSED DURING: 13 growth stages; CONTAINS InterPro DOMAIN/s: Chlorophy…
DQ	treatment	T8_T4	29.5.11.4.2	7	0.179487	0.00216617	0.0307029	A0A287IX96,A0A287NWY5,A0A287T6X3,A0A287V3E7,A0A287VC65,A0A287WB06,A0A287WUK4	'protein.degradation.ubiquitin.E3.RING'	'(loc_os10g34590.1 : 334.0) no description available & (at3g19950 : 160.0) RING/U-box superfamily protein; FUNCTIONS IN: zinc ion binding; EXPRESSED IN: 24 plant structures; EXPRESSED DURING: 15 growth stages; CONTAINS InterPro DOMAIN/s: Zinc finger, RING-type (InterPro:IPR001841), Zinc finger, C3HC4 RING-type (InterPro:IPR018957); BEST Arabidopsis thaliana protein match is: RING/U-box superfamil…
DQ	treatment	T8_T4	27.1.19	5	0.208333	0.00270908	0.0307029	A0A287E463,A0A287LUB6,A0A287N9G2,F2CS78,Q9M6N6	'RNA.processing.ribonucleases'	'(loc_os09g36700.1 : 311.0) no description available & (gnl|cdd|29473 : 159.0) no description available & (at1g14220 : 135.0) Ribonuclease T2 family protein; FUNCTIONS IN: ribonuclease T2 activity, endoribonuclease activity, RNA binding; INVOLVED IN: N-terminal protein myristoylation; LOCATED IN: endomembrane system; EXPRESSED IN: sperm cell, root, egg cell; CONTAINS InterPro DOMAIN/s: Ribonuclea…
DQ	treatment	T8_T4	26.19	5	0.185185	0.00509421	0.0396985	A0A287JR69,A0A287KTD0,A0A287W2D5,F2DWD3,M0Z654	'misc.plastocyanin-like'	'(loc_os09g39940.1 : 127.0) no description available & (gnl|cdd|66026 : 114.0) no description available & (at3g27200 : 85.1) Cupredoxin superfamily protein; FUNCTIONS IN: electron carrier activity, copper ion binding; LOCATED IN: anchored to membrane; EXPRESSED IN: 22 plant structures; EXPRESSED DURING: 12 growth stages; CONTAINS InterPro DOMAIN/s: Plastocyanin-like (InterPro:IPR003245), Cupredox…
DQ	treatment	T8_T4	27.1	8	0.145455	0.00583801	0.0396985	A0A287E8D1,A0A287G9K8,A0A287GTV7,A0A287HL01,A0A287KES8,A0A287MPK1,A0A287P2R6,F2DGM0	'RNA.processing'	'(loc_os02g19860.1 : 1788.0) no description available & (at3g26560 : 1652.0) ATP-dependent RNA helicase, putative; FUNCTIONS IN: in 6 functions; LOCATED IN: cytosol, mitochondrion; EXPRESSED IN: 24 plant structures; EXPRESSED DURING: 15 growth stages; CONTAINS InterPro DOMAIN/s: Helicase-associated domain (InterPro:IPR007502), DNA/RNA helicase, DEAD/DEAH box type, N-terminal (InterPro:IPR011545),…
DQ	treatment	T8_T4	16.8.4	4	0.181818	0.00943599	0.0488154	A0A287FQF9,A0A287V3D4,A0A287VV81,A0A287XKB4	'secondary metabolism.flavonoids.flavonols'	'(loc_os02g17940.6 : 464.0) no description available & (gnl|cdd|35365 : 286.0) no description available & (at5g20400 : 272.0) encodes a protein whose sequence is similar to flavanone 3 hydroxylase from Malus.; 2-oxoglutarate (2OG) and Fe(II)-dependent oxygenase superfamily protein; CONTAINS InterPro DOMAIN/s: Oxoglutarate/iron-dependent oxygenase (InterPro:IPR005123); BEST Arabidopsis thaliana pr…
DQ	treatment	T8_T4	26.2	12	0.116505	0.0100502	0.0488154	A0A287JBA3,A0A287JDS6,A0A287P0M2,A0A287QYN1,A0A287RQU6,A0A287TAG9,A0A287VHK2,A0A287W9E1,F2CTA0,F2CWX5,F2DH61,F2DMP0	'misc.UDP glucosyl and glucoronyl transferases'	'(loc_os05g08750.1 : 460.0) no description available & (at4g15550 : 306.0) UDP-glucose:indole-3-acetate beta-D-glucosyltransferase; indole-3-acetate beta-D-glucosyltransferase (IAGLU); FUNCTIONS IN: UDP-glycosyltransferase activity, transferase activity, transferring glycosyl groups; INVOLVED IN: metabolic process; LOCATED IN: chloroplast; EXPRESSED IN: 17 plant structures; EXPRESSED DURING: 7 gr…
XL	control	T24_T8	29.5.1	8	0.228571	0.000789436	0.030788	A0A287G995,A0A287KHN3,A0A287LIA5,A0A287M050,A0A287PS70,A0A287TUE5,A0A287XSN5,F2CYF5	'protein.degradation.subtilases'	'(loc_os05g36010.1 : 1010.0) no description available & (at5g67090 : 534.0) Subtilisin-like serine endopeptidase family protein; FUNCTIONS IN: identical protein binding, serine-type endopeptidase activity; INVOLVED IN: proteolysis, negative regulation of catalytic activity; LOCATED IN: endomembrane system; EXPRESSED IN: 9 plant structures; EXPRESSED DURING: 4 anthesis, petal differentiation and e…
XL	control	T48_T24	20.1.7	4	0.222222	0.000592574	0.00888861	A0A287GYU5,A0A287MVR4,A0A287VZ35,M0X6C7	'stress.biotic.PR-proteins'	'(p35793|pr13_horvu : 293.0) Pathogenesis-related protein PRB1-3 precursor (PR-1B) (HV-8) - Hordeum vulgare (Barley) & (loc_os01g28500.1 : 226.0) no description available & (at4g25790 : 156.0) CAP (Cysteine-rich secretory proteins, Antigen 5, and Pathogenesis-related 1 protein) superfamily protein; FUNCTIONS IN: molecular_function unknown; INVOLVED IN: biological_process unknown; LOCATED IN: endo…
XL	control	T48_T24	27.1.19	4	0.166667	0.00240621	0.0175706	A0A287N9G2,A0A287WV15,F2DZF5,Q9M6N6	'RNA.processing.ribonucleases'	'(loc_os09g36700.1 : 311.0) no description available & (gnl|cdd|29473 : 159.0) no description available & (at1g14220 : 135.0) Ribonuclease T2 family protein; FUNCTIONS IN: ribonuclease T2 activity, endoribonuclease activity, RNA binding; INVOLVED IN: N-terminal protein myristoylation; LOCATED IN: endomembrane system; EXPRESSED IN: sperm cell, root, egg cell; CONTAINS InterPro DOMAIN/s: Ribonuclea…
XL	control	T48_T24	26.19	4	0.148148	0.00413674	0.0175706	A0A287JR69,A0A287KTD0,A0A287N339,A0A287PM70	'misc.plastocyanin-like'	'(loc_os09g39940.1 : 127.0) no description available & (gnl|cdd|66026 : 114.0) no description available & (at3g27200 : 85.1) Cupredoxin superfamily protein; FUNCTIONS IN: electron carrier activity, copper ion binding; LOCATED IN: anchored to membrane; EXPRESSED IN: 22 plant structures; EXPRESSED DURING: 12 growth stages; CONTAINS InterPro DOMAIN/s: Plastocyanin-like (InterPro:IPR003245), Cupredox…
XL	control	T48_T24	30.5	11	0.088	0.00468549	0.0175706	A0A287F3K3,A0A287KBB6,A0A287M3Z2,A0A287QN80,A0A287T3U9,A0A287TXG6,A0A287XLH8,F2D6E2,F2DG46,F2E6I2,M0WIE0	'signalling.G-proteins'	'(loc_os05g28290.1 : 246.0) no description available & (at5g58590 : 209.0) Encodes a Ran-binding protein 1 homolog (RanBP1).; RAN binding protein 1 (RANBP1); FUNCTIONS IN: protein binding; INVOLVED IN: protein import into nucleus, translocation; LOCATED IN: cellular_component unknown; EXPRESSED IN: 23 plant structures; EXPRESSED DURING: 14 growth stages; CONTAINS InterPro DOMAIN/s: Ran binding pr…
XL	control	T4_T1	17.5.1	5	0.294118	0.0014013	0.0234646	A0A287R5Z9,A0A287V3B2,A0A287VV81,F2CWD8,F2D3Z0	'hormone metabolism.ethylene.synthesis-degradation'	'(loc_os02g17940.6 : 464.0) no description available & (gnl|cdd|35365 : 286.0) no description available & (at5g20400 : 272.0) encodes a protein whose sequence is similar to flavanone 3 hydroxylase from Malus.; 2-oxoglutarate (2OG) and Fe(II)-dependent oxygenase superfamily protein; CONTAINS InterPro DOMAIN/s: Oxoglutarate/iron-dependent oxygenase (InterPro:IPR005123); BEST Arabidopsis thaliana pr…
XL	control	T4_T1	21.2	6	0.26087	0.00151075	0.0234646	A0A287FDN0,A0A287UCR7,A0A287V000,A0A287WQM0,F2CWD8,F2E479	'redox.ascorbate and glutathione'	'(loc_os02g43360.1 : 152.0) no description available & (at5g53560 : 131.0) Encodes a cytochrome b5 isoform that can be reduced by AtCBR, a cytochrome b5 reductase.; cytochrome B5 isoform E (CB5-E); FUNCTIONS IN: heme binding; LOCATED IN: chloroplast thylakoid membrane, endoplasmic reticulum, plasma membrane, endoplasmic reticulum membrane, vacuole; EXPRESSED IN: 26 plant structures; EXPRESSED DUR…
XL	control	T4_T1	34.99	9	0.209302	0.00157941	0.0234646	A0A287DUV1,A0A287FQM1,A0A287HS03,A0A287HSE2,A0A287L6S2,A0A287LEH5,A0A287NM74,A0A287S721,F2DZR2	'transport.misc'	'(loc_os08g34150.1 : 276.0) no description available & (at5g58070 : 227.0) Encodes a temperature-induced lipocalin TIL1. Involved in thermotolerance. Peripherally associated with plasma membrane.; temperature-induced lipocalin (TIL); FUNCTIONS IN: binding, transporter activity; INVOLVED IN: transport, response to cold, response to light stimulus, response to heat; LOCATED IN: mitochondrion, endop…
XL	control	T4_T1	26.1	12	0.179104	0.00199699	0.0234646	A0A287E7S0,A0A287EKB5,A0A287GUZ6,A0A287GY21,A0A287K3U8,A0A287S6U5,A0A287SES9,A0A287XM10,A0A287XX54,A0A287XX84,F2DJX6,F2DRI4	'misc.cytochrome P450'	'(loc_os05g43910.1 : 502.0) no description available & (gnl|cdd|35378 : 473.0) no description available & (at3g48310 : 332.0) putative cytochrome P450; "cytochrome P450, family 71, subfamily A, polypeptide 22" (CYP71A22); FUNCTIONS IN: electron carrier activity, monooxygenase activity, iron ion binding, oxygen binding, heme binding; INVOLVED IN: oxidation reduction; LOCATED IN: cellular_component…
XL	control	T4_T1	34.12	5	0.238095	0.00467547	0.0439494	A0A140DC38,A0A287DYE0,A0A287F5A5,A0A287PDY3,A0A287R5M9	'transport.metal'	'(loc_os04g45900.1 : 1084.0) no description available & (at5g24380 : 848.0) closest Arabidopsis homolog of Zea maize metal-phytosiderophore/metal-nicotianamine transporter ZmYS1; YELLOW STRIPE like 2 (YSL2); FUNCTIONS IN: oligopeptide transporter activity; INVOLVED IN: oligopeptide transport, response to zinc ion, response to iron ion; LOCATED IN: plasma membrane; EXPRESSED IN: 14 plant structure…
XL	control	T8_T4	30.2.99	5	0.357143	0.000397758	0.0175013	A0A287IX66,A0A287TMC8,A0A287U9V2,A0A287VLE3,F2DU83	'signalling.receptor kinases.misc'	'(loc_os06g39760.1 : 619.0) no description available & (at3g15610 : 545.0) Transducin/WD40 repeat-like superfamily protein; CONTAINS InterPro DOMAIN/s: WD40 repeat 2 (InterPro:IPR019782), WD40 repeat-like-containing domain (InterPro:IPR011046), WD40 repeat, conserved site (InterPro:IPR019775), WD40-repeat-containing domain (InterPro:IPR017986), WD40/YVTN repeat-like-containing domain (InterPro:IP…
XL	control	T8_T4	30.2.19	5	0.277778	0.00187325	0.0412114	A0A287GT13,A0A287IX66,A0A287TMC8,A0A287VLE3,F2DU83	'signalling.receptor kinases.legume-lectin'	'(loc_os08g03030.1 : 579.0) no description available & (at5g10530 : 474.0) Concanavalin A-like lectin protein kinase family protein; FUNCTIONS IN: kinase activity; INVOLVED IN: protein amino acid phosphorylation; LOCATED IN: endomembrane system; EXPRESSED IN: root; CONTAINS InterPro DOMAIN/s: Legume lectin, beta chain (InterPro:IPR001220), Protein kinase, ATP binding site (InterPro:IPR017441), Se…
XL	treatment	T48_T1	34.3	6	0.3	0.00111394	0.0199074	A0A287N473,A0A287QRR5,A0A287UYY8,A0A287WWP9,A0A287X867,F2DFG3	'transport.amino acids'	'(loc_os02g09810.3 : 703.0) no description available & (at3g30390 : 480.0) Encodes a putative amino acid transporter.; Transmembrane amino acid transporter family protein; FUNCTIONS IN: amino acid transmembrane transporter activity; INVOLVED IN: amino acid transport; LOCATED IN: plasma membrane, vacuole, membrane; EXPRESSED IN: 25 plant structures; EXPRESSED DURING: 15 growth stages; CONTAINS Int…
XL	treatment	T48_T1	28.2	8	0.25	0.00133084	0.0199074	A0A287E4T1,A0A287FFF7,A0A287GX14,A0A287KSZ9,A0A287S0E5,A0A287SAY4,A0A287XSD4,F2DLP9	'DNA.repair'	'(loc_os02g08300.2 : 478.0) no description available & (at1g79650 : 392.0) Encodes a member of the RADIATION SENSITIVE23 (RAD23) family: AT1G16190(RAD23A), AT1G79650(RAD23B), AT3G02540(RAD23C), AT5G38470(RAD23D). RAD23 proteins play an essential role in the cell cycle, morphology, and fertility of plants through their delivery of UPS (ubiquitin/26S proteasome system) substrates to the 26S proteas…
XL	treatment	T48_T1	34.19.1	5	0.3125	0.00169444	0.0199074	A0A287H2B7,A0A287IVR7,A0A287J1M4,A0A287UB46,F2CQF9	'transport.Major Intrinsic Proteins.PIP'	'(q6eu94|pip11_orysa : 504.0) Aquaporin PIP1.1 (Plasma membrane intrinsic protein 1a) (PIP1a) (OsPIP1.1) (Water channel protein RWC1) (RWC-1) - Oryza sativa (Rice) & (loc_os02g44630.2 : 504.0) no description available & (at4g00430 : 477.0) a member of the plasma membrane intrinsic protein subfamily PIP1.; TRANSMEMBRANE PROTEIN C (TMP-C); FUNCTIONS IN: water channel activity; INVOLVED IN: response…
XL	treatment	T48_T1	26.1	13	0.19403	0.00176955	0.0199074	A0A287EKA1,A0A287FVA3,A0A287GLK5,A0A287GY22,A0A287K3U8,A0A287KML6,A0A287LTP7,A0A287S5X1,A0A287SES9,A0A287SEU4,F2CVP0,F2DRI4,M0V7W8	'misc.cytochrome P450'	'(loc_os05g43910.1 : 502.0) no description available & (gnl|cdd|35378 : 473.0) no description available & (at3g48310 : 332.0) putative cytochrome P450; "cytochrome P450, family 71, subfamily A, polypeptide 22" (CYP71A22); FUNCTIONS IN: electron carrier activity, monooxygenase activity, iron ion binding, oxygen binding, heme binding; INVOLVED IN: oxidation reduction; LOCATED IN: cellular_component…
XL	treatment	T48_T1	30.2.17	6	0.26087	0.00278906	0.0251016	A0A287G8L3,A0A287HUI3,A0A287HV57,A0A287JK76,A0A287T0W4,A0A287VCP2	'signalling.receptor kinases.DUF 26'	'(loc_os10g12620.1 : 204.0) no description available & (gnl|cdd|36401 : 178.0) no description available & (at4g38830 : 149.0) Encodes a cysteine-rich receptor-like protein kinase.; cysteine-rich RLK (RECEPTOR-like protein kinase) 26 (CRK26); FUNCTIONS IN: kinase activity; INVOLVED IN: protein amino acid phosphorylation; LOCATED IN: endomembrane system; EXPRESSED IN: stem, root; CONTAINS InterPro …
XL	treatment	T48_T1	34.16	13	0.173333	0.00526093	0.039457	A0A287G9Y3,A0A287GMI6,A0A287H0Y8,A0A287H171,A0A287KEV4,A0A287LE07,A0A287M7H8,A0A287P1S4,A0A287P7I7,A0A287SMH0,A0A287SQR7,A0A287UHZ0,A0A287WPJ8	'transport.ABC transporters and multidrug resistance systems'	'(loc_os11g11000.2 : 1132.0) no description available & (at4g31390 : 1021.0) Protein kinase superfamily protein; FUNCTIONS IN: protein kinase activity, ATP binding; INVOLVED IN: protein amino acid phosphorylation; LOCATED IN: chloroplast, plastoglobule; EXPRESSED IN: 22 plant structures; EXPRESSED DURING: 13 growth stages; CONTAINS InterPro DOMAIN/s: ABC-1 (InterPro:IPR004147), Protein kinase, ca…
XL	treatment	T48_T24	21.4	4	0.571429	3.70583e-05	0.00155645	A0A287ITX4,A0A287KFW7,A0A287L5Q2,A0A287W2I8	'redox.glutaredoxins'	'(loc_os08g45140.1 : 210.0) no description available & (at4g28730 : 153.0) Glutaredoxin family protein; FUNCTIONS IN: electron carrier activity, protein disulfide oxidoreductase activity; INVOLVED IN: cell redox homeostasis; LOCATED IN: chloroplast; CONTAINS InterPro DOMAIN/s: Thioredoxin fold (InterPro:IPR012335), Glutaredoxin (InterPro:IPR002109), Glutaredoxin subgroup (InterPro:IPR014025), Glu…
XL	treatment	T48_T24	17.2.2	5	0.357143	0.000260372	0.00546782	A0A287FUL6,A0A287R6Z5,A0A287UQZ6,A0A287URG9,F2DJI7	'hormone metabolism.auxin.signal transduction'	'(loc_os05g27920.1 : 650.0) no description available & (at5g07120 : 461.0) Encodes sorting nexin SNX2b. SNX2b is peripherally associated with membranes. Involved in vesicular trafficking from endosomes to the vacuole.; sorting nexin 2B (SNX2b); FUNCTIONS IN: phospholipid binding; INVOLVED IN: vesicle-mediated transport, intracellular signaling pathway; LOCATED IN: membrane; EXPRESSED IN: cultured…
XL	treatment	T48_T24	29.5.11.5	5	0.3125	0.000612248	0.00857147	A0A287HC12,A0A287IKN1,A0A287LPR2,A0A287LPT0,A0A287T0X1	'protein.degradation.ubiquitin.ubiquitin protease'	'(loc_os03g63710.1 : 547.0) no description available & (at4g17890 : 335.0) A member of ARF GAP domain (AGD), A thaliana has 15 members, grouped into four classes.; ARF-GAP domain 8 (AGD8); FUNCTIONS IN: ARF GTPase activator activity, DNA binding, zinc ion binding; INVOLVED IN: regulation of ARF GTPase activity; LOCATED IN: nucleus; EXPRESSED IN: 24 plant structures; EXPRESSED DURING: 15 growth st…
XL	treatment	T48_T24	34.8	5	0.277778	0.00125198	0.0131458	A0A287EYQ2,A0A287HWE8,A0A287P6B9,A0A287XTT1,F2E6P0	'transport.metabolite transporters at the envelope membrane'	'(p31691|adt_orysa : 657.0) ADP,ATP carrier protein, mitochondrial precursor (ADP/ATP translocase) (Adenine nucleotide translocator) (ANT) - Oryza sativa (Rice) & (loc_os02g48720.2 : 657.0) no description available & (at5g13490 : 542.0) Encodes mitochondrial ADP/ATP carrier; ADP/ATP carrier 2 (AAC2); FUNCTIONS IN: protein binding, binding, copper ion binding, ATP:ADP antiporter activity; INVOLVED…
XL	treatment	T48_T24	26.7	11	0.171875	0.00192623	0.0161803	A0A287EX20,A0A287F2Z4,A0A287I9U7,A0A287JR69,A0A287NWG6,A0A287PM70,A0A287PMV0,A0A287S6N1,A0A287SIR6,A0A287TR53,A0A287W2D5	'misc.oxidases - copper, flavone etc'	'(loc_os09g39940.1 : 127.0) no description available & (gnl|cdd|66026 : 114.0) no description available & (at3g27200 : 85.1) Cupredoxin superfamily protein; FUNCTIONS IN: electron carrier activity, copper ion binding; LOCATED IN: anchored to membrane; EXPRESSED IN: 22 plant structures; EXPRESSED DURING: 12 growth stages; CONTAINS InterPro DOMAIN/s: Plastocyanin-like (InterPro:IPR003245), Cupredox…
XL	treatment	T48_T24	28.2	6	0.1875	0.007027	0.0463405	A0A287GX14,A0A287KSZ9,A0A287QCW2,A0A287SAY4,A0A287WKR7,A0A287XT50	'DNA.repair'	'(loc_os02g08300.2 : 478.0) no description available & (at1g79650 : 392.0) Encodes a member of the RADIATION SENSITIVE23 (RAD23) family: AT1G16190(RAD23A), AT1G79650(RAD23B), AT3G02540(RAD23C), AT5G38470(RAD23D). RAD23 proteins play an essential role in the cell cycle, morphology, and fertility of plants through their delivery of UPS (ubiquitin/26S proteasome system) substrates to the 26S proteas…
XL	treatment	T48_T24	20.2	5	0.2	0.00772342	0.0463405	A0A287MXM3,A0A287PYV7,A0A287R7D5,A0A287VDW8,F2CY15	'stress.abiotic'	'(loc_os12g43490.1 : 286.0) no description available & (gnl|cdd|84687 : 245.0) no description available & (p33679|zeam_maize : 223.0) Zeamatin precursor - Zea mays (Maize) & (at4g11650 : 204.0) osmotin-like protein; osmotin 34 (OSM34); INVOLVED IN: defense response to fungus, incompatible interaction, response to salt stress, defense response to bacterium, incompatible interaction, response to ot…
XL	treatment	T4_T1	16.8.4	6	0.272727	0.000567601	0.0126444	A0A287KFG9,A0A287V3B2,A0A287V3T6,A0A287XKB4,F2D3Z0,Q7XJ26	'secondary metabolism.flavonoids.flavonols'	'(loc_os02g17940.6 : 464.0) no description available & (gnl|cdd|35365 : 286.0) no description available & (at5g20400 : 272.0) encodes a protein whose sequence is similar to flavanone 3 hydroxylase from Malus.; 2-oxoglutarate (2OG) and Fe(II)-dependent oxygenase superfamily protein; CONTAINS InterPro DOMAIN/s: Oxoglutarate/iron-dependent oxygenase (InterPro:IPR005123); BEST Arabidopsis thaliana pr…
XL	treatment	T4_T1	17.5.1	5	0.294118	0.00076633	0.0126444	A0A287V3B2,A0A287V3T6,F2D3Z0,F2DFP6,Q7XJ26	'hormone metabolism.ethylene.synthesis-degradation'	'(loc_os02g17940.6 : 464.0) no description available & (gnl|cdd|35365 : 286.0) no description available & (at5g20400 : 272.0) encodes a protein whose sequence is similar to flavanone 3 hydroxylase from Malus.; 2-oxoglutarate (2OG) and Fe(II)-dependent oxygenase superfamily protein; CONTAINS InterPro DOMAIN/s: Oxoglutarate/iron-dependent oxygenase (InterPro:IPR005123); BEST Arabidopsis thaliana pr…
XL	treatment	T8_T4	29.4.1	4	0.307692	0.00154343	0.027515	A0A287FP36,A0A287LIF1,A0A287LYX9,A0A287TCX4	'protein.postranslational modification.kinase'	'(loc_os07g47180.1 : 887.0) no description available & (at1g54610 : 669.0) Protein kinase superfamily protein; FUNCTIONS IN: protein serine/threonine kinase activity, protein kinase activity, kinase activity, ATP binding; INVOLVED IN: protein amino acid phosphorylation; LOCATED IN: plasma membrane; EXPRESSED IN: 23 plant structures; EXPRESSED DURING: 13 growth stages; CONTAINS InterPro DOMAIN/s: …
XL	treatment	T8_T4	26.28	9	0.191489	0.00163815	0.027515	A0A287DX27,A0A287PWW5,A0A287V522,A0A287VFU4,A0A287X199,F2CUL0,F2DUE2,M0YCT9,M0Z1D4	'misc.GDSL-motif lipase'	'(loc_os05g33270.1 : 657.0) no description available & (at1g54790 : 499.0) GDSL-like Lipase/Acylhydrolase superfamily protein; FUNCTIONS IN: hydrolase activity, acting on ester bonds, carboxylesterase activity; INVOLVED IN: lipid metabolic process; LOCATED IN: endomembrane system; EXPRESSED IN: 16 plant structures; EXPRESSED DURING: 8 growth stages; CONTAINS InterPro DOMAIN/s: Lipase, GDSL (Inter…
XL	treatment	T8_T4	34.3	5	0.25	0.00226082	0.027515	A0A287IMQ8,A0A287UYY8,F2D4Y0,F2DFG3,J7QK62	'transport.amino acids'	'(loc_os02g09810.3 : 703.0) no description available & (at3g30390 : 480.0) Encodes a putative amino acid transporter.; Transmembrane amino acid transporter family protein; FUNCTIONS IN: amino acid transmembrane transporter activity; INVOLVED IN: amino acid transport; LOCATED IN: plasma membrane, vacuole, membrane; EXPRESSED IN: 25 plant structures; EXPRESSED DURING: 15 growth stages; CONTAINS Int…
XL	treatment	T8_T4	34.16	12	0.16	0.00255953	0.027515	A0A287EHB8,A0A287JJ19,A0A287LKY2,A0A287M2F2,A0A287P1S4,A0A287P7I7,A0A287TJI9,A0A287UHZ0,A0A287WPJ8,A0A287X7V9,A0A287XAI1,F2DNI2	'transport.ABC transporters and multidrug resistance systems'	'(loc_os11g11000.2 : 1132.0) no description available & (at4g31390 : 1021.0) Protein kinase superfamily protein; FUNCTIONS IN: protein kinase activity, ATP binding; INVOLVED IN: protein amino acid phosphorylation; LOCATED IN: chloroplast, plastoglobule; EXPRESSED IN: 22 plant structures; EXPRESSED DURING: 13 growth stages; CONTAINS InterPro DOMAIN/s: ABC-1 (InterPro:IPR004147), Protein kinase, ca…
XL	treatment	T8_T4	17.5.1	4	0.235294	0.00582384	0.0417375	A0A287GXM2,A0A287UUI7,A0A287V3D4,F2DFP6	'hormone metabolism.ethylene.synthesis-degradation'	'(loc_os02g17940.6 : 464.0) no description available & (gnl|cdd|35365 : 286.0) no description available & (at5g20400 : 272.0) encodes a protein whose sequence is similar to flavanone 3 hydroxylase from Malus.; 2-oxoglutarate (2OG) and Fe(II)-dependent oxygenase superfamily protein; CONTAINS InterPro DOMAIN/s: Oxoglutarate/iron-dependent oxygenase (InterPro:IPR005123); BEST Arabidopsis thaliana pr…
XL	treatment	T8_T4	18	4	0.235294	0.00582384	0.0417375	A0A287S5R6,A0A287V4M5,F2D3X4,M0X7Z0	'Co-factor and vitamine metabolism'	'(loc_os03g20560.1 : 411.0) no description available & (at1g04640 : 335.0) Lipoyltransferase, located in mitochondria but not found in chloroplasts; lipoyltransferase 2 (LIP2); CONTAINS InterPro DOMAIN/s: Octanoyltransferase (InterPro:IPR000544), Octanoyltransferase, conserved site (InterPro:IPR020605), Biotin/lipoate A/B protein ligase (InterPro:IPR004143); BEST Arabidopsis thaliana protein matc…
XL	treatment	T8_T4	10.7	5	0.2	0.00757899	0.0465567	A0A287FN35,A0A287HVG1,A0A287K955,F2D903,F2DT99	'cell wall.modification'	'(q94lr4|expb4_orysa : 482.0) Expansin-B4 precursor (OsEXPB4) (Beta-expansin-4) (OsaEXPb1.7) - Oryza sativa (Rice) & (loc_os10g40730.1 : 482.0) no description available & (at1g65680 : 204.0) member of BETA-EXPANSINS. Naming convention from the Expansin Working Group (Kende et al, 2004. Plant Mol Bio); expansin B2 (EXPB2); INVOLVED IN: plant-type cell wall modification involved in multidimensional…

## Sheet: Table S6
Table S6. KEGG pathway enrichment list of DAPs in time-course comparison.
Cultivar	Group	Comparison	Pathway	Enrichment factor	Pvalue	Fdr	Pathway ID	Level1	Level2	Enriched genes	KO IDs
DQ	control	T24_T8	Vitamin B6 metabolism	0.0327869	0.00029305	0.0227764	map00750	Metabolism	Metabolism of cofactors and vitamins	A0A287FFV7;A0A287UCH3;F2CTG8;F2DLJ7	K05275+K00275+K08681
DQ	control	T24_T8	Metabolic pathways	0.00347466	0.000433835	0.0227764	map01100	Metabolism	Global and overview maps	A0A191TDJ4;A0A217EPT0;A0A287DUD2;A0A287DXG5;A0A287E330;A0A287E8D1;A0A287EBB4;A0A287EBY5;A0A287EF80;A0A287EFR9;A0A287EG36;A0A287EUH6;A0A287F6F5;A0A287FFV7;A0A287FGW7;A0A287FIP8;A0A287FT33;A0A287GJW8;A0A287GSJ3;A0A287H4I9;A0A287H4W4;A0A287HE12;A0A287HEA4;A0A287HR72;A0A287HT14;A0A287IN78;A0A287INL5;A0A287IQT8;A0A287ITT2;A0A287J7B3;A0A287JR69;A0A287JWE0;A0A287K3U8;A0A287K6K4;A0A287KC96;A0A287KHL6;A0A…	K00412+K05577+K00844+K01106+K01183+K01176+K02689+K01601+K07151+K00981+K01583+K17398+K01519+K05275+K01115+K03966+K08081+K01695+K05857+K01490+K00430+K10775+K01082+K00276+K00030+K19269+K00031+K00655+K03006+K02717+K00512+K01824+K00029+K03504+K01595+K01885+K00145+K00600+K00688+K01188+K00949+K09753+K00480+K01051+K00454+K02706+K18207+K01897+K01895+K00306+K01054+K18453+K00517+K02641+K08726+K01557+K06126+…
DQ	control	T24_T8	Ribosome	0.00667854	0.000819342	0.028677	map03010	Genetic Information Processing	Translation	A0A191TDK7;A0A218LNK6;A0A287DXH2;A0A287G5M7;A0A287L1U3;A0A287LAT3;A0A287MWP3;A0A287PQX2;A0A287PS10;A0A287Q1Q5;A0A287S8Z2;A0A287XRX4;A0A287XV84;F2D2K5;F2EA93	K02986+K02982+K02874+K02973+K02882+K02876+K02865+K02891+K02998+K02883+K02932+K02916+K02866+K02969
DQ	control	T24_T8	Biosynthesis of secondary metabolites	0.00373912	0.00170312	0.044707	map01110	Metabolism	Global and overview maps	A0A287DUD2;A0A287EFR9;A0A287FGW7;A0A287FT33;A0A287GJW8;A0A287GSJ3;A0A287H4W4;A0A287HE12;A0A287HEA4;A0A287HR72;A0A287I5C5;A0A287IN78;A0A287INL5;A0A287IQT8;A0A287ITT2;A0A287J7B3;A0A287K6K4;A0A287KTC5;A0A287L3Z9;A0A287LG40;A0A287LTL6;A0A287LXX9;A0A287M1Q0;A0A287M875;A0A287MFI4;A0A287N8S9;A0A287PQE9;A0A287R6C5;A0A287RDU1;A0A287SEU4;A0A287SWX6;A0A287T2I6;A0A287T869;A0A287TAG9;A0A287TE25;A0A287TLU5;A0A…	K00844+K00981+K01115+K08081+K01695+K01490+K00430+K10775+K16911+K00276+K00030+K19269+K00031+K00655+K01824+K01885+K21026+K00145+K00006+K00600+K00688+K01188+K09753+K00454+K01895+K00517+K13260+K06126+K10960+K00167+K13493+K13223+K00161+K14157+K01689+K00591+K02259+K00627+K08233+K13544+K00510+K00948+K04124+K13082+K08695+K13265+K01719+K15397+K01638+K05359+K06892+K01061+K13066+K01599+K01057+K08242
DQ	control	T24_T8	Porphyrin and chlorophyll metabolism	0.00990099	0.00253177	0.0531672	map00860	Metabolism	Metabolism of cofactors and vitamins	A0A287KTC5;A0A287T2I6;A0A287WEJ7;A0A287WZ75;A0A287X969;B0FMS4;M0WS88	K01885+K10960+K02259+K13544+K00510+K01719+K01599
DQ	control	T24_T8	Glutathione metabolism	0.00744186	0.00707907	0.123884	map00480	Metabolism	Metabolism of other amino acids	A0A287FKU6;A0A287ITT2;A0A287J7B3;A0A287KGB3;A0A287MDX7;F2CVA6;F2CZQ2;F2DAF3	K00799+K00031+K00434+K00432
DQ	control	T24_T8	Carbon metabolism	0.00463097	0.0178365	0.239909	map01200	Metabolism	Global and overview maps	A0A287DUD2;A0A287EBY5;A0A287INL5;A0A287IQT8;A0A287ITT2;A0A287KC96;A0A287KKD6;A0A287LXX9;A0A287RDU1;A0A287TWD1;A0A287U3F8;A0A287VK78;A0A287WV64;A0A287XDV1;F2CZV8;M0YDU0	K00844+K01601+K00030+K19269+K00031+K00029+K01595+K00600+K01895+K00161+K01689+K00627+K00948+K01638+K01057
DQ	control	T24_T8	Anthocyanin biosynthesis	0.0243902	0.0189859	0.239909	map00942	Metabolism	Biosynthesis of other secondary metabolites	A0A287GRI5;A0A287X368	K12938
DQ	control	T24_T8	Isoflavonoid biosynthesis	0.0133333	0.0205636	0.239909	map00943	Metabolism	Biosynthesis of other secondary metabolites	A0A287GRI5;A0A287SEU4;A0A287XUP2	K13263+K13260+K13265
DQ	control	T24_T8	Benzoxazinoid biosynthesis	0.0114068	0.0306733	0.32207	map00402	Metabolism	Biosynthesis of other secondary metabolites	A0A287TAG9;A0A287TLU5;F2DFP6	K13227+K13223+K13229
DQ	control	T48_T1	Spliceosome	0.00666144	0.0009961	0.0503291	map03040	Genetic Information Processing	Transcription	A0A287G9K8;A0A287HIF8;A0A287HL01;A0A287K0P8;A0A287KRA6;A0A287N2P0;A0A287NM74;A0A287NTU1;A0A287Q1C9;A0A287Q3N9;A0A287U5F3;A0A287WPM1;F2CZ04;F2DGM0;F2DLP9;F2DLQ1;F2E045	K12622+K12875+K11099+K12825+K12862+K12858+K12818+K12874+K12813+K12878+K11087+K12822+K12821+K12662+K12867+K11094+K12855
DQ	control	T48_T1	Flavone and flavonol biosynthesis	0.0254777	0.00103771	0.0503291	map00944	Metabolism	Biosynthesis of other secondary metabolites	A0A287SQ56;F2DUK6;F2EAZ8;Q96565	K13080+K05279+K13264
DQ	control	T48_T1	Phenylpropanoid biosynthesis	0.00520253	0.0204424	0.660971	map00940	Metabolism	Biosynthesis of other secondary metabolites	A0A287HEA4;A0A287KT88;A0A287LIE1;A0A287Q3X4;A0A287RWB0;A0A287SRA3;A0A287TWT2;A0A287X5H1;F2D1U2;F2DRI1;F2DUK6;F2DZ09;F2EAZ8;Q96565	K00430+K01188+K09753+K13068+K12355+K13066+K13065
DQ	control	T48_T1	Ribosome biogenesis in eukaryotes	0.00591716	0.0499499	0.850273	map03008	Genetic Information Processing	Translation	A0A287GDG0;A0A287H6J0;A0A287P3X4;A0A287SFC6;A0A287SLF4;A0A287T290;M0WIE0	K03097+K14538+K14546+K14553+K14290+K06943
DQ	control	T48_T24	Isoflavonoid biosynthesis	0.0177778	0.000783833	0.0666258	map00943	Metabolism	Biosynthesis of other secondary metabolites	A0A287GRI5;A0A287PQ86;F2D5E3;F2D905	K13263+K13262+K13259+K13258
DQ	control	T48_T24	Stilbenoid, diarylheptanoid and gingerol biosynthesis	0.00738007	0.0172595	0.307851	map00945	Metabolism	Biosynthesis of other secondary metabolites	A0A287IEU9;A0A287PQ86;A9ZPJ6;F2D905	K00517+K16040+K13065
DQ	control	T48_T24	Glycine, serine and threonine metabolism	0.00606796	0.0174348	0.307851	map00260	Metabolism	Amino acid metabolism	A0A287GYH5;A0A287IN78;A0A287LG29;A0A287LXX9;A0A287V2H2	K15919+K00276+K00281+K00600+K00130
DQ	control	T48_T24	Vitamin B6 metabolism	0.0163934	0.0207139	0.307851	map00750	Metabolism	Metabolism of cofactors and vitamins	F2CTG8;F2DTH8	K08681+K06215
DQ	control	T48_T24	Folate biosynthesis	0.00931677	0.0209348	0.307851	map00790	Metabolism	Metabolism of cofactors and vitamins	A0A287HJX0;A0A287ILL0;A0A287PR15	K13941+K03637
DQ	control	T48_T24	Ribosome	0.00400712	0.0217307	0.307851	map03010	Genetic Information Processing	Translation	A0A287IT90;A0A287L1U3;A0A287LAS0;A0A287MWP3;A0A287Q1Q5;A0A287VCG8;A0A287XV84;F2CPX0;F2EA93	K02984+K02882+K02968+K02865+K02883+K02939+K02916+K02864+K02969
DQ	control	T48_T24	Sulfur relay system	0.012987	0.0318479	0.386725	map04122	Genetic Information Processing	Folding, sorting and degradation	A0A287ILL0;A0A287TNU1	K03637+K01011
DQ	control	T48_T24	Betalain biosynthesis	0.04	0.0440889	0.468444	map00965	Metabolism	Biosynthesis of other secondary metabolites	A0A287T553	K15777
DQ	control	T4_T1	Metabolic pathways	0.00614747	1.1854e-09	1.38692e-07	map01100	Metabolism	Global and overview maps	A0A0C5CEJ1;A0A191TDI3;A0A191TDL4;A0A287DVU8;A0A287E5R8;A0A287ECE3;A0A287EX42;A0A287FCX7;A0A287FIP8;A0A287FX66;A0A287G0Z6;A0A287GFB2;A0A287GFM8;A0A287GFW2;A0A287GI79;A0A287GJW8;A0A287GN52;A0A287GWH7;A0A287GY22;A0A287GY45;A0A287H3X0;A0A287H480;A0A287H4W4;A0A287H893;A0A287H8S3;A0A287HAF0;A0A287HEA4;A0A287HJ16;A0A287I8X6;A0A287IBR8;A0A287IDI2;A0A287ILC8;A0A287IMN2;A0A287IR53;A0A287IVE1;A0A287JFV8;A0A…	K02335+K02132+K03935+K05298+K03878+K03013+K00847+K00218+K03966+K01940+K00430+K12309+K00294+K00033+K01115+K08081+K13066+K00512+K07408+K07418+K00164+K01490+K03016+K01805+K01803+K00620+K13065+K00411+K01785+K00850+K01183+K10775+K01792+K13998+K01466+K00899+K03006+K01658+K14759+K18592+K00681+K14156+K01648+K13510+K02146+K00029+K00948+K01850+K12669+K12657+K00011+K00928+K01188+K05278+K05933+K13421+K12502+…
DQ	control	T4_T1	Biosynthesis of secondary metabolites	0.00655878	5.41624e-07	3.1685e-05	map01110	Metabolism	Global and overview maps	A0A287DX27;A0A287FCX7;A0A287FX66;A0A287G0Z6;A0A287GFW2;A0A287GI79;A0A287GJW8;A0A287GN52;A0A287GY45;A0A287H480;A0A287H4W4;A0A287H893;A0A287HEA4;A0A287HJ16;A0A287I8X6;A0A287IBR8;A0A287ILC8;A0A287IMN2;A0A287IVE1;A0A287IXD0;A0A287JFV8;A0A287JYF3;A0A287K215;A0A287KFG9;A0A287KS58;A0A287KUQ5;A0A287L3Z9;A0A287LHX6;A0A287LNU7;A0A287M0T6;A0A287M227;A0A287M2R6;A0A287MEU0;A0A287MFI4;A0A287MHM9;A0A287MIQ3;A0A…	K21026+K00218+K01940+K00430+K00033+K01115+K08081+K13066+K16085+K15472+K00164+K01490+K01803+K00620+K13065+K01785+K00850+K10775+K15095+K01792+K01658+K14759+K13496+K01648+K00948+K01850+K11778+K12657+K00928+K01188+K08241+K06892+K05278+K05933+K12502+K00215+K01904+K09838+K00006+K01681+K00895+K01772+K14085+K16911+K00517+K13260+K09753+K00627+K00454+K03781+K10527+K01770+K00826+K13493+K00591+K00232+K01696+…
DQ	control	T4_T1	Phenylpropanoid biosynthesis	0.00929023	0.000153855	0.00557289	map00940	Metabolism	Biosynthesis of other secondary metabolites	A0A287G0Z6;A0A287GN52;A0A287H893;A0A287HEA4;A0A287IBR8;A0A287IVE1;A0A287KS58;A0A287MFI4;A0A287MIQ3;A0A287PLM2;A0A287Q3X4;A0A287SRA3;A0A287TWT2;A0A287UQX6;A0A287VL20;A0A287X175;A0A287X4L8;F2CR03;F2D0T4;F2D5X0;F2DB35;F2DB60;F2DUK6;F2ECQ4;Q9LEH6	K00430+K13066+K13065+K10775+K01188+K06892+K01904+K09753+K13068+K00083
DQ	control	T4_T1	Biosynthesis of amino acids	0.00883219	0.000190526	0.00557289	map01230	Metabolism	Global and overview maps	A0A287FX66;A0A287HJ16;A0A287I8X6;A0A287IMN2;A0A287JYF3;A0A287LHX6;A0A287LNU7;A0A287M227;A0A287M2R6;A0A287MEU0;A0A287PBW9;A0A287PU20;A0A287RGY4;A0A287UKD2;A0A287WVK2;A0A287WWL7;A0A287X9C2;A0A287XCJ6;A0A287XR88;F2CQH7;F2CQL5;F2CS40;F2CS51;F2DWJ2;M0W661;M0Y818;Q75XW0	K01940+K01803+K00620+K00850+K01658+K00948+K01850+K12657+K00928+K00215+K01681+K14085+K00826+K01696+K01620+K00815+K06001+K00927+K00872+K00031+K00873+K05359+K00891+K01647
DQ	control	T4_T1	Fructose and mannose metabolism	0.0125847	0.000397488	0.00930123	map00051	Metabolism	Carbohydrate metabolism	A0A287EX42;A0A287GWH7;A0A287HAF0;A0A287HJ16;A0A287IMN2;A0A287M237;A0A287M2R6;A0A287QIS4;A0A287UKU5;F2CXS0;F2D9C9;F2DHN0;Q75XW0	K00847+K01805+K01803+K00850+K00011+K00895+K01711
DQ	control	T4_T1	Ribosome	0.00845948	0.00260696	0.0508356	map03010	Genetic Information Processing	Translation	A0A1C9ZW00;A0A287FDB5;A0A287FMU1;A0A287I0Y4;A0A287IFK7;A0A287LAS0;A0A287MPZ0;A0A287MQ57;A0A287PKA3;A0A287PQX2;A0A287PXV4;A0A287SLM8;A0A287UEF8;A0A287XXI2;F2CS23;F2CZ65;F2D2Y2;F2D4S7;M0WJK0	K02992+K02963+K02883+K02951+K02932+K02968+K02947+K02925+K02946+K02891+K02867+K02930+K02884+K02882+K02971+K02903+K02942+K02904
DQ	control	T4_T1	Flavone and flavonol biosynthesis	0.0254777	0.00406228	0.0678981	map00944	Metabolism	Biosynthesis of other secondary metabolites	A0A287EGW8;A0A287GN52;A0A287SQ56;F2DUK6	K13264+K05279+K13080
DQ	control	T4_T1	Carbon metabolism	0.00723589	0.00473162	0.0692	map01200	Metabolism	Global and overview maps	A0A287DVU8;A0A287GFW2;A0A287H480;A0A287HJ16;A0A287IMN2;A0A287LHK3;A0A287LHX6;A0A287M2R6;A0A287PU20;A0A287RAA9;A0A287SRZ2;A0A287T8N7;A0A287U3F8;A0A287U3W0;A0A287XR88;F2CQL5;F2CS40;F2CS51;F2CZV8;F2D0W5;F2DHZ5;M0Y818;M0Z6C2;M0ZCK2;Q75XW0	K05298+K00033+K00164+K01803+K00850+K00029+K00948+K01681+K01595+K00627+K03781+K01601+K00927+K00031+K00873+K01638+K18121+K11517+K01647+K00026+K05605
DQ	control	T4_T1	RNA degradation	0.00790349	0.00533256	0.0693233	map03018	Genetic Information Processing	Folding, sorting and degradation	A0A287GIU0;A0A287H0D8;A0A287IJS9;A0A287IMN2;A0A287JRP4;A0A287JXW0;A0A287LYD3;A0A287NFB7;A0A287R473;A0A287SIR9;A0A287TNC9;A0A287UCV3;A0A287US11;A0A287VB93;A0A287WTW4;F2D1S2;F2DB39;F2E785;F2EF07	K01148+K04077+K12620+K00850+K08311+K14442+K12619+K12598+K10643+K12606+K03679+K12614+K12599+K13126+K12621+K12623+K12616
DQ	control	T4_T1	Phenylalanine, tyrosine and tryptophan biosynthesis	0.0131579	0.00665799	0.0719739	map00400	Metabolism	Amino acid metabolism	A0A287JYF3;A0A287LNU7;A0A287WVK2;A0A287X9C2;A0A287XCJ6;F2DWJ2;M0W661	K01658+K01850+K01696+K00815+K06001+K05359+K00891
DQ	control	T4_T1	Phagosome	0.0110701	0.00676678	0.0719739	map04145	Cellular Processes	Transport and catabolism	A0A287HQS2;A0A287L129;A0A287M7E6;A0A287MXJ7;A0A287Q7U2;A0A287THA2;F2CRK6;F2D8W7;F2DVS7	K00921+K02146+K08057+K07375+K07889+K08054+K02149
DQ	control	T4_T1	Ubiquinone and other terpenoid-quinone biosynthesis	0.0123239	0.00933599	0.0910259	map00130	Metabolism	Metabolism of cofactors and vitamins	A0A287K215;A0A287MX54;A0A287PLM2;A0A287VPF5;A0A287X9C2;F2D0T4;F2DZP0	K14759+K12502+K01904+K00591+K00815+K03809
DQ	control	T4_T1	Mannose type O-glycan biosynthesis	0.0191388	0.0109281	0.0951076	map00515	Metabolism	Glycan biosynthesis and metabolism	A0A287QEH3;A0A287R976;A0A287WE96;F2D250	K18207
DQ	control	T4_T1	Citrate cycle (TCA cycle)	0.0108844	0.0113804	0.0951076	map00020	Metabolism	Carbohydrate metabolism	A0A287H480;A0A287KUQ5;A0A287PU20;A0A287SRZ2;F2CQL5;F2CS40;M0Y818;M0Z6C2	K00164+K01648+K01681+K00627+K00031+K01647+K00026
DQ	control	T4_T1	Isoflavonoid biosynthesis	0.0177778	0.0139872	0.1091	map00943	Metabolism	Biosynthesis of other secondary metabolites	A0A287EGW8;A0A287SEU4;A0A287XUP2;F2DLA2	K13264+K13260+K13265
DQ	control	T4_T1	Oxidative phosphorylation	0.00839161	0.0157272	0.115005	map00190	Metabolism	Energy metabolism	A0A191TDI3;A0A191TDL4;A0A287E5R8;A0A287FIP8;A0A287IDI2;A0A287L129;A0A287U4S6;A0A287VY62;A0A287W2L0;F2CRK6;F2D7B2;M0US99	K02132+K03935+K03878+K03966+K00411+K02146+K02112+K02115+K03955+K02149+K03939+K02134
DQ	control	T4_T1	Pyrimidine metabolism	0.00761421	0.0167661	0.11539	map00240	Metabolism	Nucleotide metabolism	A0A0C5CEJ1;A0A287ECE3;A0A287H8S3;A0A287JIK5;A0A287JR69;A0A287LNH8;A0A287MLZ9;A0A287QMR1;A0A287UP21;A0A287USS9;A0A287V2U2;A9YZV9;F2DGW2;F2DK95;M0WNQ4	K02335+K03013+K03016+K13998+K03006+K13421+K03017+K00207+K10807+K00384+K03787+K01937
DQ	control	T4_T1	Glyoxylate and dicarboxylate metabolism	0.00911854	0.0213152	0.137244	map00630	Metabolism	Carbohydrate metabolism	A0A287PU20;A0A287T8N7;A0A287U3F8;F2CS40;F2CZV8;F2D0W5;F2DHZ5;M0Y818;M0Z6C2	K01681+K03781+K01601+K01638+K18121+K11517+K01647+K00026
DQ	control	T4_T1	Carbon fixation in photosynthetic organisms	0.00861326	0.0222875	0.137244	map00710	Metabolism	Energy metabolism	A0A287DVU8;A0A287HJ16;A0A287LHK3;A0A287M2R6;A0A287RAA9;A0A287U3F8;A0A287U3W0;A0A287XR88;M0Z6C2;Q75XW0	K05298+K01803+K00029+K01595+K01601+K00927+K00026
DQ	control	T4_T1	Purine metabolism	0.00714626	0.0273846	0.155723	map00230	Metabolism	Nucleotide metabolism	A0A0C5CEJ1;A0A287ECE3;A0A287H4W4;A0A287H8S3;A0A287JMQ3;A0A287JR69;A0A287LHX6;A0A287LNH8;A0A287QMR1;A0A287ST51;A0A287USS9;A0A287V2U2;A0A287WZ40;F2CS51;F2DGW2	K02335+K03013+K01490+K03016+K01466+K03006+K00948+K03017+K01427+K10807+K00939+K00873+K03787
DQ	control	T4_T1	RNA transport	0.00663408	0.0279503	0.155723	map03013	Genetic Information Processing	Translation	A0A0U2IAL9;A0A287ELG5;A0A287FUN1;A0A287H5G8;A0A287HT99;A0A287KN39;A0A287MNB2;A0A287N753;A0A287NAI4;A0A287R4X1;A0A287RCC3;A0A287RLT0;A0A287V4D9;A0A287VB93;A0A287XAY6;F2CRN3;F2EF07;F2EHD4;M0XRT0	K03231+K14301+K14319+K03237+K03260+K00784+K12879+K14525+K03253+K12881+K13175+K14307+K03240+K13126+K14315+K03262
DQ	control	T4_T1	Inositol phosphate metabolism	0.00850662	0.0312379	0.164466	map00562	Metabolism	Carbohydrate metabolism	A0A287HJ16;A0A287HQS2;A0A287M2R6;A0A287SRB9;A0A287WHW8;A0A287WML8;B3DFH0;F2DVS7;Q75XW0	K01803+K00921+K03103+K20279+K01099+K18081+K10047
DQ	control	T4_T1	Lysine biosynthesis	0.0177515	0.0323309	0.164466	map00300	Metabolism	Amino acid metabolism	A0A287MEU0;A0A287PBW9;A0A287RGY4	K00928+K00215+K14085
DQ	control	T4_T1	One carbon pool by folate	0.0165746	0.0383899	0.181312	map00670	Metabolism	Metabolism of cofactors and vitamins	A0A287JIK5;A0A287RBA6;F2DT98	K13998+K00288+K01934
DQ	control	T4_T1	Arginine and proline metabolism	0.00993377	0.0387419	0.181312	map00330	Metabolism	Amino acid metabolism	A0A287EGW8;A0A287GFM8;A0A287GXR2;A0A287M227;A0A287RGY4;M0UXL2	K14329+K00294+K01426+K12657+K14085+K10536
DQ	control	T4_T1	Glycolysis / Gluconeogenesis	0.00701187	0.0431669	0.192452	map00010	Metabolism	Carbohydrate metabolism	A0A287HJ16;A0A287ILC8;A0A287IMN2;A0A287JFV8;A0A287M2R6;A0A287QIS4;A0A287RGY4;A0A287SRB9;A0A287SRZ2;A0A287UKU5;A0A287XR88;F2CS51;Q75XW0	K01803+K01785+K00850+K01792+K00895+K14085+K03103+K00627+K00927+K00873
DQ	control	T4_T1	Anthocyanin biosynthesis	0.0243902	0.044412	0.192452	map00942	Metabolism	Biosynthesis of other secondary metabolites	F2CPU0;F2CTA0	K12938
DQ	control	T4_T1	Linoleic acid metabolism	0.0104822	0.0470017	0.1964	map00591	Metabolism	Lipid metabolism	A0A0U5AE65;A0A287H3X0;A0A287T4A2;F2DFM0;F2E260	K15718+K07418+K00454
DQ	control	T4_T1	Pyruvate metabolism	0.00777874	0.0498614	0.201165	map00620	Metabolism	Carbohydrate metabolism	A0A287LHK3;A0A287RAA9;A0A287RGY4;A0A287SRZ2;A0A287U3W0;A0A287W7L3;F2CS51;F2CZV8;M0Z6C2	K00029+K01595+K14085+K00627+K01512+K00873+K01638+K00026
DQ	control	T8_T4	Phagosome	0.0098401	0.00144362	0.128482	map04145	Cellular Processes	Transport and catabolism	A0A287EIA0;A0A287HQS2;A0A287MXJ7;A0A287Q7U2;A0A287SDB5;A0A287SGU7;F2DFL5;M0XAU9	K01365+K00921+K07375+K07889+K07374+K08517+K07897
DQ	control	T8_T4	RNA degradation	0.00582363	0.0046324	0.194338	map03018	Genetic Information Processing	Folding, sorting and degradation	A0A287G378;A0A287GIU0;A0A287JXW0;A0A287KK86;A0A287NFB7;A0A287P1S4;A0A287TNC9;A0A287TXN8;A0A287US11;A0A287VC95;A0A287VF98;A0A287WTW4;F2CUT8;F2D1S2	K12605+K01148+K14442+K13126+K12598+K12608+K03679+K12599+K04077+K12621+K12587+K12614
DQ	control	T8_T4	Ribosome	0.00578807	0.00655073	0.194338	map03010	Genetic Information Processing	Translation	A0A191TDK7;A0A287EY96;A0A287GJK1;A0A287M0F4;A0A287PKA3;A0A287PQX2;A0A287PS10;A0A287RUX0;A0A287SU63;A0A287XRX4;F2EA93;M0VYX8;M0WJK0	K02986+K02866+K02935+K02865+K02946+K02891+K02998+K02936+K02881+K02883+K02969+K02957+K02904
DQ	control	T8_T4	Phenylpropanoid biosynthesis	0.00520253	0.0117216	0.252558	map00940	Metabolism	Biosynthesis of other secondary metabolites	A0A287H893;A0A287HEA4;A0A287J5C9;A0A287MU28;A0A287PDS9;A0A287WYD2;A0A287X175;A0A287X4L8;A9ZPJ6;F2CYB5;F2DFP6;F2DJ49;F2DZ09;F2ECQ4	K00430+K13065+K13066+K00083+K06892+K00487
DQ	control	T8_T4	Stilbenoid, diarylheptanoid and gingerol biosynthesis	0.00922509	0.0142002	0.252558	map00945	Metabolism	Biosynthesis of other secondary metabolites	A0A287J5C9;A0A287PR80;A9ZPJ6;F2CYB5;F2DJ49	K13065+K16040+K00487
DQ	control	T8_T4	Ubiquinone and other terpenoid-quinone biosynthesis	0.00880282	0.0170264	0.252558	map00130	Metabolism	Metabolism of cofactors and vitamins	A0A287K215;A0A287SWX6;A0A287VPF5;A0A287X9C2;F2DJ49	K14759+K06126+K00591+K00815+K00487
DQ	control	T8_T4	Arachidonic acid metabolism	0.00992556	0.0215936	0.274548	map00590	Metabolism	Lipid metabolism	A0A287GLK5;A0A287TPR4;F2CZQ2;F2DTG7	K07418+K00432+K08726
DQ	control	T8_T4	Linoleic acid metabolism	0.00838574	0.0366994	0.408281	map00591	Metabolism	Lipid metabolism	A0A0U5AE65;A0A287GLK5;A0A287SAK2;A0A287TPR4	K15718+K07418
DQ	treatment	T24_T8	Ribosome	0.00934996	4.05727e-05	0.0043007	map03010	Genetic Information Processing	Translation	A0A218LNN9;A0A287F7C9;A0A287I0F3;A0A287IT58;A0A287J563;A0A287L587;A0A287LL06;A0A287MWN1;A0A287N2H7;A0A287N2I1;A0A287N9Y1;A0A287PKA3;A0A287Q1Q5;A0A287S8Z2;A0A287WMX5;A0A287XRX4;A0A287XV84;A0A287XWN6;F2CSC5;F2D810;F2EAX5	K02913+K02867+K02877+K02984+K02883+K02909+K02871+K02865+K02952+K02897+K02946+K02932+K02916+K02988+K02885+K02876+K02891
DQ	treatment	T24_T8	Photosynthesis	0.015625	8.42885e-05	0.00446729	map00195	Metabolism	Energy metabolism	A0A218LNA7;A0A218LNB7;A0A218LNC5;A0A218LNG7;A0A287H9K1;A0A287HS68;A0A287ILH2;A0A287JWE0;A0A287P7T3;A0A287U4S6	K02114+K02637+K02711+K02109+K02701+K08906+K08901+K02717+K02112
DQ	treatment	T24_T8	Anthocyanin biosynthesis	0.0487805	0.000187926	0.00664005	map00942	Metabolism	Biosynthesis of other secondary metabolites	A0A287GHB9;A0A287HI13;F2CQQ5;F2CTA0	K12938+K17193
DQ	treatment	T24_T8	Biosynthesis of secondary metabolites	0.00496506	0.000355485	0.00942035	map01110	Metabolism	Global and overview maps	A0A287E0U3;A0A287E136;A0A287FT11;A0A287G616;A0A287G658;A0A287GSJ3;A0A287GXL9;A0A287GY13;A0A287GY75;A0A287H1Q3;A0A287HMW0;A0A287HPP9;A0A287IM18;A0A287IVE1;A0A287IZZ0;A0A287KIF1;A0A287KKA6;A0A287KNU4;A0A287L809;A0A287LG40;A0A287LP50;A0A287LSE9;A0A287LZU8;A0A287M1Q0;A0A287M227;A0A287MFI4;A0A287MHM9;A0A287MU28;A0A287NIS7;A0A287P3P4;A0A287P6E5;A0A287PHH4;A0A287PLM2;A0A287PMK5;A0A287PUV6;A0A287Q3X4;A0A…	K00430+K11517+K10527+K15728+K13065+K01695+K04124+K16085+K15472+K13030+K13493+K00036+K08695+K13082+K09753+K14682+K01658+K10775+K01714+K11808+K13259+K13081+K00031+K00145+K00826+K03809+K03841+K00688+K12657+K01188+K08241+K13066+K13544+K01904+K05359+K15397+K10526+K00517+K09842+K13071+K13496+K01586+K14652+K00930+K01770+K01438+K14157+K07513+K01592+K01738+K05278+K00232+K14760+K09838+K00510+K00787+K01739+…
DQ	treatment	T24_T8	Zeatin biosynthesis	0.0218341	0.0012039	0.0255226	map00908	Metabolism	Metabolism of terpenoids and polyketides	A0A287GY75;A0A287KCE2;A0A287TAG9;A0A287VPE5;F2D5B8	K13493+K00279
DQ	treatment	T24_T8	Glutathione metabolism	0.00930233	0.00425617	0.0751923	map00480	Metabolism	Metabolism of other amino acids	A0A287EUT1;A0A287FKU6;A0A287H1Q3;A0A287L809;A0A287PUA5;A0A287QVG8;A0A287VTF7;A0A287W4R9;F2CWQ4;M0V7T4	K00799+K00036+K00031+K00434+K10807
DQ	treatment	T24_T8	Isoflavonoid biosynthesis	0.0177778	0.00763708	0.113641	map00943	Metabolism	Biosynthesis of other secondary metabolites	A0A287GHB9;A0A287HI13;A0A287KKA6;F2D256	K13263+K13262+K13259+K13258
DQ	treatment	T24_T8	Vitamin B6 metabolism	0.0245902	0.00857668	0.113641	map00750	Metabolism	Metabolism of cofactors and vitamins	A0A287FFV7;A0A287I5I4;F2DTH8	K05275+K06215
DQ	treatment	T24_T8	Photosynthesis - antenna proteins	0.0217391	0.0119635	0.140904	map00196	Metabolism	Energy metabolism	A0A287QEG7;A0A287TVF2;A0A287V6Q2	K08915+K08909+K08912
DQ	treatment	T24_T8	Phenylpropanoid biosynthesis	0.00594575	0.0239115	0.233284	map00940	Metabolism	Biosynthesis of other secondary metabolites	A0A287E0U3;A0A287G658;A0A287HMW0;A0A287IVE1;A0A287MFI4;A0A287MU28;A0A287P3P4;A0A287PHH4;A0A287PLM2;A0A287Q3X4;A0A287RSI1;A0A287RSS8;A0A287X922;A0A287XMF2;F2DG28;F2E3P0	K00430+K13065+K09753+K10775+K01188+K13066+K01904+K00083
DQ	treatment	T24_T8	Protein processing in endoplasmic reticulum	0.00578428	0.0255667	0.233284	map04141	Genetic Information Processing	Folding, sorting and degradation	A0A287EUB5;A0A287F136;A0A287GTI8;A0A287JGQ1;A0A287KRE7;A0A287KRG4;A0A287KTZ0;A0A287KW03;A0A287KXC7;A0A287P403;A0A287QN80;A0A287S8X8;A0A287TR03;A0A287WB06;F2CRR4;F2E3D8;F2E5M4	K03347+K01230+K13993+K03283+K08852+K08288+K09517+K14006+K10956+K07953+K09503+K10839+K10601+K04079+K14018
DQ	treatment	T24_T8	Flavonoid biosynthesis	0.00832342	0.0264095	0.233284	map00941	Metabolism	Biosynthesis of other secondary metabolites	A0A287G658;A0A287HMW0;A0A287KNU4;A0A287UJL6;A0A287VV81;F2DG28;F2DSR5	K13065+K08695+K13082+K13081+K05278+K05280
DQ	treatment	T24_T8	Spliceosome	0.00587774	0.0306507	0.249921	map03040	Genetic Information Processing	Transcription	A0A287F1U7;A0A287GTV7;A0A287I2G6;A0A287JGQ1;A0A287K0P8;A0A287KG95;A0A287KSF1;A0A287N2P0;A0A287NTE6;A0A287P2R6;A0A287Q3J1;A0A287RYJ8;A0A287TQV5;A0A287WNW7;F2E5M4	K11093+K12627+K12881+K03283+K12825+K12823+K12861+K12858+K12875+K12869+K12855+K11088+K12860+K12842+K12741
DQ	treatment	T24_T8	Metabolic pathways	0.0039424	0.0425866	0.322442	map01100	Metabolism	Global and overview maps	A0A0C5CEJ1;A0A218LNA7;A0A218LNB7;A0A218LNC5;A0A218LNG7;A0A287E0U3;A0A287E136;A0A287E330;A0A287F136;A0A287F6F5;A0A287FDM6;A0A287FFV7;A0A287FHV8;A0A287FSX1;A0A287FT11;A0A287G616;A0A287G658;A0A287G995;A0A287GB82;A0A287GS91;A0A287GSJ3;A0A287H1Q3;A0A287H9K1;A0A287HMW0;A0A287HPP9;A0A287I5I4;A0A287I9G2;A0A287ILH2;A0A287IM18;A0A287IT22;A0A287IVE1;A0A287IZZ0;A0A287JBA3;A0A287JWE0;A0A287KHL6;A0A287KIF1;A0A…	K02335+K02114+K02637+K02711+K02109+K00430+K11517+K01183+K01230+K01519+K01930+K05275+K05605+K08678+K10527+K15728+K13065+K16055+K01937+K01695+K00036+K02701+K13082+K09753+K14682+K03946+K08901+K01658+K00759+K10775+K01714+K03843+K02717+K03504+K11808+K13510+K00031+K00145+K01176+K00826+K03841+K00688+K12657+K01188+K13066+K11717+K00480+K03949+K01904+K05359+K04628+K13941+K10526+K04708+K08915+K00512+K00517+…
DQ	treatment	T48_T1	Metabolic pathways	0.00554609	9.197e-06	0.000849391	map01100	Metabolism	Global and overview maps	A0A0C5G4H2;A0A218LN00;A0A218LN82;A0A218LNB2;A0A218LNI4;A0A287DTW2;A0A287DW69;A0A287E2X7;A0A287E330;A0A287E342;A0A287E7Z8;A0A287EQS1;A0A287EUF1;A0A287G8M3;A0A287G995;A0A287GFM8;A0A287GI84;A0A287GP95;A0A287GSJ3;A0A287GXU3;A0A287GY18;A0A287H4I9;A0A287H665;A0A287HAF0;A0A287HC22;A0A287HFR8;A0A287HG34;A0A287HJJ5;A0A287IAZ3;A0A287IBR8;A0A287INI6;A0A287IR53;A0A287IT22;A0A287ITT9;A0A287IVE1;A0A287IZ33;A0A…	K05605+K03043+K03040+K01963+K05581+K00145+K00475+K01183+K10775+K00700+K01897+K05933+K03841+K00294+K01115+K00026+K01695+K00660+K04121+K05857+K00130+K01805+K01001+K03950+K00943+K02267+K00059+K13065+K01810+K00759+K00031+K03847+K00228+K01230+K01251+K01592+K01809+K00512+K18592+K00681+K01824+K01568+K03006+K01640+K00430+K04035+K13510+K01599+K00981+K01464+K01738+K12309+K08678+K01580+K01904+K01205+K01953+…
DQ	treatment	T48_T1	Biosynthesis of secondary metabolites	0.006191	1.41565e-05	0.000849391	map01110	Metabolism	Global and overview maps	A0A218LNB2;A0A287DTW2;A0A287DW69;A0A287DZX0;A0A287E342;A0A287E7Z8;A0A287EUF1;A0A287G8M3;A0A287GI84;A0A287GP95;A0A287GSJ3;A0A287GXU3;A0A287GY18;A0A287I5C5;A0A287IBR8;A0A287INI6;A0A287ITT9;A0A287IVE1;A0A287J5I2;A0A287JIK6;A0A287JYU7;A0A287K5M2;A0A287K6K4;A0A287KB18;A0A287KCB8;A0A287KHD6;A0A287KT88;A0A287KUJ3;A0A287L3Z9;A0A287L4B8;A0A287L777;A0A287LMD9;A0A287LTL6;A0A287LVA2;A0A287MQA9;A0A287MTI4;A0A…	K01963+K00145+K00475+K21026+K10775+K00700+K05933+K03841+K01115+K00026+K01695+K00660+K04121+K14046+K16911+K13065+K01810+K00031+K00228+K01592+K01809+K10258+K01824+K01568+K04124+K06892+K18880+K00430+K04035+K01599+K00981+K00006+K01738+K10703+K01580+K01904+K01953+K00215+K09838+K00276+K01945+K05278+K01681+K01620+K00517+K00850+K00939+K01609+K00083+K00819+K13260+K01647+K06125+K10527+K14652+K01807+K01438+…
DQ	treatment	T48_T1	Oxidative phosphorylation	0.00979021	0.0025993	0.0944247	map00190	Metabolism	Energy metabolism	A0A218LNI4;A0A287HFR8;A0A287HJJ5;A0A287PVL0;A0A287QQ43;A0A287U041;A0A287XB15;A0A287XWS8;B2CHJ2;F2CQP9;F2CRK6;F2CZ44;F2DC32;F2E7T5	K05581+K03950+K02267+K03963+K03955+K02147+K03965+K01507+K02135+K02149+K01535+K00235
DQ	treatment	T48_T1	Protein processing in endoplasmic reticulum	0.00748554	0.00532608	0.0944247	map04141	Genetic Information Processing	Folding, sorting and degradation	A0A287GE05;A0A287INI6;A0A287J6F1;A0A287KCZ1;A0A287P403;A0A287PAM0;A0A287PM39;A0A287QY68;A0A287U475;A0A287USU7;F2CXI5;F2D0X3;F2D9Y8;F2DF67;F2DI46;F2DQH9;F2E2C3;F2E463;F2EFX1;M0UG52;M0W8S8;M0ZBW5	K09517+K09503+K13525+K01230+K13993+K10956+K14026+K12275+K12670+K09486+K03868+K14015+K09490+K14006+K03283+K01228
DQ	treatment	T48_T1	Biosynthesis of unsaturated fatty acids	0.0154639	0.00550769	0.0944247	map01040	Metabolism	Lipid metabolism	A0A287IAZ3;A0A287K5M2;A0A287MTI4;A0A287VW27;A0A287X4M9;F2EG17	K00059+K10258+K10703+K00232+K10251
DQ	treatment	T48_T1	Ribosome	0.00801425	0.00574012	0.0944247	map03010	Genetic Information Processing	Translation	A0A287DVK7;A0A287DWX7;A0A287F0Q4;A0A287GKF9;A0A287H9T5;A0A287HUA7;A0A287ISE0;A0A287J563;A0A287L8S4;A0A287M0F4;A0A287P2Y9;A0A287TFF5;A0A287UEF8;A0A287XWN6;F2CSC5;F2DBD4;F2DZY8;M0X951	K02955+K02990+K02868+K02888+K02971+K02923+K02893+K02883+K02935+K02865+K02945+K02984+K02884+K02988+K02885+K02941+K02890
DQ	treatment	T48_T1	Protein export	0.0132325	0.00646405	0.0944247	map03060	Genetic Information Processing	Folding, sorting and degradation	A0A287GZD4;A0A287MNK6;A0A287P403;A0A287QY68;A0A287U475;A0A287W4W9;F2EFX1	K09647+K09648+K03110+K10956+K12275+K12272+K09490
DQ	treatment	T48_T1	Peroxisome	0.00848416	0.00682645	0.0944247	map04146	Cellular Processes	Transport and catabolism	A0A287E8D6;A0A287EHB8;A0A287EQS1;A0A287ITT9;A0A287KT50;A0A287R262;A0A287R7J8;A0A287RTM6;A0A287VQC5;A0A287VW27;A0A287WMI4;A0A287WUK4;A0A287X4M9;F2D426;F2EFX1	K13337+K05677+K01897+K00031+K01640+K00306+K00232+K13338+K06664+K11187+K12663
DQ	treatment	T48_T1	Pentose phosphate pathway	0.010989	0.00708185	0.0944247	map00030	Metabolism	Carbohydrate metabolism	A0A287G8M3;A0A287INI6;A0A287QQ43;A0A287UDI7;A0A287WCI1;F2D119;F2DGF8;F2E8F6;M0YDU0	K03841+K01810+K00850+K01807+K00895+K00948+K01783+K01057
DQ	treatment	T48_T1	Glyoxylate and dicarboxylate metabolism	0.0101317	0.00803889	0.0964666	map00630	Metabolism	Carbohydrate metabolism	A0A287GP95;A0A287L777;A0A287PU20;A0A287SHJ5;A0A287WDC4;F2CS40;F2CYZ1;F2CZV8;F2D0W5;M0VN24	K00026+K01681+K01647+K00122+K02437+K01638+K18121+K01637
DQ	treatment	T48_T1	Porphyrin and chlorophyll metabolism	0.0113154	0.0091731	0.10007	map00860	Metabolism	Metabolism of cofactors and vitamins	A0A287J5I2;A0A287KUJ3;A0A287L4B8;A0A287UT22;A0A287WZ75;A0A287XT07;F2D479;P13653	K00228+K04035+K01599+K00699+K13544+K00218
DQ	treatment	T48_T1	Spliceosome	0.00705329	0.0188731	0.184547	map03040	Genetic Information Processing	Transcription	A0A287F6Y6;A0A287GPD5;A0A287KRA6;A0A287MBL6;A0A287NUM2;A0A287P841;A0A287R9C8;A0A287RSP6;A0A287RYJ8;A0A287T6T1;A0A287VSV1;A0A287WTW4;A0A287X019;A0A287X782;F2CR90;F2DLQ1;F2EHS9;M0W8S8	K12857+K12872+K12862+K12741+K12816+K12881+K12880+K12836+K12860+K12854+K12856+K12621+K12885+K11094+K12818+K03283
DQ	treatment	T48_T1	Amino sugar and nucleotide sugar metabolism	0.00763359	0.0199925	0.184547	map00520	Metabolism	Carbohydrate metabolism	A0A287E2X7;A0A287E330;A0A287G995;A0A287H708;A0A287INI6;A0A287IR53;A0A287JYU7;A0A287M3L4;A0A287RZN1;A0A287TVT4;A0A287W4T5;A0A287Y1L0;F2CSS7;M0X6C7	K01183+K01209+K01810+K01809+K08678+K01784+K00963+K13648+K20547
DQ	treatment	T48_T1	RNA degradation	0.00707155	0.021584	0.185006	map03018	Genetic Information Processing	Folding, sorting and degradation	A0A287FE18;A0A287GIU0;A0A287H0D3;A0A287JRP4;A0A287N9G2;A0A287NRL9;A0A287QQ43;A0A287R8E3;A0A287UCV3;A0A287VC95;A0A287WTW4;A0A287WV15;F2CUT8;F2CUU5;F2CYT0;F2DMX5;F2E785	K12614+K01148+K04077+K08311+K12586+K12602+K00850+K13126+K12598+K12621+K12589+K12587+K12616
DQ	treatment	T48_T1	Fatty acid metabolism	0.00764256	0.0241624	0.193299	map01212	Metabolism	Global and overview maps	A0A218LNB2;A0A287EQS1;A0A287IAZ3;A0A287K5M2;A0A287MTI4;A0A287R262;A0A287R7J8;A0A287TLJ0;A0A287TVT6;A0A287VQC5;A0A287VW27;A0A287X4M9;F2EG17	K01963+K01897+K00059+K10258+K10703+K10527+K09458+K00232+K10251
DQ	treatment	T48_T1	Biosynthesis of amino acids	0.00654236	0.0278774	0.196454	map01230	Metabolism	Global and overview maps	A0A287DTW2;A0A287GSJ3;A0A287ITT9;A0A287LVA2;A0A287PBW9;A0A287PU20;A0A287PYM7;A0A287QQ43;A0A287R7L8;A0A287SHJ5;A0A287UDI7;A0A287UHK7;A0A287UK92;F2CQH7;F2CS40;F2D0W9;F2D119;F2DGF8;F2DNA9;F2E8F6	K00145+K01695+K00031+K01738+K00215+K01681+K01620+K00850+K01609+K01647+K01807+K01438+K00817+K00872+K05359+K00948+K01476+K01783
[truncated: 199 more rows]
