# Supplementary material for: Comparative proteomics analysis of Tibetan hull-less barley under osmotic stress via data-independent acquisition mass spectrometry
Source: Gigascience. 2020 Mar 3;9(3):giaa019. doi: 10.1093/gigascience/giaa019 (PMC7053489; doi:10.1093/gigascience/giaa019)
Supplement: giaa019_Supplemental_Figures_and_Tables [file giaa019_supplemental_figures_and_tables.zip › Supplementary tables S7-S8.xlsx]

## Sheet: Table S7. Mapman
Table S7. MapMan annotation differences in response to osmotic stress between DQ and XL. Green represents enriched terms in downregulated proteins. Red represents enriched terms in upregulated proteins. And NA represents the functional entry that is not statistically significant or not available.
Mapman description	DQ	XL
metal handling.binding, chelation and storage	Down	NA
protein.targeting.secretory pathway.vacuole	Down	NA
RNA.regulation of transcription.Chromatin Remodeling Factors	Down	NA
stress.abiotic	Down	NA
stress.biotic	Down	NA
transport.ABC transporters and multidrug resistance systems	Down	NA
transport.metabolite transporters at the envelope membrane	Down	NA
transport.metabolite transporters at the mitochondrial membrane	Down	NA
amino acid metabolism.degradation.branched chain group.shared	NA	Down
Co-factor and vitamine metabolism	NA	Down
protein.degradation.subtilases	NA	Down
protein.degradation.ubiquitin.E3.SCF.FBOX	NA	Down
protein.degradation.ubiquitin.ubiquitin protease	NA	Down
PS.lightreaction.photosystem I.PSI polypeptide subunits	NA	Down
secondary metabolism.flavonoids.flavonols	NA	Down
signalling.receptor kinases.legume-lectin	NA	Down
signalling.receptor kinases.misc	NA	Down
stress.abiotic.cold	NA	Down
transport.amino acids	NA	Down
transport.misc	NA	Down
amino acid metabolism.degradation.glutamate family.arginine	NA	Up
C1-metabolism	NA	Up
cell wall.cell wall proteins.LRR	NA	Up
hormone metabolism.abscisic acid.induced-regulated-responsive-activated	NA	Up
mitochondrial electron transport / ATP synthesis.electron transfer flavoprotein	NA	Up
redox.peroxiredoxin	NA	Up
RNA.processing.ribonucleases	NA	Up
RNA.regulation of transcription.GRP	NA	Up
RNA.RNA binding	NA	Up
stress.abiotic.unspecified	NA	Up
hormone metabolism.salicylic acid.synthesis-degradation	Up	NA
lipid metabolism.lipid degradation.lysophospholipases	Up	NA
misc.protease inhibitor/seed storage/lipid transfer protein (LTP) family protein	Up	NA
redox.ascorbate and glutathione.ascorbate	Up	NA
secondary metabolism.wax	Up	NA
signalling.phosphinositides	Up	NA
TCA / org transformation.TCA.IDH	Up	NA
misc.cytochrome P450	Up	Down

## Sheet: Table S8. Gene ontology
Table S8. Gene ontology annotation differences in response to osmotic stress between DQ and XL. Green represents enriched GO terms in downregulated proteins. Red represents enriched GO terms in upregulated proteins. And NA represents the GO entry that is not statistically significant or not available.
Gene ontoloty	DQ	XL
GO:0004867~MF:serine-type endopeptidase inhibitor activity	Down	NA
GO:0006730~BP:one-carbon metabolic process	Down	NA
GO:0006744~BP:ubiquinone biosynthetic process	Down	NA
GO:0006906~BP:vesicle fusion	Down	NA
GO:0009768~BP:photosynthesis, light harvesting in photosystem I	Down	NA
GO:0010497~BP:plasmodesmata-mediated intercellular transport	Down	NA
GO:0031314~CC:extrinsic component of mitochondrial inner membrane	Down	NA
GO:0031409~MF:pigment binding	Down	NA
GO:0042147~BP:retrograde transport, endosome to Golgi	Down	NA
GO:2000280~BP:regulation of root development	Down	NA
GO:0006552~BP:leucine catabolic process	NA	Down
GO:0019538~BP:protein metabolic process	NA	Down
GO:0033617~BP:mitochondrial respiratory chain complex IV assembly	NA	Down
GO:0050897~MF:cobalt ion binding	NA	Down
GO:0000028~BP:ribosomal small subunit assembly	NA	Up
GO:0000162~BP:tryptophan biosynthetic process	NA	Up
GO:0000243~CC:commitment complex	NA	Up
GO:0000502~CC:proteasome complex	NA	Up
GO:0002181~BP:cytoplasmic translation	NA	Up
GO:0004066~MF:asparagine synthase (glutamine-hydrolyzing) activity	NA	Up
GO:0004364~MF:glutathione transferase activity	NA	Up
GO:0004602~MF:glutathione peroxidase activity	NA	Up
GO:0004871~MF:signal transducer activity	NA	Up
GO:0005685~CC:U1 snRNP	NA	Up
GO:0005960~CC:glycine cleavage complex	NA	Up
GO:0006099~BP:tricarboxylic acid cycle	NA	Up
GO:0006102~BP:isocitrate metabolic process	NA	Up
GO:0006914~BP:autophagy	NA	Up
GO:0009407~BP:toxin catabolic process	NA	Up
GO:0009523~CC:photosystem II	NA	Up
GO:0009693~BP:ethylene biosynthetic process	NA	Up
GO:0016998~BP:cell wall macromolecule catabolic process	NA	Up
GO:0018298~BP:protein-chromophore linkage	NA	Up
GO:0019253~BP:reductive pentose-phosphate cycle	NA	Up
GO:0019464~BP:glycine decarboxylation via glycine cleavage system	NA	Up
GO:0030060~MF:L-malate dehydrogenase activity	NA	Up
GO:0031595~CC:nuclear proteasome complex	NA	Up
GO:0031597~CC:cytosolic proteasome complex	NA	Up
GO:0033609~BP:oxalate metabolic process	NA	Up
GO:0033897~MF:ribonuclease T2 activity	NA	Up
GO:0036402~MF:proteasome-activating ATPase activity	NA	Up
GO:0042973~MF:glucan endo-1,3-beta-D-glucosidase activity	NA	Up
GO:0044238~BP:primary metabolic process	NA	Up
GO:0045899~BP:positive regulation of RNA polymerase II transcriptional preinitiation complex assembly	NA	Up
GO:0046564~MF:oxalate decarboxylase activity	NA	Up
GO:0046961~MF:proton-transporting ATPase activity, rotational mechanism	NA	Up
GO:0051601~BP:exocyst localization	NA	Up
GO:0051920~MF:peroxiredoxin activity	NA	Up
GO:0071004~CC:U2-type prespliceosome	NA	Up
GO:0080163~BP:regulation of protein serine/threonine phosphatase activity	NA	Up
GO:1901800~BP:positive regulation of proteasomal protein catabolic process	NA	Up
GO:0000103~BP:sulfate assimilation	Up	NA
GO:0008061~MF:chitin binding	Up	NA
GO:0016671~MF:oxidoreductase activity, acting on a sulfur group of donors, disulfide as acceptor	Up	NA
GO:0016746~MF:transferase activity, transferring acyl groups	Up	NA
GO:0019773~CC:proteasome core complex, alpha-subunit complex	Up	NA
GO:0034599~BP:cellular response to oxidative stress	Up	NA
GO:0042823~BP:pyridoxal phosphate biosynthetic process	Up	NA
GO:0051502~BP:diterpene phytoalexin biosynthetic process	Up	NA
GO:0006662~BP:glycerol ether metabolic process	Up	Down
GO:0005747~CC:mitochondrial respiratory chain complex I	Down	Up
GO:0009699~BP:phenylpropanoid biosynthetic process	Down	Up
GO:0019013~CC:viral nucleocapsid	Down	Up
GO:0042349~MF:guiding stereospecific synthesis activity	Down	Up
GO:0046540~CC:U4/U6 x U5 tri-snRNP complex	Down	Up
